# Supplementary material for: Redetermination and absolute configuration of berkeleydione
Source: Acta Crystallogr E Crystallogr Commun. 2015 Mar 21;71(Pt 4):o248. doi: 10.1107/S2056989015003965 (PMC4438833; doi:10.1107/S2056989015003965)
Supplement: Supplementary file 1 [file e-71-0o248-sup1.cif]

##############################################################################
#                                                                            #
# This CIF contains the data in a paper accepted for publication in          #
# Acta Crystallographica Section E. It conforms to the requirements of       #
# Notes for Authors for Acta Crystallographica Section E, and has been       #
# peer reviewed under the auspices of the IUCr Commission on Journals.       #
#                                                                            #
# Full details of the Crystallographic Information File format               #
# are given in the paper "The Crystallographic Information File (CIF):       #
# a New Standard Archive File for Crystallography" by S. R. Hall, F. H.      #
# Allen and I. D. Brown [Acta Cryst. (1991), A47, 655-685].                  #
#                                                                            #
# The current version of the core CIF dictionary is obtainable from          #
# ftp://ftp.iucr.org/pub/cif_core.dic.                                       #
#                                                                            #
# Software is freely available for graphical display of the structure(s)     #
# in this CIF. For information consult the CIF software page                 #
# http://www.iucr.org/resources/cif/software.                                #
#                                                                            #
# This file may be used for bona fide research purposes within the           #
# scientific community so long as proper attribution is given to the journal # 
# article from which it was obtained.                                        #
#                                                                            #
##############################################################################
data_I
_audit_creation_method
;
Olex2 1.2
(compiled 2014.09.19 svn.r3010 for OlexSys, GUI svn.r4874)
;
_journal_date_recd_electronic     2015-02-14
_journal_date_accepted     2015-02-25
_journal_name_full     'Acta Crystallographica, Section E'
_journal_year     2015
_journal_volume     71
_journal_issue      4
_journal_page_first     o248
_journal_page_last     o248
_journal_paper_category     HO
_journal_paper_doi     10.1107/S2056989015003965
_journal_coeditor_code     SU5086
_publ_contact_author_name     'Andrea Stierle'
_publ_contact_author_address
;
Department of Biological and Pharmaceutical Sciences, University of Montana, 32
 Campus Dr. Missoula Montana, 59812 USA
;
_publ_contact_author_email     'andrea.stierle@mso.umt.edu'
_publ_contact_author_fax     ?
_publ_contact_author_phone     ?
_publ_section_title
;
Redetermination and absolute configuration of berkeleydione
;
_publ_section_title_footnote     .
loop_
    _publ_author_name
    _publ_author_footnote
    _publ_author_address
    'Stierle, Andrea' .
;
Department of Biological and Pharmaceutical Sciences
University of Montana
32 Campus Dr.
Missoula
Montana 59812
USA
;
    'Stierle, Donald' .
;
Department of Biological and Pharmaceutical Sciences
University of Montana
32 Campus Dr.
Missoula
Montana 59812
USA
;
    'Decato, Daniel' .
;
Department of Biological and Pharmaceutical Sciences
University of Montana
32 Campus Dr.
Missoula
Montana 59812
USA
;
_publ_section_synopsis     .
_database_code_depnum_ccdc_archive     'CCDC 1051259'
_chemical_name_systematic
;\
(5a<i>S</i>,7<i>R</i>,9<i>S</i>,11<i>R</i>,11a<i>S</i>)-Methyl
9-hydroxy-1,1,5,7,9,11a-hexamethyl-14-methylidene-3,8,10-trioxo-\
1,3,4,5a,6,7,8,9,10,11,11a,12-dodecahydro-7,11-methanocycloocta[4,5]\
cyclohepta[1,2-<i>c</i>]pyran-11-carboxylate
;
_chemical_name_common     Berkeleydione
_chemical_formula_moiety     'C26 H32 O7'
_chemical_formula_sum     'C26 H32 O7'
_chemical_formula_iupac     'C26 H32 O7'
_chemical_formula_weight     456.51
_chemical_melting_point     ?
_shelx_space_group_comment
;
The symmetry employed for this shelxl refinement is uniquely defined
by the following loop, which should always be used as a source of
symmetry information in preference to the above space-group names.
They are only intended as comments.
;
_space_group_crystal_system     orthorhombic
_space_group_name_H-M_alt     'P 21 21 21'
_space_group_name_Hall     'P 2ac 2ab'
loop_
    _space_group_symop_operation_xyz
    'x, y, z'
    '-x+1/2, -y, z+1/2'
    '-x, y+1/2, -z+1/2'
    'x+1/2, -y+1/2, -z'
_cell_length_a     9.1832(6)
_cell_length_b     14.5805(9)
_cell_length_c     17.5148(11)
_cell_angle_alpha     90
_cell_angle_beta     90
_cell_angle_gamma     90
_cell_volume     2345.2(3)
_cell_formula_units_Z     4
_cell_measurement_reflns_used     9233
_cell_measurement_theta_min     3.94
_cell_measurement_theta_max     74.69
_cell_measurement_temperature     100
_exptl_crystal_description     prism
_exptl_crystal_colour     colourless
_exptl_crystal_size_max     0.1
_exptl_crystal_size_mid     0.1
_exptl_crystal_size_min     0.1
_exptl_crystal_density_diffrn     1.293
_exptl_crystal_density_meas     ?
_exptl_crystal_density_method     ?
_exptl_crystal_F_000     976
_exptl_absorpt_coefficient_mu     0.765
_exptl_absorpt_correction_type     multi-scan
_exptl_absorpt_process_details
;
(SADABS; Bruker, 2009)
;
_shelx_estimated_absorpt_T_min     ?
_shelx_estimated_absorpt_T_max     ?
_exptl_absorpt_correction_T_min     0.6455
_exptl_absorpt_correction_T_max     0.7538
_diffrn_ambient_temperature     100
_diffrn_radiation_type     CuK\a
_diffrn_radiation_wavelength     1.54178
_diffrn_radiation_monochromator     'Double Bounce Multilayer Mirror'
_diffrn_measurement_device_type     'Bruker D8 Venture'
_diffrn_measurement_device     'Fixed Chi Three-Circle Diffractometer'
_diffrn_measurement_method     '\w and \f scans'
_diffrn_detector_area_resol_mean     10.5
_diffrn_reflns_number     39170
_diffrn_reflns_av_R_equivalents     0.0509
_diffrn_reflns_theta_min     3.945
_diffrn_reflns_theta_max     74.768
_diffrn_reflns_theta_full     67.679
_diffrn_measured_fraction_theta_max     0.999
_diffrn_measured_fraction_theta_full     1.000
_diffrn_reflns_limit_h_min     -11
_diffrn_reflns_limit_h_max     11
_diffrn_reflns_limit_k_min     -18
_diffrn_reflns_limit_k_max     18
_diffrn_reflns_limit_l_min     -21
_diffrn_reflns_limit_l_max     21
_diffrn_standards_number     0
_refine_special_details     ?
_reflns_number_total     4814
_reflns_number_gt     4533
_reflns_threshold_expression     I>2\s(I)
_refine_ls_structure_factor_coef     Fsqd
_refine_ls_matrix_type     full
_refine_ls_R_factor_all     0.0369
_refine_ls_R_factor_gt     0.0342
_refine_ls_wR_factor_gt     0.0889
_refine_ls_wR_factor_ref     0.0907
_refine_ls_goodness_of_fit_ref     1.061
_refine_ls_restrained_S_all     1.061
_refine_ls_number_reflns     4814
_refine_ls_number_parameters     309
_refine_ls_number_restraints     0
_refine_ls_hydrogen_treatment     mixed
_refine_ls_weighting_scheme     calc
_refine_ls_weighting_details
              'w=1/[\s^2^(Fo^2^)+(0.0569P)^2^+0.2309P] where P=(Fo^2^+2Fc^2^)/3'
_atom_sites_solution_hydrogens     mixed
_atom_sites_solution_primary     direct
_atom_sites_solution_secondary     difmap
_refine_ls_shift/su_max     0.000
_refine_ls_shift/su_mean     0.000
_refine_diff_density_max     0.200
_refine_diff_density_min     -0.190
_refine_ls_extinction_method     none
_refine_ls_extinction_coef     .
_refine_ls_abs_structure_details
;
Flack <i>x</i> determined using 1914 quotients
[(<i>I</i>^+^)-(<i>I</i>^-^)]/[(<i>I</i>^+^)+(<i>I</i>^-^)]
(Parsons <i>et al.</i>,  2013)
;
_refine_ls_abs_structure_Flack     0.07(7)
loop_
    _atom_type_symbol
    _atom_type_description
    _atom_type_scat_dispersion_real
    _atom_type_scat_dispersion_imag
    _atom_type_scat_source
    'C' 'C' 0.0181 0.0091
                         'International Tables Vol C Tables 4.2.6.8 and 6.1.1.4'
    'H' 'H' 0.0000 0.0000
                         'International Tables Vol C Tables 4.2.6.8 and 6.1.1.4'
    'O' 'O' 0.0492 0.0322
                         'International Tables Vol C Tables 4.2.6.8 and 6.1.1.4'
_computing_data_collection
;
APEX2 (Bruker, 2009)
;
_computing_cell_refinement
;
SAINT (Bruker, 2009)
;
_computing_data_reduction
;
SAINT (Bruker, 2009)
;
_computing_structure_solution
;
SHELXS97 (Sheldrick, 2008)
;
_computing_structure_refinement
;
SHELXL2014 (Sheldrick, 2015)
;
_computing_molecular_graphics
;
OLEX2 (Dolomanov <i>et al.</i>,  2009)
;
_computing_publication_material
;
OLEX2 (Dolomanov <i>et al.</i>,  2009)
;
loop_
    _atom_site_type_symbol
    _atom_site_label
    _atom_site_fract_x
    _atom_site_fract_y
    _atom_site_fract_z
    _atom_site_U_iso_or_equiv
    _atom_site_adp_type
    _atom_site_calc_flag
    _atom_site_occupancy
    _atom_site_disorder_assembly
    _atom_site_disorder_group
    O O1 0.83088(19) 0.23759(10) 0.57687(9) 0.0347(4) Uani d 1 . .
    O O2 0.89494(17) 0.30771(9) 0.47209(8) 0.0285(3) Uani d 1 . .
    O O3 0.8155(2) 0.76251(12) 0.40185(9) 0.0419(4) Uani d 1 . .
    O O4 0.66301(16) 0.56275(9) 0.22151(8) 0.0281(3) Uani d 1 . .
    O O5 0.69193(19) 0.77820(9) 0.23618(9) 0.0317(3) Uani d 1 . .
    O O6 0.26938(18) 0.55485(13) 0.23397(10) 0.0431(4) Uani d 1 . .
    O O7 0.40659(17) 0.65832(10) 0.17368(9) 0.0325(3) Uani d 1 . .
    C C1 0.8103(2) 0.30106(13) 0.53388(11) 0.0263(4) Uani d 1 . .
    C C2 0.6911(2) 0.36998(14) 0.54887(11) 0.0283(4) Uani d 1 . .
    H H2A 0.7163 0.4042 0.5959 0.034 Uiso calc 1 . .
    H H2B 0.6000 0.3359 0.5593 0.034 Uiso calc 1 . .
    C C3 0.6607(2) 0.43885(13) 0.48639(11) 0.0242(4) Uani d 1 . .
    C C4 0.5814(2) 0.51480(14) 0.49700(11) 0.0256(4) Uani d 1 . .
    C C5 0.5717(2) 0.58423(13) 0.43178(11) 0.0231(4) Uani d 1 . .
    H H5A 0.6701 0.5848 0.4074 0.028 Uiso calc 1 . .
    C C6 0.5449(2) 0.68248(14) 0.45934(11) 0.0286(4) Uani d 1 . .
    H H6A 0.6173 0.6985 0.4990 0.034 Uiso calc 1 . .
    H H6B 0.4467 0.6868 0.4824 0.034 Uiso calc 1 . .
    C C7 0.5568(3) 0.75115(14) 0.39198(11) 0.0300(5) Uani d 1 . .
    C C8 0.7131(3) 0.74107(14) 0.36265(12) 0.0303(5) Uani d 1 . .
    C C9 0.7363(2) 0.70236(14) 0.28192(11) 0.0267(4) Uani d 1 . .
    C C10 0.6291(2) 0.62327(12) 0.26507(11) 0.0223(4) Uani d 1 . .
    C C11 0.4753(2) 0.62691(14) 0.30026(11) 0.0244(4) Uani d 1 . .
    C C12 0.4637(2) 0.55420(14) 0.36813(11) 0.0252(4) Uani d 1 . .
    C C13 0.5029(2) 0.45512(14) 0.34211(12) 0.0281(4) Uani d 1 . .
    H H13A 0.4463 0.4116 0.3737 0.034 Uiso calc 1 . .
    H H13B 0.4700 0.4475 0.2886 0.034 Uiso calc 1 . .
    C C14 0.6610(2) 0.42778(12) 0.34624(11) 0.0256(4) Uani d 1 . .
    H H14 0.7127 0.4174 0.3001 0.031 Uiso calc 1 . .
    C C15 0.7308(2) 0.41761(12) 0.41267(12) 0.0240(4) Uani d 1 . .
    C C16 0.8869(2) 0.38926(13) 0.42057(11) 0.0272(4) Uani d 1 . .
    C C17 0.9756(3) 0.46460(15) 0.45895(13) 0.0324(5) Uani d 1 . .
    H H17A 0.9326 0.4792 0.5087 0.049 Uiso calc 1 . .
    H H17B 0.9752 0.5195 0.4267 0.049 Uiso calc 1 . .
    H H17C 1.0760 0.4435 0.4661 0.049 Uiso calc 1 . .
    C C18 0.9605(3) 0.35696(16) 0.34803(13) 0.0377(5) Uani d 1 . .
    H H18A 1.0577 0.3334 0.3602 0.057 Uiso calc 1 . .
    H H18B 0.9692 0.4084 0.3123 0.057 Uiso calc 1 . .
    H H18C 0.9023 0.3082 0.3246 0.057 Uiso calc 1 . .
    C C19 0.3075(2) 0.55189(18) 0.39963(13) 0.0366(5) Uani d 1 . .
    H H19A 0.3050 0.5147 0.4462 0.055 Uiso calc 1 . .
    H H19B 0.2423 0.5250 0.3614 0.055 Uiso calc 1 . .
    H H19C 0.2757 0.6145 0.4114 0.055 Uiso calc 1 . .
    C C20 0.3701(2) 0.60662(14) 0.23390(13) 0.0290(4) Uani d 1 . .
    C C21 0.8924(2) 0.67381(16) 0.26896(14) 0.0351(5) Uani d 1 . .
    H H21A 0.9055 0.6559 0.2155 0.053 Uiso calc 1 . .
    H H21B 0.9159 0.6218 0.3022 0.053 Uiso calc 1 . .
    H H21C 0.9572 0.7253 0.2808 0.053 Uiso calc 1 . .
    C C22 0.4455(2) 0.72279(14) 0.33273(11) 0.0284(4) Uani d 1 . .
    C C23 0.3275(3) 0.77049(16) 0.31622(13) 0.0399(5) Uani d 1 . .
    H H23A 0.3083 0.8264 0.3422 0.048 Uiso calc 1 . .
    H H23B 0.2618 0.7489 0.2784 0.048 Uiso calc 1 . .
    C C24 0.5349(3) 0.84908(15) 0.42152(14) 0.0449(6) Uani d 1 . .
    H H24A 0.5350 0.8919 0.3784 0.067 Uiso calc 1 . .
    H H24B 0.6141 0.8649 0.4566 0.067 Uiso calc 1 . .
    H H24C 0.4415 0.8531 0.4484 0.067 Uiso calc 1 . .
    C C25 0.5110(3) 0.53681(16) 0.57273(12) 0.0339(5) Uani d 1 . .
    H H25A 0.5036 0.4808 0.6034 0.051 Uiso calc 1 . .
    H H25B 0.4134 0.5619 0.5640 0.051 Uiso calc 1 . .
    H H25C 0.5703 0.5821 0.6000 0.051 Uiso calc 1 . .
    C C26 0.3148(3) 0.64775(18) 0.10765(13) 0.0379(5) Uani d 1 . .
    H H26A 0.3550 0.6834 0.0652 0.057 Uiso calc 1 . .
    H H26B 0.2166 0.6698 0.1195 0.057 Uiso calc 1 . .
    H H26C 0.3104 0.5828 0.0933 0.057 Uiso calc 1 . .
    H H5 0.690(3) 0.760(2) 0.1879(18) 0.048(8) Uiso d 1 . .
loop_
    _atom_site_aniso_label
    _atom_site_aniso_U_11
    _atom_site_aniso_U_22
    _atom_site_aniso_U_33
    _atom_site_aniso_U_12
    _atom_site_aniso_U_13
    _atom_site_aniso_U_23
    O1 0.0492(9) 0.0275(7) 0.0272(7) 0.0056(7) -0.0029(7) 0.0036(6)
    O2 0.0348(8) 0.0230(6) 0.0278(7) 0.0035(6) -0.0013(6) 0.0001(6)
    O3 0.0490(10) 0.0459(9) 0.0308(8) -0.0174(8) -0.0085(8) -0.0017(7)
    O4 0.0343(8) 0.0247(6) 0.0252(7) -0.0003(6) 0.0025(6) -0.0005(6)
    O5 0.0476(9) 0.0231(6) 0.0242(7) -0.0044(6) -0.0031(7) 0.0044(6)
    O6 0.0364(9) 0.0530(10) 0.0400(9) -0.0150(8) -0.0122(7) 0.0104(8)
    O7 0.0357(8) 0.0360(8) 0.0258(7) -0.0023(7) -0.0060(7) 0.0046(6)
    C1 0.0337(10) 0.0222(8) 0.0230(9) -0.0024(8) -0.0059(8) -0.0010(7)
    C2 0.0351(11) 0.0263(9) 0.0235(9) 0.0014(8) 0.0006(8) 0.0024(7)
    C3 0.0271(10) 0.0242(9) 0.0213(9) -0.0037(7) -0.0009(7) 0.0016(7)
    C4 0.0268(9) 0.0282(9) 0.0218(9) -0.0006(7) 0.0022(8) 0.0030(7)
    C5 0.0247(10) 0.0246(9) 0.0200(9) 0.0011(7) 0.0026(7) 0.0012(7)
    C6 0.0385(11) 0.0274(10) 0.0200(9) 0.0069(9) 0.0018(8) -0.0002(8)
    C7 0.0467(13) 0.0212(9) 0.0222(9) 0.0053(8) -0.0017(9) -0.0012(7)
    C8 0.0443(13) 0.0208(8) 0.0256(10) -0.0071(8) -0.0054(9) 0.0033(7)
    C9 0.0302(10) 0.0260(9) 0.0240(9) -0.0068(8) -0.0017(8) 0.0043(8)
    C10 0.0274(9) 0.0214(8) 0.0181(8) -0.0011(7) -0.0015(7) 0.0041(7)
    C11 0.0254(9) 0.0236(9) 0.0240(9) 0.0004(7) -0.0015(8) 0.0034(7)
    C12 0.0236(9) 0.0282(9) 0.0239(9) -0.0027(8) 0.0005(8) 0.0057(7)
    C13 0.0341(11) 0.0235(9) 0.0268(10) -0.0079(8) -0.0064(8) 0.0033(8)
    C14 0.0376(11) 0.0168(8) 0.0225(9) -0.0007(8) 0.0000(8) -0.0012(7)
    C15 0.0312(10) 0.0178(8) 0.0229(9) -0.0014(7) 0.0021(8) 0.0001(7)
    C16 0.0337(11) 0.0229(9) 0.0251(9) 0.0024(8) 0.0024(8) 0.0029(7)
    C17 0.0297(10) 0.0307(10) 0.0369(11) -0.0045(8) -0.0003(9) 0.0036(9)
    C18 0.0438(13) 0.0372(11) 0.0322(11) 0.0140(10) 0.0081(10) 0.0020(9)
    C19 0.0253(10) 0.0499(13) 0.0347(11) -0.0023(9) 0.0043(9) 0.0141(10)
    C20 0.0286(10) 0.0294(9) 0.0290(10) 0.0027(8) -0.0018(9) 0.0028(8)
    C21 0.0295(11) 0.0421(11) 0.0337(11) -0.0071(9) -0.0010(9) 0.0067(9)
    C22 0.0368(12) 0.0259(9) 0.0226(9) 0.0043(8) 0.0030(8) 0.0029(7)
    C23 0.0466(14) 0.0412(12) 0.0320(11) 0.0167(11) 0.0006(10) 0.0003(9)
    C24 0.0781(18) 0.0246(10) 0.0319(12) 0.0116(11) -0.0072(13) -0.0039(9)
    C25 0.0394(12) 0.0370(11) 0.0254(10) 0.0078(9) 0.0084(9) 0.0056(9)
    C26 0.0374(12) 0.0503(13) 0.0259(10) 0.0068(10) -0.0070(9) 0.0001(9)
_geom_special_details
;
All e.s.d.'s (except the e.s.d. in the dihedral angle between two l.s. planes)
are estimated using the full covariance matrix. The cell e.s.d.'s are taken
into account individually in the estimation of e.s.d.'s in distances, angles
and torsion angles; correlations between e.s.d.'s in cell parameters are only
used when they are defined by crystal symmetry. An approximate (isotropic)
treatment of cell e.s.d.'s is used for estimating e.s.d.'s involving l.s.
planes.
;
loop_
    _geom_bond_atom_site_label_1
    _geom_bond_atom_site_label_2
    _geom_bond_site_symmetry_2
    _geom_bond_distance
    _geom_bond_publ_flag
    O1 C1 . 1.208(2) ?
    O2 C1 . 1.336(3) ?
    O2 C16 . 1.494(2) ?
    O3 C8 . 1.206(3) ?
    O4 C10 . 1.207(2) ?
    O5 C9 . 1.425(2) ?
    O5 H5 . 0.89(3) ?
    O6 C20 . 1.194(3) ?
    O7 C20 . 1.339(3) ?
    O7 C26 . 1.439(3) ?
    C1 C2 . 1.509(3) ?
    C2 H2A . 0.9900 ?
    C2 H2B . 0.9900 ?
    C2 C3 . 1.511(3) ?
    C3 C4 . 1.338(3) ?
    C3 C15 . 1.476(3) ?
    C4 C5 . 1.529(3) ?
    C4 C25 . 1.510(3) ?
    C5 H5A . 1.0000 ?
    C5 C6 . 1.531(3) ?
    C5 C12 . 1.555(3) ?
    C6 H6A . 0.9900 ?
    C6 H6B . 0.9900 ?
    C6 C7 . 1.551(3) ?
    C7 C8 . 1.531(3) ?
    C7 C22 . 1.514(3) ?
    C7 C24 . 1.532(3) ?
    C8 C9 . 1.537(3) ?
    C9 C10 . 1.545(3) ?
    C9 C21 . 1.510(3) ?
    C10 C11 . 1.542(3) ?
    C11 C12 . 1.596(3) ?
    C11 C20 . 1.540(3) ?
    C11 C22 . 1.534(3) ?
    C12 C13 . 1.557(3) ?
    C12 C19 . 1.537(3) ?
    C13 H13A . 0.9900 ?
    C13 H13B . 0.9900 ?
    C13 C14 . 1.507(3) ?
    C14 H14 . 0.9500 ?
    C14 C15 . 1.337(3) ?
    C15 C16 . 1.498(3) ?
    C16 C17 . 1.524(3) ?
    C16 C18 . 1.514(3) ?
    C17 H17A . 0.9800 ?
    C17 H17B . 0.9800 ?
    C17 H17C . 0.9800 ?
    C18 H18A . 0.9800 ?
    C18 H18B . 0.9800 ?
    C18 H18C . 0.9800 ?
    C19 H19A . 0.9800 ?
    C19 H19B . 0.9800 ?
    C19 H19C . 0.9800 ?
    C21 H21A . 0.9800 ?
    C21 H21B . 0.9800 ?
    C21 H21C . 0.9800 ?
    C22 C23 . 1.320(3) ?
    C23 H23A . 0.9500 ?
    C23 H23B . 0.9500 ?
    C24 H24A . 0.9800 ?
    C24 H24B . 0.9800 ?
    C24 H24C . 0.9800 ?
    C25 H25A . 0.9800 ?
    C25 H25B . 0.9800 ?
    C25 H25C . 0.9800 ?
    C26 H26A . 0.9800 ?
    C26 H26B . 0.9800 ?
    C26 H26C . 0.9800 ?
loop_
    _geom_angle_atom_site_label_1
    _geom_angle_atom_site_label_2
    _geom_angle_atom_site_label_3
    _geom_angle_site_symmetry_1
    _geom_angle_site_symmetry_3
    _geom_angle
    _geom_angle_publ_flag
    C1 O2 C16 . . 121.19(15) ?
    C9 O5 H5 . . 107.9(19) ?
    C20 O7 C26 . . 115.23(17) ?
    O1 C1 O2 . . 117.99(19) ?
    O1 C1 C2 . . 121.03(19) ?
    O2 C1 C2 . . 120.98(17) ?
    C1 C2 H2A . . 108.1 ?
    C1 C2 H2B . . 108.1 ?
    C1 C2 C3 . . 116.77(17) ?
    H2A C2 H2B . . 107.3 ?
    C3 C2 H2A . . 108.1 ?
    C3 C2 H2B . . 108.1 ?
    C4 C3 C2 . . 123.34(18) ?
    C4 C3 C15 . . 122.18(18) ?
    C15 C3 C2 . . 114.43(17) ?
    C3 C4 C5 . . 118.42(17) ?
    C3 C4 C25 . . 122.07(18) ?
    C25 C4 C5 . . 119.37(17) ?
    C4 C5 H5A . . 105.8 ?
    C4 C5 C6 . . 113.15(16) ?
    C4 C5 C12 . . 112.74(16) ?
    C6 C5 H5A . . 105.8 ?
    C6 C5 C12 . . 112.76(16) ?
    C12 C5 H5A . . 105.8 ?
    C5 C6 H6A . . 109.5 ?
    C5 C6 H6B . . 109.5 ?
    C5 C6 C7 . . 110.66(16) ?
    H6A C6 H6B . . 108.1 ?
    C7 C6 H6A . . 109.5 ?
    C7 C6 H6B . . 109.5 ?
    C8 C7 C6 . . 105.02(17) ?
    C8 C7 C24 . . 109.0(2) ?
    C22 C7 C6 . . 107.30(18) ?
    C22 C7 C8 . . 112.11(16) ?
    C22 C7 C24 . . 113.42(19) ?
    C24 C7 C6 . . 109.61(17) ?
    O3 C8 C7 . . 121.0(2) ?
    O3 C8 C9 . . 120.7(2) ?
    C7 C8 C9 . . 118.28(18) ?
    O5 C9 C8 . . 101.10(16) ?
    O5 C9 C10 . . 106.84(16) ?
    O5 C9 C21 . . 113.64(17) ?
    C8 C9 C10 . . 111.18(16) ?
    C21 C9 C8 . . 111.79(18) ?
    C21 C9 C10 . . 111.75(17) ?
    O4 C10 C9 . . 120.13(18) ?
    O4 C10 C11 . . 120.94(17) ?
    C11 C10 C9 . . 118.79(16) ?
    C10 C11 C12 . . 109.63(15) ?
    C20 C11 C10 . . 105.44(16) ?
    C20 C11 C12 . . 113.12(16) ?
    C22 C11 C10 . . 110.06(16) ?
    C22 C11 C12 . . 108.50(16) ?
    C22 C11 C20 . . 110.07(17) ?
    C5 C12 C11 . . 107.71(15) ?
    C5 C12 C13 . . 108.88(16) ?
    C13 C12 C11 . . 112.50(16) ?
    C19 C12 C5 . . 110.12(17) ?
    C19 C12 C11 . . 110.13(17) ?
    C19 C12 C13 . . 107.49(18) ?
    C12 C13 H13A . . 108.0 ?
    C12 C13 H13B . . 108.0 ?
    H13A C13 H13B . . 107.3 ?
    C14 C13 C12 . . 117.01(16) ?
    C14 C13 H13A . . 108.0 ?
    C14 C13 H13B . . 108.0 ?
    C13 C14 H14 . . 118.9 ?
    C15 C14 C13 . . 122.23(19) ?
    C15 C14 H14 . . 118.9 ?
    C3 C15 C16 . . 113.24(17) ?
    C14 C15 C3 . . 121.92(19) ?
    C14 C15 C16 . . 124.76(19) ?
    O2 C16 C15 . . 108.84(16) ?
    O2 C16 C17 . . 106.30(16) ?
    O2 C16 C18 . . 103.70(15) ?
    C15 C16 C17 . . 110.69(17) ?
    C15 C16 C18 . . 115.82(18) ?
    C18 C16 C17 . . 110.82(19) ?
    C16 C17 H17A . . 109.5 ?
    C16 C17 H17B . . 109.5 ?
    C16 C17 H17C . . 109.5 ?
    H17A C17 H17B . . 109.5 ?
    H17A C17 H17C . . 109.5 ?
    H17B C17 H17C . . 109.5 ?
    C16 C18 H18A . . 109.5 ?
    C16 C18 H18B . . 109.5 ?
    C16 C18 H18C . . 109.5 ?
    H18A C18 H18B . . 109.5 ?
    H18A C18 H18C . . 109.5 ?
    H18B C18 H18C . . 109.5 ?
    C12 C19 H19A . . 109.5 ?
    C12 C19 H19B . . 109.5 ?
    C12 C19 H19C . . 109.5 ?
    H19A C19 H19B . . 109.5 ?
    H19A C19 H19C . . 109.5 ?
    H19B C19 H19C . . 109.5 ?
    O6 C20 O7 . . 123.4(2) ?
    O6 C20 C11 . . 127.3(2) ?
    O7 C20 C11 . . 109.24(17) ?
    C9 C21 H21A . . 109.5 ?
    C9 C21 H21B . . 109.5 ?
    C9 C21 H21C . . 109.5 ?
    H21A C21 H21B . . 109.5 ?
    H21A C21 H21C . . 109.5 ?
    H21B C21 H21C . . 109.5 ?
    C7 C22 C11 . . 112.51(17) ?
    C23 C22 C7 . . 124.1(2) ?
    C23 C22 C11 . . 123.1(2) ?
    C22 C23 H23A . . 120.0 ?
    C22 C23 H23B . . 120.0 ?
    H23A C23 H23B . . 120.0 ?
    C7 C24 H24A . . 109.5 ?
    C7 C24 H24B . . 109.5 ?
    C7 C24 H24C . . 109.5 ?
    H24A C24 H24B . . 109.5 ?
    H24A C24 H24C . . 109.5 ?
    H24B C24 H24C . . 109.5 ?
    C4 C25 H25A . . 109.5 ?
    C4 C25 H25B . . 109.5 ?
    C4 C25 H25C . . 109.5 ?
    H25A C25 H25B . . 109.5 ?
    H25A C25 H25C . . 109.5 ?
    H25B C25 H25C . . 109.5 ?
    O7 C26 H26A . . 109.5 ?
    O7 C26 H26B . . 109.5 ?
    O7 C26 H26C . . 109.5 ?
    H26A C26 H26B . . 109.5 ?
    H26A C26 H26C . . 109.5 ?
    H26B C26 H26C . . 109.5 ?
loop_
    _geom_torsion_atom_site_label_1
    _geom_torsion_atom_site_label_2
    _geom_torsion_atom_site_label_3
    _geom_torsion_atom_site_label_4
    _geom_torsion_site_symmetry_1
    _geom_torsion_site_symmetry_2
    _geom_torsion_site_symmetry_3
    _geom_torsion_site_symmetry_4
    _geom_torsion
    _geom_torsion_publ_flag
    O1 C1 C2 C3 . . . . -171.76(19) ?
    O2 C1 C2 C3 . . . . 7.3(3) ?
    O3 C8 C9 O5 . . . . -106.8(2) ?
    O3 C8 C9 C10 . . . . 140.1(2) ?
    O3 C8 C9 C21 . . . . 14.4(3) ?
    O4 C10 C11 C12 . . . . 77.8(2) ?
    O4 C10 C11 C20 . . . . -44.2(2) ?
    O4 C10 C11 C22 . . . . -162.91(17) ?
    O5 C9 C10 O4 . . . . 99.8(2) ?
    O5 C9 C10 C11 . . . . -76.0(2) ?
    C1 O2 C16 C15 . . . . -39.0(2) ?
    C1 O2 C16 C17 . . . . 80.2(2) ?
    C1 O2 C16 C18 . . . . -162.85(18) ?
    C1 C2 C3 C4 . . . . -165.57(19) ?
    C1 C2 C3 C15 . . . . 12.1(3) ?
    C2 C3 C4 C5 . . . . 173.63(18) ?
    C2 C3 C4 C25 . . . . -1.9(3) ?
    C2 C3 C15 C14 . . . . 137.95(19) ?
    C2 C3 C15 C16 . . . . -45.1(2) ?
    C3 C4 C5 C6 . . . . -152.62(19) ?
    C3 C4 C5 C12 . . . . 77.9(2) ?
    C3 C15 C16 O2 . . . . 57.5(2) ?
    C3 C15 C16 C17 . . . . -59.0(2) ?
    C3 C15 C16 C18 . . . . 173.82(17) ?
    C4 C3 C15 C14 . . . . -44.4(3) ?
    C4 C3 C15 C16 . . . . 132.5(2) ?
    C4 C5 C6 C7 . . . . 172.39(18) ?
    C4 C5 C12 C11 . . . . -174.52(16) ?
    C4 C5 C12 C13 . . . . -52.3(2) ?
    C4 C5 C12 C19 . . . . 65.4(2) ?
    C5 C6 C7 C8 . . . . -61.0(2) ?
    C5 C6 C7 C22 . . . . 58.4(2) ?
    C5 C6 C7 C24 . . . . -178.0(2) ?
    C5 C12 C13 C14 . . . . -31.2(2) ?
    C6 C5 C12 C11 . . . . 55.8(2) ?
    C6 C5 C12 C13 . . . . 178.09(16) ?
    C6 C5 C12 C19 . . . . -64.3(2) ?
    C6 C7 C8 O3 . . . . -65.4(2) ?
    C6 C7 C8 C9 . . . . 114.26(18) ?
    C6 C7 C22 C11 . . . . -62.5(2) ?
    C6 C7 C22 C23 . . . . 110.9(2) ?
    C7 C8 C9 O5 . . . . 73.5(2) ?
    C7 C8 C9 C10 . . . . -39.6(2) ?
    C7 C8 C9 C21 . . . . -165.25(18) ?
    C8 C7 C22 C11 . . . . 52.3(2) ?
    C8 C7 C22 C23 . . . . -134.3(2) ?
    C8 C9 C10 O4 . . . . -150.80(18) ?
    C8 C9 C10 C11 . . . . 33.5(2) ?
    C9 C10 C11 C12 . . . . -106.49(19) ?
    C9 C10 C11 C20 . . . . 131.44(17) ?
    C9 C10 C11 C22 . . . . 12.8(2) ?
    C10 C11 C12 C5 . . . . 64.23(19) ?
    C10 C11 C12 C13 . . . . -55.8(2) ?
    C10 C11 C12 C19 . . . . -175.66(17) ?
    C10 C11 C20 O6 . . . . 133.4(2) ?
    C10 C11 C20 O7 . . . . -47.7(2) ?
    C10 C11 C22 C7 . . . . -57.5(2) ?
    C10 C11 C22 C23 . . . . 129.0(2) ?
    C11 C12 C13 C14 . . . . 88.1(2) ?
    C12 C5 C6 C7 . . . . -58.2(2) ?
    C12 C11 C20 O6 . . . . 13.6(3) ?
    C12 C11 C20 O7 . . . . -167.50(16) ?
    C12 C11 C22 C7 . . . . 62.4(2) ?
    C12 C11 C22 C23 . . . . -111.0(2) ?
    C12 C13 C14 C15 . . . . 67.9(2) ?
    C13 C14 C15 C3 . . . . -4.4(3) ?
    C13 C14 C15 C16 . . . . 179.03(17) ?
    C14 C15 C16 O2 . . . . -125.66(19) ?
    C14 C15 C16 C17 . . . . 117.9(2) ?
    C14 C15 C16 C18 . . . . -9.4(3) ?
    C15 C3 C4 C5 . . . . -3.8(3) ?
    C15 C3 C4 C25 . . . . -179.4(2) ?
    C16 O2 C1 O1 . . . . -173.54(18) ?
    C16 O2 C1 C2 . . . . 7.3(3) ?
    C19 C12 C13 C14 . . . . -150.45(18) ?
    C20 C11 C12 C5 . . . . -178.42(16) ?
    C20 C11 C12 C13 . . . . 61.6(2) ?
    C20 C11 C12 C19 . . . . -58.3(2) ?
    C20 C11 C22 C7 . . . . -173.30(17) ?
    C20 C11 C22 C23 . . . . 13.2(3) ?
    C21 C9 C10 O4 . . . . -25.1(3) ?
    C21 C9 C10 C11 . . . . 159.17(17) ?
    C22 C7 C8 O3 . . . . 178.38(19) ?
    C22 C7 C8 C9 . . . . -1.9(2) ?
    C22 C11 C12 C5 . . . . -56.0(2) ?
    C22 C11 C12 C13 . . . . -175.99(17) ?
    C22 C11 C12 C19 . . . . 64.1(2) ?
    C22 C11 C20 O6 . . . . -107.9(3) ?
    C22 C11 C20 O7 . . . . 71.0(2) ?
    C24 C7 C8 O3 . . . . 52.0(3) ?
    C24 C7 C8 C9 . . . . -128.35(18) ?
    C24 C7 C22 C11 . . . . 176.34(19) ?
    C24 C7 C22 C23 . . . . -10.3(3) ?
    C25 C4 C5 C6 . . . . 23.1(3) ?
    C25 C4 C5 C12 . . . . -106.4(2) ?
    C26 O7 C20 O6 . . . . 0.2(3) ?
    C26 O7 C20 C11 . . . . -178.71(17) ?
_shelx_hkl_file
;
   1   0   0    0.05    0.04
   1   0   0    0.02    0.04
   1   0   0    0.03    0.04
  -1   0   0    0.11    0.03
  -2   0   0    0.97    0.07
   2   0   0    1.08    0.14
   2   0   0    0.92    0.13
  -2   0   0    0.99    0.10
   2   0   0    0.97    0.12
   3   0   0   -0.19    0.11
  -3   0   0    0.14    0.08
   3   0   0   -0.16    0.10
  -3   0   0   -0.01    0.05
   3   0   0   -0.07    0.11
   4   0   0    0.82    0.19
  -4   0   0    0.50    0.13
  -4   0   0    0.86    0.10
   4   0   0    0.89    0.20
   5   0   0    0.07    0.25
  -5   0   0   -0.26    0.16
   5   0   0   -0.01    0.26
   6   0   0   30.65    1.56
  -6   0   0   25.90    1.51
   6   0   0   31.80    1.57
  -6   0   0   29.58    1.46
  -6   0   0   30.92    1.50
   7   0   0   -0.11    0.50
  -7   0   0   -0.16    0.36
   8   0   0   21.88    1.46
   8   0   0   28.22    1.77
  -8   0   0   25.11    1.36
  -8   0   0   24.30    1.65
   8   0   0   23.23    1.67
   8   0   0   20.79    1.73
  -9   0   0   -0.84    0.50
  -9   0   0    0.37    0.61
   9   0   0    0.09    0.61
   9   0   0   -0.53    0.60
   9   0   0    0.08    0.48
  10   0   0    1.94    0.57
 -10   0   0    1.69    0.50
 -10   0   0    1.23    0.46
  10   0   0    1.04    0.41
 -11   0   0   -0.13    0.28
  11   0   0   -0.14    0.42
   0  -1   0   -0.31    0.02
   0  -1   0   -0.25    0.01
   0  -1   0   -0.26    0.02
   0   1   0   -0.16    0.03
   0   1   0   -0.26    0.02
   0  -1   0   -0.30    0.02
   0   1   0   -0.28    0.02
   0  -1   0   -0.25    0.03
  -1  -1   0  200.36    8.50
   1   1   0  196.40    8.52
  -1   1   0  203.63    8.52
   1   1   0  209.30    8.53
  -1  -1   0  196.60    8.51
   1  -1   0  206.88    8.51
   1  -1   0  178.81    8.53
   1   1   0  181.47    8.51
  -1   1   0  204.11    8.51
  -1  -1   0  182.29    8.51
   1  -1   0  206.62    8.51
  -2  -1   0   12.69    0.56
   2   1   0   11.98    0.62
  -2  -1   0   12.85    0.58
   2  -1   0   13.40    0.60
   2   1   0   12.44    0.62
   2  -1   0   12.70    0.60
  -2   1   0   12.05    0.58
  -2   1   0   13.77    0.60
  -2  -1   0   12.29    0.56
   2  -1   0   13.38    0.62
  -3   1   0  148.80    6.41
   3  -1   0  152.37    6.46
  -3  -1   0  146.53    6.39
   3   1   0  144.29    6.47
  -3  -1   0  151.43    6.43
   3  -1   0  147.64    6.44
   3  -1   0  141.48    6.46
  -3  -1   0  150.10    6.39
   3   1   0  148.34    6.47
  -3   1   0  151.09    6.44
  -4   1   0    9.83    0.50
   4   1   0   10.67    0.60
   4  -1   0    9.92    0.57
  -4   1   0    9.91    0.54
   4   1   0   10.97    0.61
  -4  -1   0   10.47    0.53
   4  -1   0   10.14    0.60
  -5  -1   0   22.31    1.09
   5  -1   0   22.93    1.16
   5  -1   0   21.86    1.16
  -5  -1   0   23.12    1.12
   5   1   0   22.55    1.16
  -5   1   0   22.88    1.11
   5   1   0   21.51    1.18
   6  -1   0    2.20    0.45
   6  -1   0    4.25    0.57
   6   1   0    4.18    0.63
  -6   1   0    2.48    0.41
  -6  -1   0    2.54    0.33
  -6  -1   0    2.56    0.51
  -6  -1   0    2.68    0.37
  -6   1   0    3.10    0.41
  -6   1   0    2.92    0.47
  -7  -1   0    0.34    0.50
  -7  -1   0    0.35    0.40
  -7   1   0    0.51    0.42
   7   1   0    0.23    0.49
   7  -1   0    0.34    0.52
  -7  -1   0   -0.17    0.35
   8   1   0    0.32    0.71
   8   1   0   -0.06    0.74
  -8   1   0   -0.64    0.75
  -8  -1   0    0.06    0.47
   8   1   0   -0.26    0.73
  -8  -1   0    1.02    0.70
   8  -1   0   -0.06    0.74
   8   1   0   -1.01    0.67
   8   1   0   -0.09    0.52
   8  -1   0    0.46    0.61
  -8   1   0   -0.72    0.46
   8  -1   0    0.03    0.69
  -8  -1   0    0.40    0.38
  -9   1   0    0.26    0.59
  -9   1   0   -0.44    0.56
   9  -1   0   -0.14    0.46
   9  -1   0   -0.29    0.63
   9  -1   0   -0.02    0.56
   9   1   0   -0.04    0.48
  -9  -1   0   -0.01    0.58
   9   1   0   -0.25    0.59
   9   1   0   -0.45    0.54
  -9  -1   0    0.34    0.45
   9   1   0   -0.03    0.59
  10   1   0    0.88    0.62
  10  -1   0    1.29    0.60
 -10  -1   0    1.01    0.73
  10  -1   0    1.60    0.55
 -10  -1   0    1.27    0.49
  10   1   0    1.74    0.53
 -10   1   0    1.13    0.46
 -10   1   0    1.61    0.52
  10   1   0    1.46    0.45
 -10  -1   0    0.89    0.55
  11   1   0    3.15    0.59
  11  -1   0    2.18    0.40
 -11   1   0    3.94    0.47
 -11  -1   0    3.33    0.45
   0  -2   0  196.13    8.36
   0   2   0  191.01    8.35
   0  -2   0  193.87    8.35
  -1   2   0  780.15   33.91
  -1   2   0  703.80   33.87
  -1  -2   0  688.66   33.86
   1   2   0  779.00   33.96
   1   2   0  789.16   33.89
   1  -2   0  823.43   33.91
   1  -2   0  858.78   33.99
  -1  -2   0  782.93   33.86
   1   2   0  831.75   34.03
  -1   2   0  820.21   33.96
   2  -2   0  213.49    9.26
  -2  -2   0  217.37    9.25
   2  -2   0  222.96    9.28
  -2   2   0  216.37    9.26
   2  -2   0  215.11    9.26
   2   2   0  207.43    9.29
  -2   2   0  215.18    9.25
  -2  -2   0  212.46    9.24
  -2  -2   0  204.79    9.23
  -2  -2   0  220.56    9.23
   2   2   0  209.49    9.28
  -3   2   0    0.21    0.07
  -3   2   0    0.37    0.12
   3  -2   0    0.24    0.13
   3  -2   0   -0.02    0.11
   3  -2   0    0.05    0.11
   3   2   0    0.22    0.13
  -3  -2   0    0.10    0.07
   4  -2   0   66.90    2.97
  -4  -2   0   65.09    2.90
   4   2   0   66.32    2.97
  -4   2   0   65.97    2.89
   4   2   0   65.62    2.98
   4  -2   0   63.65    2.94
  -4   2   0   67.63    2.93
  -5   2   0   23.73    1.20
  -5  -2   0   23.21    1.20
   5   2   0   25.02    1.26
   5   2   0   24.62    1.25
  -5  -2   0   24.78    1.16
   5  -2   0   24.60    1.25
   5  -2   0   24.43    1.23
  -6  -2   0    3.76    0.40
   6   2   0    3.49    0.47
  -6  -2   0    2.52    0.59
  -6   2   0    2.29    0.47
  -7  -2   0    2.24    0.42
  -7  -2   0    2.47    0.55
   7  -2   0    2.65    0.63
   7   2   0    2.42    0.64
  -7  -2   0    2.28    0.42
  -7   2   0    1.10    0.49
   8   2   0   24.69    1.64
   8   2   0   25.14    1.53
   8  -2   0   27.50    1.76
  -8  -2   0   25.46    1.72
   8   2   0   26.87    1.70
   8   2   0   22.38    1.66
  -8  -2   0   25.62    1.52
  -8   2   0   26.34    1.69
   8  -2   0   28.26    1.63
  -8  -2   0   25.32    1.39
   8  -2   0   24.45    1.76
   8   2   0   26.03    1.69
   8   2   0   27.37    1.84
   9   2   0    0.88    0.64
  -9  -2   0    0.60    0.61
   9  -2   0    0.81    0.52
   9   2   0    1.05    0.69
   9   2   0    0.93    0.50
   9  -2   0    0.55    0.51
  -9  -2   0    1.21    0.42
   9  -2   0    0.27    0.69
  -9   2   0    0.87    0.58
  -9   2   0    1.30    0.57
   9   2   0    0.65    0.56
   9   2   0    0.73    0.57
  10   2   0    1.13    0.43
  10   2   0    1.06    0.53
 -10   2   0    0.58    0.47
  10  -2   0    0.62    0.74
  10   2   0    0.87    0.48
 -10   2   0    0.91    0.48
  10   2   0    1.13    0.55
 -10  -2   0    0.78    0.53
  11   2   0    2.45    0.42
 -11  -2   0    2.64    0.42
 -11   2   0    2.25    0.35
   0  -3   0   -0.13    0.05
  -1  -3   0   52.70    2.12
  -1  -3   0   50.29    2.12
   1   3   0   48.80    2.17
   1   3   0   48.45    2.14
  -1   3   0   45.64    2.15
   1  -3   0   49.42    2.14
   1  -3   0   48.60    2.16
  -1  -3   0   46.48    2.16
   1   3   0   47.03    2.17
  -2  -3   0  109.70    4.63
   2   3   0  105.16    4.68
   2   3   0  104.11    4.62
  -2   3   0  108.78    4.65
   2  -3   0  105.47    4.65
   2  -3   0  107.00    4.67
  -2   3   0  103.51    4.65
   2   3   0  112.28    4.68
  -2  -3   0  106.33    4.62
  -3   3   0   17.97    0.87
  -3  -3   0   17.34    0.85
  -3   3   0   19.06    0.85
   3  -3   0   18.41    0.89
   3   3   0   16.38    0.89
   3  -3   0   18.14    0.87
   3  -3   0   18.61    0.85
   3   3   0   18.50    0.96
  -3  -3   0   17.66    0.82
   4   3   0  217.30    9.51
  -4  -3   0  225.50    9.48
   4  -3   0  213.65    9.49
   4  -3   0  210.67    9.45
   4   3   0  220.05    9.50
  -4   3   0  224.57    9.43
  -4  -3   0  216.83    9.42
  -4   3   0  210.18    9.46
   4  -3   0  218.70    9.46
  -5  -3   0    0.36    0.16
   5   3   0    0.35    0.26
  -5   3   0    0.29    0.17
   5  -3   0    0.02    0.28
   5   3   0    0.57    0.28
  -5  -3   0    0.61    0.22
  -6  -3   0   43.15    1.88
   6   3   0   43.45    2.02
  -6  -3   0   37.10    1.96
  -6   3   0   32.80    2.37
  -6  -3   0   39.96    1.96
   6  -3   0   43.29    2.02
   7  -3   0   20.34    1.49
  -7  -3   0   18.78    1.16
  -7   3   0   18.85    2.29
   7   3   0   22.71    1.74
   8  -3   0    5.38    0.76
   8  -3   0    4.61    0.81
  -8  -3   0    6.58    0.99
  -8   3   0    4.30    0.83
   8   3   0    4.03    0.72
   8   3   0    6.02    0.87
   8   3   0    4.98    0.82
   8   3   0    5.09    0.84
   8   3   0    5.24    1.02
  -8   3   0    5.55    0.80
  -8  -3   0    5.31    0.65
   8   3   0    6.74    0.96
  -9   3   0   -0.68    0.51
  -9  -3   0   -0.22    0.40
  -9  -3   0    0.24    0.40
   9   3   0    0.26    0.70
   9   3   0   -0.22    0.50
  -9   3   0   -0.49    0.55
   9  -3   0    0.23    0.54
   9   3   0   -0.04    0.51
  -9  -3   0    0.47    0.56
   9   3   0    0.76    0.47
   9   3   0    0.06    0.58
 -10   3   0    5.73    0.94
 -10   3   0    2.92    0.53
  10   3   0    3.81    0.60
 -10  -3   0    3.69    0.53
  10  -3   0    4.74    0.90
  10   3   0    3.67    0.75
  10   3   0    2.10    0.51
  10   3   0    2.65    0.66
  10   3   0    4.18    0.58
  11  -3   0    2.58    0.50
 -11   3   0    1.68    0.32
  11   3   0    2.39    0.37
 -11  -3   0    2.40    0.40
  11   3   0    2.33    0.39
  11   3   0    2.62    0.44
   0  -4   0   19.78    0.92
   0  -4   0   20.08    0.89
   0   4   0   20.85    0.91
   0  -4   0   19.34    0.90
   1  -4   0    6.29    0.30
   1  -4   0    6.15    0.33
  -1  -4   0    5.04    0.31
   1   4   0    5.77    0.30
  -1   4   0    5.90    0.31
  -1  -4   0    6.00    0.27
   1   4   0    5.57    0.33
   2  -4   0   80.11    3.53
   2   4   0   82.43    3.58
   2   4   0   79.05    3.58
  -2  -4   0   82.19    3.52
  -2  -4   0   90.51    3.57
  -2   4   0   80.39    3.55
   2  -4   0   81.15    3.55
   2   4   0   80.31    3.52
   2  -4   0   79.91    3.57
  -2  -4   0   80.33    3.51
  -2   4   0   75.85    3.55
  -3  -4   0    0.88    0.17
   3   4   0    0.69    0.20
  -3  -4   0    0.60    0.09
   3  -4   0    0.76    0.17
   3   4   0    0.77    0.18
  -3  -4   0    0.65    0.16
   3  -4   0    1.19    0.16
   4   4   0   63.74    2.80
   4  -4   0   61.63    2.79
  -4  -4   0   62.58    2.70
  -4  -4   0   58.92    2.76
   4   4   0   60.83    2.81
  -4   4   0   63.38    2.73
   4  -4   0   57.68    2.75
  -5   4   0    6.07    0.46
  -5  -4   0    6.15    0.41
   5   4   0    6.88    0.56
   5  -4   0    6.15    0.58
  -5  -4   0    6.30    0.50
   5   4   0    7.63    0.62
   6   4   0   18.94    1.11
  -6  -4   0   16.74    1.03
  -6  -4   0   15.45    1.13
   6  -4   0   19.93    1.20
   7  -4   0    0.79    0.64
  -7   4   0    1.01    0.75
   7  -4   0    1.13    0.82
  -7  -4   0    1.13    0.56
   7   4   0    0.05    0.64
  -7   4   0    0.52    0.73
   7   4   0    1.00    0.68
   7  -4   0    0.66    0.77
  -7  -4   0    0.14    0.41
   7   4   0    0.66    1.03
   7   4   0    0.94    0.67
   7   4   0    1.71    0.78
   7   4   0    1.27    0.71
   7  -4   0    0.95    0.72
  -8   4   0   18.73    1.40
   8   4   0   18.83    1.35
  -8  -4   0   22.57    1.20
   8   4   0   20.16    1.43
  -8   4   0   19.32    1.44
   8   4   0   22.35    1.50
   8   4   0   21.99    1.39
   8  -4   0   21.33    1.51
  -8  -4   0   19.53    1.41
   8   4   0   20.57    1.41
   8  -4   0   24.04    1.50
   9   4   0   -0.19    0.46
  -9   4   0    0.45    0.55
   9   4   0    0.56    0.47
   9  -4   0   -0.02    0.52
  -9  -4   0    0.66    0.39
  -9   4   0    0.30    0.48
   9   4   0   -0.09    0.57
   9   4   0    0.31    0.45
   9   4   0   -0.38    0.49
  -9  -4   0    0.71    0.55
  -9  -4   0    0.36    0.35
  10   4   0    0.14    0.39
  10   4   0   -0.19    0.43
 -10   4   0   -0.13    0.41
 -10  -4   0    0.46    0.40
  10   4   0   -0.22    0.43
  10   4   0    0.09    0.39
  10  -4   0    0.40    0.42
 -10   4   0    0.03    0.38
  11   4   0    0.13    0.34
 -11   4   0    0.28    0.24
 -11  -4   0   -0.09    0.24
  11   4   0    0.20    0.31
  11  -4   0    0.09    0.28
  11   4   0    0.26    0.23
   0  -5   0   -0.18    0.08
   0  -5   0   -0.18    0.10
   0   5   0   -0.06    0.08
   0  -5   0   -0.05    0.10
  -1  -5   0   18.00    0.72
  -1  -5   0   14.85    0.76
   1  -5   0   16.61    0.75
   1  -5   0   16.58    0.78
  -1  -5   0   15.98    0.77
   1   5   0   14.80    0.74
  -1   5   0   16.02    0.76
   1   5   0   15.57    0.78
  -2  -5   0   22.97    1.23
   2  -5   0   29.87    1.27
   2  -5   0   27.90    1.23
   2   5   0   27.87    1.21
   2  -5   0   26.36    1.19
  -2  -5   0   26.19    1.19
  -2   5   0   26.52    1.23
   2   5   0   26.67    1.26
   3   5   0   21.25    1.09
  -3  -5   0   20.93    1.06
   3  -5   0   21.35    1.08
  -3   5   0   23.72    1.05
   3  -5   0   22.96    1.06
   4  -5   0    1.55    0.29
   4   5   0    1.34    0.27
  -4  -5   0    1.38    0.19
  -4   5   0    1.72    0.22
  -4  -5   0    1.47    0.24
   4  -5   0    1.64    0.28
   5   5   0   14.20    1.05
   5  -5   0   20.21    1.09
  -5  -5   0   16.63    1.23
  -5   5   0   19.76    0.95
   6   5   0    1.22    0.48
   6  -5   0    1.30    0.58
  -6  -5   0    0.77    0.40
   7  -5   0    9.24    1.07
  -7  -5   0    8.25    0.78
   7   5   0    9.06    1.11
  -7   5   0    8.76    1.15
   7  -5   0    6.73    0.99
   7   5   0    8.47    0.99
   7   5   0    8.63    1.04
  -7   5   0    8.45    1.03
   7   5   0    8.70    0.99
   7   5   0    9.51    0.98
   8   5   0    4.02    0.95
  -8  -5   0    3.98    0.60
   8  -5   0    3.67    1.01
   9   5   0    2.81    0.55
   9  -5   0    3.58    0.64
  -9  -5   0    2.76    0.46
   9   5   0    3.90    0.62
  -9   5   0    3.09    0.56
   9  -5   0    2.18    0.58
   9   5   0    1.93    0.49
  -9  -5   0    2.75    0.40
  -9  -5   0    2.12    0.57
   9   5   0    2.42    0.53
  -9   5   0    2.61    0.57
   9   5   0    3.27    0.55
 -10   5   0    1.85    0.42
  10   5   0    2.27    0.45
  10  -5   0    3.52    0.63
  10   5   0    2.24    0.47
  10   5   0    3.68    0.55
  10   5   0    2.96    0.49
 -10   5   0    2.34    0.45
 -11  -5   0    2.08    0.35
 -11   5   0    2.04    0.31
  11   5   0    2.15    0.37
  11   5   0    3.36    0.50
  11   5   0    1.81    0.27
  11  -5   0    2.10    0.40
   0  -6   0  282.66   12.54
   0  -6   0  295.03   12.50
   0  -6   0  290.06   12.51
  -1  -6   0   20.77    0.93
  -1  -6   0   19.22    0.88
  -1  -6   0   19.96    0.93
   1  -6   0   19.31    0.90
   1   6   0   18.37    0.90
  -1   6   0   19.00    0.92
   2   6   0  332.49   13.77
  -2  -6   0  321.79   13.74
  -2   6   0  324.20   13.80
   2   6   0  327.86   13.83
  -2  -6   0  280.06   13.79
   2  -6   0  324.51   13.82
   3   6   0    8.16    0.54
   3  -6   0    7.87    0.55
  -3  -6   0    9.15    0.53
  -3   6   0    7.88    0.49
   4  -6   0    1.31    0.34
  -4   6   0    1.64    0.24
   4  -6   0    1.77    0.30
   4   6   0    1.51    0.31
  -4  -6   0    1.70    0.29
   5   6   0   14.57    0.93
  -5  -6   0   14.19    0.87
  -5   6   0   14.29    0.85
   6  -6   0   40.87    2.15
  -6  -6   0   37.58    2.02
   6   6   0   42.76    2.14
   7   6   0   45.44    2.35
  -7   6   0   42.51    2.38
  -7  -6   0   44.65    2.18
   7  -6   0   44.10    2.34
   7   6   0   43.63    2.39
  -7   6   0   45.05    2.40
   7   6   0   46.82    2.45
  -7   6   0   44.51    2.40
   7  -6   0   46.65    2.49
   7   6   0   46.35    2.35
   7   6   0   44.47    2.36
   8   6   0    7.09    0.90
   8   6   0    6.03    0.95
   8   6   0    7.67    0.83
   8  -6   0    7.29    0.97
   8   6   0    7.12    0.80
   8  -6   0    5.34    0.87
   8   6   0    6.94    0.88
  -8   6   0    5.64    0.91
  -8  -6   0    5.96    0.68
  -8   6   0    8.32    0.93
   9   6   0    0.02    0.41
   9   6   0   -0.18    0.38
  -9   6   0   -0.16    0.44
  -9   6   0    0.32    0.45
  -9  -6   0    0.67    0.71
   9  -6   0    0.20    0.45
  -9  -6   0    0.23    0.29
  -9  -6   0    0.13    0.38
   9  -6   0    0.30    0.45
   9   6   0   -0.37    0.42
   9   6   0   -0.40    0.40
  10   6   0    9.04    0.72
  10   6   0   10.27    0.74
  10  -6   0    9.83    0.80
  10   6   0    9.27    0.77
  10   6   0    9.95    0.85
 -10   6   0    8.95    0.90
 -10   6   0   10.10    0.75
 -10  -6   0    9.53    0.71
   0  -7   0    0.39    0.16
   0   7   0    0.05    0.12
   0  -7   0    0.00    0.17
   1  -7   0   26.75    1.32
   1   7   0   28.17    1.29
  -1   7   0   28.53    1.30
  -1  -7   0   27.48    1.31
   2  -7   0    7.70    0.52
  -2   7   0    7.52    0.47
  -2  -7   0    7.72    0.48
   2   7   0    7.77    0.52
  -3  -7   0    0.54    0.22
   3  -7   0    0.50    0.28
   3  -7   0    0.35    0.19
  -3   7   0    0.01    0.17
   3   7   0    0.79    0.28
  -4  -7   0    0.76    0.29
   4  -7   0    0.92    0.36
  -4   7   0    0.52    0.23
   4  -7   0    0.52    0.29
   4   7   0    0.84    0.53
   4  -7   0    0.78    0.43
   5  -7   0    7.73    0.61
   5   7   0    9.94    0.86
   5  -7   0    8.79    0.94
  -5   7   0   10.75    0.73
  -5  -7   0    9.29    0.79
  -6   7   0    5.62    0.85
   6   7   0    5.14    0.80
   6   7   0    5.41    0.90
   6   7   0    3.34    0.84
   6  -7   0    3.92    1.18
   6  -7   0    4.15    0.92
   6  -7   0    5.75    0.72
   6   7   0    4.75    0.90
  -6   7   0    4.34    0.83
  -6   7   0    4.64    0.72
   6   7   0    3.83    0.81
  -7   7   0    0.68    0.61
   7   7   0   -0.16    0.46
   7  -7   0    1.15    0.67
   7   7   0    0.80    0.62
   7   7   0    0.16    0.62
  -7   7   0    0.85    0.56
   7   7   0    0.40    0.60
   7  -7   0    0.00    0.52
  -7  -7   0    0.55    0.45
  -7   7   0    1.02    0.61
   7   7   0    1.15    0.61
   8   7   0    6.30    0.86
   8  -7   0    7.10    0.89
   8   7   0    7.85    0.93
  -8   7   0    8.56    0.90
   8   7   0    7.69    0.87
  -8   7   0    6.79    0.89
   8   7   0    7.23    0.81
   8  -7   0    7.22    0.95
   8   7   0    8.10    0.89
  -8  -7   0    6.86    0.75
  -9   7   0    1.42    0.48
   9   7   0    0.86    0.49
  -9  -7   0    1.53    0.48
   9  -7   0    0.21    0.64
   9   7   0    0.88    0.44
  -9  -7   0    1.48    0.42
   9  -7   0    1.36    0.50
   9   7   0    0.77    0.41
  -9   7   0    0.70    0.43
   9   7   0    1.11    0.40
   9   7   0    0.26    0.37
  -9  -7   0    1.54    0.32
 -10  -7   0    0.11    0.34
  10   7   0    0.22    0.28
 -10   7   0    0.11    0.29
  10   7   0    0.50    0.32
  10  -7   0    0.30    0.36
  10  -7   0    0.31    0.35
  10   7   0   -0.52    0.32
  10   7   0    0.07    0.32
   0  -8   0   22.69    1.12
   0   8   0   22.36    1.09
   0  -8   0   22.41    1.10
   1  -8   0    4.48    0.42
  -1  -8   0    4.84    0.43
  -1   8   0    4.73    0.36
   1   8   0    4.03    0.38
  -1  -8   0    3.88    0.38
   2  -8   0    2.24    0.28
   2   8   0    2.11    0.27
  -2   8   0    2.30    0.31
   2  -8   0    2.81    0.36
  -2  -8   0    3.13    0.35
  -2  -8   0    2.66    0.35
  -3  -8   0    5.36    0.48
   3  -8   0    4.61    0.48
  -3   8   0    5.95    0.46
  -3  -8   0    4.68    0.52
   3  -8   0    5.72    0.56
   3   8   0    6.04    0.54
  -4  -8   0    2.34    0.40
   4  -8   0    2.37    0.32
  -4   8   0    2.49    0.36
   4  -8   0    2.33    0.50
   4  -8   0    2.87    0.40
   4   8   0    2.29    0.49
  -4  -8   0    2.93    0.45
  -5  -8   0   25.19    1.35
   5  -8   0   22.85    1.19
  -5   8   0   25.26    1.36
   5  -8   0   22.18    1.56
   5   8   0   21.99    1.46
   6   8   0    1.35    0.74
  -6   8   0    1.08    0.59
   6   8   0    1.19    0.61
   6   8   0    1.36    0.60
  -6   8   0    1.00    0.64
  -6   8   0    0.84    0.70
   6  -8   0    0.23    0.79
   6   8   0    1.54    0.67
   6  -8   0    1.78    0.44
   6   8   0    0.83    0.56
   7  -8   0   -0.18    0.80
   7   8   0    0.83    0.85
  -7   8   0    0.37    0.64
   7   8   0   -0.09    0.71
  -7  -8   0    0.11    0.44
  -7   8   0    0.36    0.78
   7   8   0   -0.39    0.74
   7  -8   0    1.12    0.87
   7   8   0    0.08    0.58
  -8   8   0    1.74    0.55
  -8  -8   0    2.64    0.42
   8  -8   0    2.59    0.64
   8   8   0    2.23    0.50
   8   8   0    2.03    0.48
   8   8   0    1.80    0.51
   8   8   0    2.70    0.52
   8   8   0    2.22    0.54
  -8   8   0    1.74    0.51
   8  -8   0    2.27    0.46
  -9  -8   0    3.09    0.44
   9   8   0    2.29    0.78
   9   8   0    2.04    0.42
  -9   8   0    2.95    0.49
   9   8   0    1.75    0.44
  -9   8   0    2.42    0.45
   9  -8   0    1.98    0.39
  -9  -8   0    2.69    0.35
   9   8   0    2.10    0.42
   9   8   0    2.46    0.47
   9  -8   0    1.68    0.47
  -9  -8   0    2.89    0.49
  10   8   0    1.31    0.33
  10   8   0    1.45    0.36
 -10   8   0    1.18    0.28
  10   8   0    0.94    0.32
 -10  -8   0    0.91    0.33
  10  -8   0    1.25    0.31
  10   8   0    1.58    0.32
  10  -8   0    0.89    0.34
   0   9   0   -0.07    0.20
   0  -9   0    0.45    0.30
  -1   9   0    2.08    0.28
  -1  -9   0    1.47    0.34
   1   9   0    1.45    0.28
  -1  -9   0    1.49    0.29
   1  -9   0    2.01    0.38
   2  -9   0    3.13    0.44
   2  -9   0    3.53    0.38
  -2  -9   0    4.06    0.45
  -2  -9   0    3.38    0.49
  -2   9   0    4.21    0.42
   3  -9   0    1.41    0.32
  -3  -9   0    2.22    0.41
  -3   9   0    2.36    0.34
  -3  -9   0    1.95    0.44
   3  -9   0    2.37    0.32
   3  -9   0    2.06    0.49
   4   9   0    4.13    0.60
  -4  -9   0    6.02    0.78
  -4   9   0    4.53    0.55
  -4  -9   0    5.50    0.71
   4  -9   0    3.85    0.68
   4  -9   0    4.50    0.48
   5   9   0   10.07    1.56
   5  -9   0   15.31    0.78
   5   9   0   12.44    1.47
   5   9   0    9.59    1.61
   5  -9   0   14.34    0.94
  -5   9   0   11.26    1.24
  -5   9   0   10.63    1.40
   5   9   0   13.81    1.36
  -6   9   0    1.00    0.68
   6  -9   0    0.35    0.39
   6   9   0   -1.12    0.64
  -6   9   0   -0.08    0.62
   6   9   0   -0.55    0.58
   6   9   0    0.47    0.60
   6  -9   0   -0.31    0.79
   6   9   0   -0.66    0.58
  -6   9   0    0.47    0.53
  -6   9   0   -0.22    0.58
   6  -9   0    0.53    0.48
   6   9   0    0.41    0.46
   7   9   0   20.74    1.29
   7   9   0   21.85    1.32
   7  -9   0   19.60    1.30
   7  -9   0   21.37    1.47
  -7   9   0   22.22    1.40
   7   9   0   19.12    1.32
  -7   9   0   19.02    1.30
   7   9   0   19.83    1.40
   7   9   0   21.35    1.37
   8  -9   0    4.36    0.66
   8   9   0    4.27    0.68
   8   9   0    4.57    0.59
   8   9   0    4.65    0.69
   8  -9   0    3.85    0.68
   8   9   0    4.57    0.64
  -8   9   0    3.34    0.57
  -8  -9   0    5.02    0.61
  -8   9   0    4.44    0.69
   9   9   0    1.75    0.38
   9   9   0    2.14    0.35
   9   9   0    1.80    0.40
  -9  -9   0    2.28    0.39
  -9   9   0    1.57    0.36
   9   9   0    1.66    0.43
   9  -9   0    1.58    0.45
   9  -9   0    2.01    0.33
  -9  -9   0    2.05    0.36
  -9   9   0    1.58    0.39
   0  10   0  138.01    6.03
   0 -10   0  134.45    6.08
  -1  10   0    6.87    0.57
   1 -10   0    7.40    0.75
   1  10   0    5.61    0.72
  -1 -10   0    5.83    0.62
   2 -10   0    3.00    0.38
   2 -10   0    2.45    0.53
  -2  10   0    4.46    0.50
  -2 -10   0    2.25    0.47
   2 -10   0    3.08    0.48
  -3 -10   0    8.08    0.93
   3 -10   0    8.13    0.61
  -3 -10   0    8.58    0.85
  -3  10   0    9.52    0.74
   3 -10   0    8.86    0.72
   3 -10   0    9.33    1.03
  -4  10   0   16.31    1.38
   4 -10   0   20.33    1.22
  -4 -10   0   20.28    1.35
   4  10   0   18.45    1.45
   4  10   0   21.51    1.43
  -4  10   0   20.49    1.67
   4  10   0   18.95    1.77
  -4  10   0   19.65    1.56
  -4  10   0   24.11    1.61
  -4 -10   0   20.91    1.60
  -4  10   0   17.19    1.36
   4  10   0   21.53    1.41
  -4  10   0   19.52    1.49
   4  10   0   20.31    1.57
   4 -10   0   19.02    1.20
   5  10   0    0.48    0.57
  -5  10   0   -0.04    0.50
  -5  10   0    0.08    0.67
   5 -10   0    0.46    0.26
   5  10   0    0.59    0.52
   5  10   0   -0.37    0.55
  -5  10   0   -0.08    0.52
  -5  10   0   -0.28    0.53
   5  10   0   -1.64    0.82
   5  10   0    0.32    0.64
   5 -10   0    0.63    0.38
  -6  10   0   44.39    2.34
   6  10   0   43.23    2.25
   6 -10   0   44.15    2.25
   6  10   0   44.48    2.26
   6  10   0   44.28    2.38
   6  10   0   45.44    2.32
   6  10   0   42.28    2.34
  -6  10   0   43.54    2.23
   6 -10   0   43.52    2.09
  -6  10   0   45.12    2.35
  -6  10   0   43.83    2.28
   7  10   0    2.44    0.55
   7  10   0    3.04    0.51
  -7  10   0    2.06    0.52
   7 -10   0    2.05    0.66
  -7 -10   0    3.14    0.51
  -7  10   0    4.01    0.63
   7 -10   0    2.82    0.47
   7  10   0    2.33    0.56
   7  10   0    3.20    0.54
   7  10   0    3.72    0.61
  -8  10   0    6.97    0.70
   8  10   0    7.41    0.74
   8  10   0    8.36    0.87
   8  10   0    6.57    0.90
   8 -10   0    6.27    0.85
  -8 -10   0    7.76    0.69
   8  10   0    7.48    0.87
  -8  10   0    9.27    0.80
   9  10   0    7.73    0.63
  -9 -10   0    8.61    0.58
  -9 -10   0    7.88    0.61
  -9  10   0    7.19    0.62
   9  10   0    7.65    0.60
   9  10   0    7.68    0.61
   9  10   0    8.80    0.68
  -9  10   0    8.36    0.64
   0  11   0   -0.66    0.38
   0 -11   0   -0.23    0.52
   1 -11   0   67.58    3.18
  -1 -11   0   65.42    3.13
   1  11   0   63.83    3.08
  -1  11   0   67.88    3.11
   2 -11   0   35.02    1.74
  -2 -11   0   36.76    1.95
   2 -11   0   36.98    1.79
   2 -11   0   37.84    2.03
  -3  11   0    2.78    0.63
  -3  11   0    2.62    0.88
  -3  11   0    2.34    0.75
   3 -11   0    2.67    0.51
   3  11   0    2.11    0.89
   3 -11   0    3.13    0.46
   4  11   0    2.82    0.80
  -4  11   0    2.73    0.60
   4 -11   0    1.11    0.60
   4  11   0    2.83    0.85
  -4  11   0    1.74    0.80
   4  11   0    2.39    0.64
  -4  11   0    3.23    0.62
   4  11   0    2.64    0.80
  -4  11   0    2.60    0.64
  -4  11   0    2.34    0.60
  -4  11   0    1.95    0.58
   4 -11   0    1.81    0.31
   4 -11   0    2.75    0.50
   4  11   0    2.50    0.64
  -5  11   0   21.28    1.63
   5  11   0   19.17    1.51
   5  11   0   17.22    1.60
   5  11   0   16.13    1.69
   5  11   0   18.09    1.40
   5 -11   0   14.69    1.08
  -5  11   0   14.77    1.55
   6 -11   0    2.03    0.38
  -6  11   0    2.38    0.54
  -6  11   0    1.67    0.53
   6  11   0    2.28    0.56
   6  11   0    2.69    0.57
   6 -11   0    2.41    0.48
   6  11   0    2.55    0.62
  -6  11   0    1.77    0.51
  -6  11   0    2.38    0.53
   6  11   0    2.20    0.49
   6  11   0    1.94    0.66
  -7  11   0    0.40    0.43
  -7  11   0    0.47    0.39
   7  11   0    0.46    0.43
   7  11   0    0.54    0.66
   7 -11   0    0.41    0.34
   7  11   0    0.43    0.38
   7  11   0   -0.48    0.43
   7  11   0    0.46    0.71
  -7 -11   0   -0.12    0.42
   8  11   0    6.08    0.65
  -8  11   0    5.31    0.62
   8 -11   0    5.77    0.59
  -8  11   0    5.81    0.60
  -8 -11   0    7.57    0.62
   8  11   0    6.02    0.64
   8  11   0    4.29    0.64
   8  11   0    6.85    0.80
   8  11   0    6.88    0.62
  -9 -11   0    5.31    0.49
   9  11   0    4.27    0.44
   9  11   0    3.98    0.43
  -9  11   0    5.22    0.44
   9  11   0    6.30    0.60
   9 -11   0    5.05    0.41
   9  11   0    3.43    0.41
   0  12   0    4.21    0.76
   0  12   0    5.42    0.79
   0 -12   0    3.30    0.79
   0  12   0    5.17    0.78
   0  12   0    4.59    0.82
   0  12   0    4.89    1.17
  -1  12   0   19.01    1.30
   1  12   0   21.54    1.41
   1  12   0   18.11    1.27
  -1  12   0   20.72    1.48
   1 -12   0   21.89    1.11
   1 -12   0   18.73    1.20
  -1  12   0   17.04    1.21
   1  12   0   18.18    2.40
   1  12   0   20.01    1.32
   1  12   0   19.69    1.43
  -1  12   0   20.19    1.47
  -1  12   0   19.34    1.28
   2  12   0    3.37    0.72
  -2  12   0    3.07    0.64
   2  12   0    2.87    0.60
   2  12   0    3.42    0.76
  -2  12   0    1.88    0.51
   2  12   0    2.43    0.90
  -2  12   0    2.71    0.58
   2  12   0    2.66    0.57
  -2  12   0    4.01    0.80
  -2  12   0    2.28    0.69
   2 -12   0    3.22    0.48
  -3  12   0    9.17    1.12
  -3  12   0    7.12    0.85
  -3  12   0    9.69    0.99
   3  12   0    8.06    0.99
  -3  12   0    7.37    1.08
  -3  12   0   10.61    1.14
   3 -12   0    7.47    0.89
   3  12   0    9.58    1.00
   3  12   0    9.93    1.20
   3  12   0   10.00    0.95
  -3  12   0    8.65    0.93
   3 -12   0    9.98    0.63
  -4  12   0   11.20    1.32
   4  12   0   12.17    1.41
   4  12   0   15.07    1.61
   4  12   0   15.25    1.72
   4 -12   0   12.61    0.76
   4 -12   0    9.24    1.17
  -4  12   0   12.82    1.40
  -5  12   0    2.31    0.58
   5  12   0    1.82    0.67
   5 -12   0    2.76    0.41
  -5  12   0    1.29    0.53
   5 -12   0    1.83    0.36
   5  12   0    2.22    0.52
  -5  12   0    2.69    0.70
  -5  12   0    2.04    0.52
   5  12   0    1.90    0.62
   5 -12   0    2.39    0.50
  -5  12   0    2.00    0.52
   5  12   0    1.48    0.49
  -6  12   0   15.72    1.03
   6  12   0   13.15    1.09
  -6  12   0   14.51    1.05
   6  12   0   13.74    1.12
   6  12   0   15.95    1.03
   6 -12   0   17.25    1.04
  -6  12   0   16.03    1.08
   6 -12   0   14.86    0.88
   6  12   0   13.14    1.02
   7 -12   0    3.74    0.55
  -7  12   0    3.94    0.56
  -7  12   0    2.96    0.49
   7  12   0    2.52    0.46
   7  12   0    2.79    0.51
   7 -12   0    3.55    0.47
   7  12   0    3.45    0.59
   7  12   0    3.98    0.58
  -7  12   0    4.41    0.52
   7  12   0    3.99    0.66
   8  12   0    8.21    0.65
  -8 -12   0    6.81    0.62
   8 -12   0    7.28    0.54
   8  12   0    8.16    0.84
  -8  12   0    7.45    0.60
   8  12   0    6.98    0.56
   0  13   0    0.42    0.39
   0  13   0   -0.56    0.51
   0  13   0    0.85    0.62
   0  13   0   -0.86    0.56
   0  13   0   -0.39    0.45
  -1  13   0   10.19    1.06
  -1  13   0   10.03    0.98
   1  13   0   10.97    1.08
  -1  13   0    9.45    0.84
   1  13   0   10.72    0.90
   1 -13   0   10.49    0.71
   1  13   0   13.20    1.41
   1  13   0    9.87    0.91
   1  13   0   12.25    1.13
  -1  13   0   10.26    1.01
  -1  13   0   10.54    1.00
   2  13   0    2.50    0.57
  -2  13   0    2.35    0.63
   2  13   0    2.17    0.54
   2 -13   0    2.32    0.32
  -2  13   0    2.20    0.54
   2  13   0    3.33    0.63
   2  13   0    2.84    0.63
   2  13   0    3.01    0.81
  -2  13   0    3.45    0.72
  -2  13   0    2.89    0.60
  -2  13   0    2.38    0.47
  -3  13   0    6.32    1.11
  -3  13   0    9.57    0.98
  -3  13   0    7.48    0.86
  -3  13   0    8.12    1.00
   3  13   0    7.00    1.11
   3  13   0    9.61    0.92
   3  13   0    8.03    1.03
   3  13   0    8.95    1.00
   3 -13   0    9.01    0.62
   3 -13   0    7.68    0.80
  -3  13   0    8.46    0.81
  -3  13   0    9.27    0.89
   3  13   0    9.28    0.92
   4 -13   0    8.54    0.70
  -4  13   0    9.37    0.90
  -4  13   0    9.07    0.82
   4  13   0    7.66    1.00
   4  13   0    7.50    0.98
  -4  13   0    8.95    0.86
  -4  13   0    7.96    0.92
  -4  13   0    8.19    1.03
   4  13   0    9.29    0.82
   4  13   0    7.96    0.86
  -4  13   0    7.38    1.01
  -5  13   0    0.19    0.38
   5 -13   0    0.09    0.28
   5  13   0   -0.47    0.58
  -5  13   0   -0.24    0.48
   5 -13   0    0.47    0.39
   5 -13   0   -0.07    0.32
   5  13   0   -0.24    0.42
  -5  13   0    0.00    0.47
   5  13   0   -0.65    0.58
  -5  13   0    0.26    0.41
   5  13   0   -0.27    0.41
  -5  13   0   -0.10    0.53
  -5  13   0   -0.13    0.60
   5  13   0    0.39    0.48
   6  13   0   18.98    1.29
   6  13   0   16.51    1.05
  -6  13   0   18.17    1.03
  -6  13   0   16.95    1.10
   6  13   0   17.66    1.28
  -6  13   0   15.66    1.23
   6  13   0   14.40    1.14
   7  13   0    0.04    0.37
   7  13   0   -0.08    0.37
  -7 -13   0    0.39    0.38
  -7  13   0   -0.31    0.36
   7  13   0   -0.06    0.33
  -7  13   0    0.08    0.35
   7 -13   0    0.23    0.38
  -7  13   0   -0.02    0.33
   7  13   0    0.00    0.31
   7 -13   0   -0.14    0.31
   8  13   0    1.99    0.27
   8  13   0    1.25    0.26
   8 -13   0    1.94    0.29
   8  13   0    1.16    0.30
  -8  13   0    2.36    0.38
   0  14   0    0.03    0.41
   0  14   0    0.02    0.53
   0 -14   0    0.30    0.31
   0  14   0   -0.20    0.54
   0  14   0    0.40    0.54
   0  14   0    0.10    0.39
  -1  14   0    6.53    0.82
   1 -14   0    6.30    0.56
  -1  14   0    7.36    0.77
   1  14   0    6.53    0.92
   1  14   0    6.95    0.93
   1  14   0    7.52    0.80
  -1  14   0    7.13    0.89
  -1  14   0    5.80    0.87
   1  14   0    5.80    0.76
  -1  14   0    7.51    0.81
   2  14   0   16.35    1.24
   2 -14   0   17.69    0.92
  -2  14   0   17.68    1.21
   2  14   0   15.88    1.13
   2  14   0   14.45    1.36
   2  14   0   17.00    1.18
  -2  14   0   16.51    1.12
   2  14   0   16.76    1.14
  -2  14   0   17.10    1.10
  -2  14   0   18.12    1.27
  -2  14   0   15.70    1.10
   3 -14   0    8.84    0.71
   3  14   0    7.40    0.93
   3  14   0    7.37    1.01
   3  14   0    8.09    0.86
  -3  14   0    7.71    0.87
   3  14   0    7.18    0.81
  -3  14   0    8.47    0.91
   3  14   0    7.86    0.93
  -3  14   0    7.36    0.77
  -3  14   0    7.31    1.15
  -3  14   0    7.04    0.77
  -3  14   0    8.11    0.80
   3 -14   0    7.92    0.88
  -4  14   0    0.18    0.50
  -4  14   0    0.04    0.41
   4 -14   0    0.43    0.34
   4 -14   0    0.42    0.41
   4  14   0   -0.36    0.47
  -4  14   0   -0.35    0.43
   4  14   0   -0.16    0.37
  -4  14   0   -0.14    0.39
   4  14   0    0.57    0.42
  -4  14   0    0.03    0.39
   4 -14   0    0.45    0.27
   4  14   0    0.41    0.50
  -4  14   0    0.22    0.47
   5 -14   0    5.52    0.51
   5  14   0    4.38    0.76
   5  14   0    6.16    0.67
   5  14   0    4.76    0.66
  -5  14   0    4.25    0.65
   5 -14   0    6.01    0.65
  -5  14   0    5.93    0.71
   5  14   0    5.23    0.72
  -5  14   0    4.69    0.80
  -5  14   0    4.75    0.75
   6  14   0    0.18    0.35
  -6  14   0    0.10    0.30
  -6  14   0    0.28    0.33
   6  14   0    0.37    0.31
   6  14   0    0.41    0.44
   6  14   0    0.39    0.30
   6 -14   0   -0.11    0.21
  -6  14   0    0.60    0.32
   6 -14   0    0.38    0.27
   7 -14   0    1.11    0.23
   7  14   0    1.74    0.29
   7  14   0    1.75    0.39
   7 -14   0    2.40    0.40
  -7  14   0    1.57    0.28
   7  14   0    1.73    0.30
  -7  14   0    2.09    0.32
   0  15   0   -0.24    0.45
   0  15   0   -0.25    0.33
   0  15   0   -0.17    0.37
   0  15   0    0.33    0.44
   0  15   0    0.52    0.50
  -1  15   0   41.74    2.01
   1  15   0   33.34    1.98
  -1  15   0   43.13    2.04
  -1  15   0   40.25    2.13
  -1  15   0   40.16    2.06
   1  15   0   34.98    2.11
  -1  15   0   40.12    1.99
  -1 -15   0   39.81    1.91
   1  15   0   44.56    2.07
   1  15   0   40.95    1.99
  -2  15   0    1.64    0.42
  -2  15   0    1.34    0.41
   2  15   0    1.74    0.47
   2 -15   0    1.38    0.39
   2  15   0    1.27    0.63
  -2  15   0    1.10    0.42
  -2  15   0    1.57    0.49
  -2  15   0    1.45    0.48
   2  15   0    1.45    0.44
   2  15   0    0.86    0.49
   2  15   0    1.09    0.42
  -3  15   0    0.33    0.36
   3  15   0   -0.79    0.44
  -3  15   0    0.00    0.38
   3  15   0    0.15    0.43
   3  15   0   -0.06    0.67
   3 -15   0   -0.07    0.24
  -3  15   0    0.13    0.43
  -3  15   0    0.05    0.39
   3 -15   0   -0.02    0.32
   3  15   0   -0.19    0.39
  -3  15   0   -0.14    0.34
   4 -15   0   -0.24    0.28
  -4  15   0   -0.07    0.34
   4 -15   0   -0.18    0.35
   4  15   0    0.19    0.35
  -4  15   0   -0.26    0.32
  -4  15   0    0.21    0.33
   4 -15   0    0.01    0.23
   4  15   0   -0.12    0.42
  -4  15   0   -0.39    0.42
   4  15   0   -0.01    0.33
  -4  15   0    0.45    0.38
   4  15   0    0.17    0.44
   5  15   0   15.41    0.94
   5  15   0   13.60    0.86
  -5  15   0   11.47    0.85
  -5  15   0   15.35    0.88
   5 -15   0   14.95    0.76
   5 -15   0   15.19    0.85
  -5  15   0   14.61    0.86
   5  15   0   11.32    0.84
   5 -15   0   13.34    0.89
   6 -15   0    3.51    0.39
  -6  15   0    2.78    0.43
  -6  15   0    4.23    0.52
  -6  15   0    3.46    0.46
   6  15   0    3.44    0.41
   6 -15   0    3.94    0.42
   6  15   0    2.68    0.37
   0  16   0   11.85    0.99
   0  16   0   13.47    0.98
   0 -16   0   14.33    0.79
   0  16   0   14.87    1.02
   0  16   0   12.48    0.98
   1  16   0    0.07    0.58
   1 -16   0   -0.18    0.38
   1  16   0    0.21    0.36
  -1  16   0    0.20    0.38
  -1  16   0   -0.12    0.37
   1 -16   0    0.22    0.22
  -1 -16   0   -0.05    0.26
   1  16   0   -0.13    0.46
   2  16   0    2.59    0.42
   2 -16   0    2.38    0.37
   2  16   0    3.97    0.55
  -2  16   0    3.70    0.53
  -2  16   0    2.16    0.36
  -2  16   0    2.77    0.43
  -2  16   0    3.97    0.62
   2  16   0    2.57    0.51
   2  16   0    2.37    0.43
  -3  16   0    0.20    0.30
   3 -16   0   -0.04    0.22
   3  16   0    0.06    0.31
   3  16   0    0.06    0.33
  -3  16   0    0.20    0.30
   3  16   0    0.06    0.38
   3 -16   0    0.30    0.28
  -3  16   0    0.19    0.35
  -3  16   0   -0.05    0.29
  -3  16   0    0.02    0.37
  -4  16   0    4.86    0.68
  -4  16   0    4.80    0.58
   4  16   0    5.42    0.80
  -4  16   0    4.52    0.58
  -4  16   0    4.76    0.51
  -4  16   0    3.96    0.53
   4  16   0    3.55    0.53
   4  16   0    4.65    0.69
   4 -16   0    4.68    0.45
   4  16   0    3.98    0.54
   4 -16   0    5.01    0.42
   5 -16   0    0.17    0.18
   5  16   0    0.71    0.26
  -5  16   0    0.75    0.29
   5 -16   0    0.42    0.25
   5  16   0    0.78    0.42
  -5  16   0    0.47    0.29
   5  16   0    0.56    0.25
  -5  16   0    0.46    0.25
   0 -17   0    0.34    0.21
   0  17   0    0.07    0.29
   0  17   0   -0.03    0.28
   0  17   0   -0.39    0.30
   0  17   0    0.06    0.32
   0 -17   0    0.36    0.41
  -1 -17   0    0.21    0.25
   1  17   0    0.08    0.31
  -1  17   0    0.52    0.31
  -1  17   0   -0.04    0.30
   1 -17   0    0.45    0.30
   1  17   0    0.43    0.29
  -1  17   0    0.33    0.29
   1  17   0    0.17    0.37
   1  17   0    0.46    0.31
  -1  17   0    0.11    0.33
   1 -17   0    0.34    0.22
  -1  17   0    0.26    0.37
   2 -17   0   11.44    0.63
  -2  17   0   10.34    0.74
  -2  17   0   10.80    0.71
  -2  17   0   11.22    0.82
  -2  17   0   11.07    0.72
  -2 -17   0   10.83    0.72
   2  17   0   11.09    0.71
  -2  17   0   11.68    0.71
   2 -17   0   11.57    0.68
   2  17   0   10.02    0.76
   3  17   0    2.78    0.41
  -3  17   0    2.20    0.33
   3  17   0    1.72    0.36
   3 -17   0    2.18    0.27
   3 -17   0    2.18    0.30
  -3  17   0    3.03    0.41
  -3  17   0    1.86    0.31
   3  17   0    1.34    0.29
  -3  17   0    1.49    0.40
  -3  17   0    1.98    0.29
   4  17   0   11.05    0.61
  -4  17   0   10.36    0.59
  -4  17   0    8.46    0.58
   4 -17   0    9.39    0.55
   0  18   0    0.37    0.19
   0  18   0    0.33    0.23
   0  18   0    0.38    0.33
   0  18   0    0.18    0.21
   0 -18   0    0.45    0.25
  -1  18   0    0.33    0.22
  -1  18   0    0.25    0.21
  -1  18   0    0.47    0.33
   1  18   0    0.44    0.26
  -1  18   0    0.18    0.20
   1 -18   0    0.63    0.22
   1  18   0    0.52    0.22
   1  18   0    1.00    0.24
   0   0  -1   -0.01    0.02
   0   0   1    0.03    0.02
   0   0  -1   -0.01    0.01
   0   0  -1    0.01    0.01
   0   0   1    0.06    0.02
   0   0   1    0.02    0.02
   0   0  -1    0.02    0.01
   1   0  -1  970.78   39.91
  -1   0  -1  924.99   39.85
  -1   0   1 1000.00   39.89
  -1   0   1  921.27   39.84
   1   0   1  844.26   40.03
  -1   0   1  892.62   39.81
   1   0  -1  902.85   39.86
  -1   0  -1  921.06   39.84
   1   0  -1  934.25   39.89
   2   0  -1    0.03    0.07
  -2   0   1    0.03    0.03
   2   0  -1   -0.06    0.07
  -2   0  -1    0.10    0.04
   2   0   1   -0.01    0.08
  -2   0  -1    0.06    0.05
   2   0   1    0.29    0.10
  -2   0   1    0.16    0.06
  -3   0   1  393.02   16.87
   3   0   1  400.01   16.94
   3   0  -1  382.03   16.93
  -3   0   1  405.44   16.91
  -3   0  -1  397.77   16.90
   3   0  -1  391.94   16.91
  -3   0  -1  371.15   16.88
   3   0   1  388.71   16.94
   3   0  -1  394.45   16.93
  -4   0   1   23.42    1.15
   4   0   1   24.74    1.20
  -4   0  -1   24.00    1.10
   4   0   1   21.46    1.22
  -4   0  -1   25.31    1.15
   4   0  -1   24.55    1.19
   4   0  -1   25.40    1.19
  -4   0   1   27.77    1.17
   5   0   1  159.79    7.20
  -5   0   1  171.81    7.16
   5   0   1  162.14    7.21
  -5   0   1  166.62    7.16
   5   0  -1  157.89    7.19
   5   0  -1  159.31    7.20
  -5   0  -1  167.32    7.14
  -6   0   1    2.07    0.36
  -6   0  -1    1.51    0.41
  -6   0   1    1.90    0.42
   6   0   1    2.67    0.54
  -6   0  -1    2.16    0.31
   6   0  -1    2.10    0.41
  -6   0   1    2.24    0.35
   6   0   1    2.85    0.48
  -7   0  -1    1.98    0.56
  -7   0   1    2.94    0.45
  -7   0  -1    2.55    0.43
   7   0   1    3.86    0.73
   7   0   1    1.65    0.57
   7   0  -1    1.78    0.60
  -7   0  -1    3.34    0.51
  -8   0  -1    4.42    0.69
   8   0   1    5.59    0.92
   8   0   1    4.08    0.89
   8   0  -1    3.78    0.87
   8   0  -1    4.77    0.91
   8   0   1    3.88    0.80
   8   0  -1    4.71    0.76
  -8   0   1    3.12    0.56
  -8   0   1    4.52    0.73
  -8   0   1    5.17    0.72
   8   0  -1    2.97    0.82
   8   0   1    4.03    0.72
   9   0   1    2.15    0.63
  -9   0   1    2.34    0.61
   9   0   1    1.85    0.54
   9   0  -1    3.51    0.62
  -9   0   1    1.94    0.59
   9   0  -1    1.96    0.68
   9   0   1    1.77    0.65
  -9   0  -1    1.83    0.53
   9   0  -1    2.98    0.71
  10   0   1    2.22    0.45
  10   0   1    2.06    0.63
  10   0  -1    2.72    0.47
 -10   0   1    2.25    0.53
 -10   0   1    1.53    0.46
 -10   0  -1    2.24    0.49
  10   0  -1    2.20    0.90
  10   0   1    1.79    0.71
  11   0   1    2.07    0.50
 -11   0   1    2.65    0.44
  11   0  -1    2.35    0.44
  11   0   1    2.50    0.45
 -11   0  -1    1.77    0.33
   0   1  -1   21.51    0.89
   0  -1   1   19.52    0.89
   0  -1  -1   20.12    0.88
   0   1   1   21.37    0.89
   0   1   1   20.33    0.88
   0   1  -1   19.06    0.89
   0  -1  -1   19.90    0.89
   0  -1   1   19.86    0.89
   0   1   1   19.91    0.89
  -1  -1  -1  164.01    7.48
   1  -1   1  182.65    7.50
  -1   1   1  159.49    7.48
   1  -1   1  182.82    7.50
   1   1  -1  183.90    7.50
  -1   1   1  171.22    7.48
  -1  -1  -1  175.49    7.48
  -1  -1  -1  170.32    7.47
  -1   1   1  179.04    7.49
  -1   1   1  172.50    7.48
   1   1  -1  165.65    7.48
  -1  -1   1  182.19    7.82
  -1  -1   1  186.26    7.83
   1  -1  -1  180.76    7.82
   1  -1  -1  186.24    7.82
  -1  -1   1  169.76    7.81
  -1   1  -1  163.55    7.82
   1   1   1  180.01    7.84
  -1   1  -1  202.45    7.82
   1   1   1  178.49    7.83
   2  -1   1  223.55    9.54
  -2  -1  -1  224.71    9.52
   2   1  -1  217.11    9.56
  -2  -1  -1  219.67    9.53
  -2  -1  -1  231.07    9.53
  -2   1   1  217.08    9.53
  -2   1   1  210.84    9.54
   2  -1   1  218.21    9.56
   2   1  -1  222.90    9.56
   2  -1   1  222.85    9.56
   2  -1  -1  228.57    9.58
   2  -1  -1  223.95    9.59
   2   1   1  214.77    9.60
   2   1   1  223.34    9.61
  -2   1  -1  234.71    9.58
  -2  -1   1  230.95    9.59
   2  -1  -1  205.06    9.57
  -2  -1   1  225.18    9.57
  -2   1  -1  208.08    9.56
  -3  -1  -1   54.43    2.24
  -3   1   1   52.04    2.25
  -3   1   1   53.67    2.29
   3  -1   1   48.37    2.28
   3   1  -1   50.68    2.31
  -3  -1  -1   51.44    2.27
   3  -1   1   51.61    2.31
   3  -1   1   51.61    2.32
   3   1  -1   50.38    2.31
  -3   1  -1   49.85    2.30
   3  -1  -1   50.87    2.33
   3  -1  -1   52.97    2.35
   3   1   1   51.76    2.36
  -3  -1   1   50.76    2.31
  -3   1  -1   56.04    2.32
   3   1   1   50.69    2.35
   3  -1  -1   49.66    2.33
  -3  -1   1   59.78    2.34
  -4   1   1  151.55    6.85
   4   1  -1  150.81    6.88
   4  -1   1  163.15    6.89
  -4   1   1  155.49    6.81
   4   1  -1  159.23    6.89
  -4  -1  -1  159.90    6.84
  -4  -1  -1  159.23    6.79
  -4   1   1  158.67    6.85
   4  -1   1  156.97    6.90
  -4   1  -1  168.86    7.06
  -4  -1   1  160.92    7.05
  -4  -1   1  165.44    7.07
  -4   1  -1  163.84    7.02
   4  -1  -1  163.05    7.07
   4   1   1  159.61    7.10
   4   1   1  153.91    7.10
   4  -1  -1  160.09    7.09
  -5  -1  -1   44.42    2.02
  -5   1   1   45.68    2.04
   5  -1   1   43.68    2.09
   5   1  -1   43.37    2.09
   5   1  -1   45.01    2.10
   5  -1   1   44.72    2.10
  -5   1   1   44.76    2.05
   5   1   1   45.50    2.12
   5  -1  -1   43.99    2.08
  -5  -1   1   44.40    2.04
  -5   1  -1   46.88    2.05
   5   1   1   44.59    2.12
  -5  -1   1   42.84    2.07
   5  -1  -1   45.72    2.11
   6  -1   1   21.75    1.52
  -6  -1  -1   24.75    1.16
  -6   1   1   23.45    1.24
  -6   1   1   20.51    1.27
  -6   1   1   22.30    1.22
  -6  -1  -1   24.16    1.52
   6  -1   1   24.95    1.33
  -6  -1   1   24.89    1.21
  -6  -1   1   21.47    1.29
  -6  -1   1   21.27    1.25
   6   1   1   24.20    1.30
  -6   1  -1   22.07    1.29
  -6   1  -1   25.84    1.23
   6   1   1   24.58    1.32
   6  -1  -1   25.86    1.31
  -7  -1  -1    3.23    0.46
  -7   1   1    2.83    0.50
   7   1  -1    1.95    0.65
  -7  -1  -1    2.52    0.56
  -7  -1  -1    2.72    0.46
   7  -1   1    2.71    0.66
  -7  -1   1    3.02    0.61
  -7   1  -1    2.74    0.46
  -7  -1   1    2.68    0.43
   7  -1  -1    3.40    0.69
   7   1   1    2.89    0.66
   7   1   1    2.91    0.66
   8   1  -1    4.92    0.96
   8   1  -1    4.35    0.80
  -8   1   1    4.80    0.63
   8  -1   1    5.07    0.85
   8   1  -1    5.89    0.87
  -8  -1  -1    4.20    0.62
  -8  -1  -1    5.41    0.69
   8   1  -1    4.73    0.77
   8  -1   1    5.11    0.76
   8  -1   1    4.70    0.88
  -8   1   1    4.58    0.79
   8   1  -1    5.36    0.89
  -8   1  -1    4.59    0.91
   8   1   1    5.04    0.79
   8   1   1    4.25    0.78
   8   1   1    5.64    0.97
  -8   1  -1    4.18    0.58
   8  -1  -1    3.70    0.83
   8   1   1    4.05    0.86
   8  -1  -1    3.86    0.67
  -8  -1   1    5.24    0.80
  -8  -1   1    5.21    0.67
  -8  -1   1    5.98    0.86
   8   1   1    5.57    0.80
   8  -1  -1    4.37    0.89
  -9   1   1    4.06    0.66
   9   1  -1    4.03    0.75
   9   1  -1    4.14    0.74
   9   1  -1    3.52    0.69
  -9  -1  -1    4.81    0.56
   9  -1   1    5.05    0.78
   9   1  -1    5.03    0.80
  -9   1   1    5.50    0.94
   9  -1   1    5.39    0.92
   9  -1   1    4.71    0.89
   9  -1  -1    5.56    1.03
  -9   1  -1    5.38    0.91
   9  -1  -1    5.02    0.81
  -9  -1   1    5.99    0.75
   9  -1  -1    5.91    0.92
   9   1   1    4.79    0.95
  -9  -1   1    3.45    0.65
   9   1   1    5.44    0.92
   9   1   1    4.59    0.72
   9   1   1    4.65    0.80
  10   1  -1   11.69    1.04
  10   1  -1   12.27    1.04
  10   1  -1   11.18    0.89
  10  -1   1   12.42    1.06
 -10   1   1   11.87    0.94
  10   1  -1   12.08    1.18
 -10  -1  -1   12.92    0.96
  10  -1   1   11.04    1.10
 -10   1   1   10.45    0.91
 -10  -1   1   12.40    0.97
  10  -1  -1   13.88    1.31
 -10   1  -1   11.78    0.93
  10   1   1   11.97    1.18
  10   1   1   12.35    0.92
 -10  -1   1   12.00    0.95
  11  -1   1    0.34    0.33
 -11   1   1    0.70    0.30
 -11  -1  -1    0.36    0.28
  11   1  -1    0.03    0.42
  11   1   1    0.28    0.40
 -11   1  -1    0.44    0.28
  11  -1  -1    0.48    0.43
 -11  -1   1    0.17    0.28
  11   1   1    0.07    0.37
   0  -2  -1  485.28   20.07
   0   2   1  474.43   20.07
   0  -2   1  472.82   20.07
   0   2   1  454.66   20.02
   0   2  -1  476.14   20.05
   0   2   1  455.90   20.06
   0  -2   1  429.12   20.14
   1   2  -1  169.00    7.98
   1   2  -1  188.16    8.01
  -1   2   1  190.51    8.00
   1  -2   1  191.23    8.01
  -1   2  -1  205.48    8.29
  -1   2  -1  197.87    8.29
   1   2   1  186.22    8.30
   1  -2  -1  198.17    8.29
  -1  -2   1  179.24    8.30
   1   2   1  188.89    8.28
  -1  -2   1  186.32    8.28
   1  -2  -1  197.29    8.29
   1   2   1  184.21    8.31
   2  -2   1  233.11    9.82
   2  -2   1  229.45    9.80
  -2   2   1  227.60    9.80
  -2  -2  -1  232.60    9.77
  -2  -2  -1  217.80    9.77
   2   2  -1  228.73    9.81
   2  -2   1  229.25    9.80
  -2  -2  -1  208.64    9.78
   2   2  -1  222.57    9.82
  -2   2   1  234.70    9.79
  -2  -2   1  227.54   10.04
   2  -2  -1  234.70   10.06
   2  -2  -1  219.84   10.02
   2   2   1  242.48   10.06
   2  -2  -1  231.15   10.04
  -2  -2   1  227.85   10.02
  -2   2  -1  244.16   10.03
  -2   2  -1  233.72   10.03
   2   2   1  226.58   10.06
  -3  -2  -1    1.63    0.14
  -3  -2  -1    1.68    0.12
   3  -2   1    2.25    0.24
   3  -2   1    1.93    0.22
   3  -2   1    1.78    0.20
   3   2  -1    1.66    0.21
  -3  -2  -1    1.74    0.23
   3   2  -1    1.84    0.22
  -3   2  -1    1.90    0.16
  -3   2  -1    2.26    0.20
   3   2   1    1.74    0.23
  -3  -2   1    1.97    0.19
   3  -2  -1    1.90    0.20
  -3  -2   1    2.03    0.17
   3  -2  -1    1.97    0.21
   3   2   1    1.76    0.23
   3  -2  -1    2.02    0.23
   4  -2   1   95.54    4.17
  -4   2   1   94.68    4.11
  -4   2   1   84.18    4.12
   4   2  -1   95.20    4.19
  -4  -2  -1   97.34    4.12
   4  -2   1   96.76    4.19
   4   2  -1   95.88    4.20
  -4   2   1   94.52    4.15
   4  -2  -1   97.52    4.32
  -4  -2   1   95.70    4.30
  -4   2  -1  103.55    4.26
   4  -2  -1   99.05    4.30
  -4  -2   1   97.26    4.27
   4  -2  -1   95.50    4.29
  -4   2  -1   99.29    4.29
   4   2   1   95.13    4.34
   4   2   1   94.32    4.33
   5  -2   1    3.23    0.46
   5  -2   1    3.42    0.43
  -5   2   1    2.96    0.43
  -5   2   1    2.78    0.35
   5   2  -1    3.79    0.41
   5   2  -1    3.43    0.43
  -5  -2  -1    3.07    0.29
  -5  -2   1    3.48    0.31
   5  -2  -1    4.39    0.46
   5   2   1    2.50    0.38
   5  -2  -1    4.08    0.43
  -5  -2   1    4.18    0.37
   5   2   1    2.94    0.41
  -5   2  -1    2.78    0.33
  -5   2  -1    2.99    0.36
  -6  -2  -1   13.75    0.74
   6  -2   1   13.95    0.97
  -6  -2  -1   11.73    0.82
  -6   2   1   12.55    0.98
   6   2  -1   14.03    0.90
   6  -2   1   14.69    0.93
  -6  -2   1   14.26    0.77
   6  -2  -1   14.37    0.97
  -6  -2   1   12.97    0.93
   6   2   1   13.78    1.04
  -6   2  -1   12.92    0.94
   6   2   1   13.63    0.92
   7  -2   1   12.63    1.18
  -7  -2  -1   11.46    0.85
  -7  -2  -1   10.58    0.89
   7   2  -1    9.89    0.99
  -7  -2  -1   11.79    0.81
  -7   2   1   10.02    0.95
  -7  -2   1   13.07    1.04
  -7   2  -1   10.23    0.93
   7   2   1   10.91    1.08
  -7  -2   1   11.85    0.84
   7  -2  -1   11.70    1.14
   8  -2   1    2.90    0.69
   8   2  -1    2.81    0.73
  -8  -2  -1    2.83    0.56
   8   2  -1    2.49    0.86
  -8   2   1    3.23    0.74
  -8  -2  -1    2.91    0.46
   8  -2   1    2.80    0.77
   8   2  -1    3.12    0.72
   8   2  -1    2.17    0.80
   8  -2   1    3.42    0.82
   8   2  -1    2.60    0.64
   8   2  -1    2.21    0.63
   8   2   1    2.34    0.68
  -8   2  -1    2.79    0.82
   8   2   1    3.02    0.66
  -8  -2   1    2.85    0.44
  -8   2  -1    2.14    0.77
   8  -2  -1    2.86    0.77
   8   2   1    2.29    0.70
  -8  -2   1    2.40    0.54
  -8   2  -1    2.41    0.60
   8   2   1    1.97    0.79
  -8  -2   1    3.60    0.77
   8   2   1    2.29    0.64
   8  -2  -1    2.82    0.61
  -9  -2  -1    1.71    0.43
   9   2  -1    2.95    0.75
   9  -2   1    1.57    0.67
   9   2  -1    1.97    0.61
  -9   2   1    2.22    0.61
   9  -2   1    2.68    0.65
   9   2  -1    1.74    0.55
  -9   2   1    1.78    0.58
   9  -2   1    2.22    0.56
   9   2  -1    2.42    0.63
  -9  -2   1    2.73    0.48
  -9  -2   1    1.97    0.44
  -9   2  -1    2.33    0.62
   9   2   1    2.25    0.60
  -9  -2   1    2.06    0.60
   9   2   1    1.82    0.68
  -9   2  -1    2.03    0.70
   9   2   1    2.99    0.66
   9  -2  -1    2.14    0.51
   9  -2  -1    2.65    0.66
   9   2   1    1.39    0.56
   9   2   1    2.12    0.54
  10  -2   1    8.78    0.98
 -10   2   1    8.20    0.81
  10   2  -1    7.18    0.89
 -10  -2  -1    6.77    0.86
 -10   2   1    9.30    1.07
  10   2  -1    6.38    0.96
  10   2  -1    9.95    0.98
  10   2  -1    6.96    0.81
 -10   2  -1    8.12    0.92
 -10  -2   1    6.43    0.91
  10   2   1    6.79    0.98
 -10  -2   1    8.57    0.84
  10   2   1    7.65    0.93
  10  -2  -1    9.06    1.30
  10   2   1    8.48    0.88
  10   2   1    7.26    0.97
 -11   2   1    2.90    0.45
  11  -2   1    2.54    0.48
  11   2   1    2.87    0.50
 -11   2  -1    2.61    0.41
  11   2   1    2.69    0.42
  11  -2  -1    2.86    0.53
 -11  -2   1    3.90    0.45
   0   3  -1  194.03    8.67
   0  -3   1  198.80    8.68
   0  -3   1  209.97    8.68
   0   3   1  202.86    8.67
   0  -3  -1  195.98    8.65
   0  -3  -1  211.00    8.67
   0  -3  -1  195.85    8.67
   0   3   1  193.95    8.67
   0  -3   1  204.00    8.68
   1   3  -1  714.51   29.32
  -1   3   1  646.92   29.28
   1  -3   1  697.15   29.33
   1  -3   1  690.96   29.29
   1   3  -1  641.84   29.29
   1  -3  -1  686.77   28.77
   1   3   1  649.30   28.76
  -1   3  -1  751.23   28.68
  -1  -3   1  647.00   28.72
  -1   3  -1  650.64   28.77
  -1  -3   1  570.75   28.75
   1   3   1  681.01   28.79
   1   3   1  686.74   28.69
   2  -3   1  255.17   11.03
  -2   3   1  242.89   11.00
  -2  -3  -1  252.30   10.97
   2  -3   1  262.34   11.01
   2   3  -1  265.80   11.03
   2   3  -1  244.91   10.97
  -2  -3  -1  249.85   11.00
   2  -3   1  264.49   11.01
  -2   3   1  267.70   11.00
  -2   3   1  240.51   10.97
   2   3   1  248.33   11.24
  -2   3  -1  252.69   11.26
   2   3   1  265.49   11.30
   2   3   1  256.93   11.28
   2  -3  -1  262.35   11.26
  -2   3  -1  274.67   11.26
   2  -3  -1  269.19   11.27
   2  -3  -1  236.65   11.22
  -2  -3   1  247.63   11.25
  -2  -3   1  269.42   11.24
  -2  -3   1  282.45   11.28
   3  -3   1   87.25    3.96
  -3   3   1   93.48    3.94
  -3  -3  -1   93.14    3.92
  -3  -3  -1   89.82    3.93
  -3   3   1   86.70    3.96
   3  -3   1   91.21    3.99
   3  -3   1   89.42    3.96
  -3  -3   1   91.07    3.94
   3  -3  -1   96.59    3.97
   3  -3  -1   89.66    3.98
   3  -3  -1   90.04    3.93
  -3   3  -1   86.91    3.96
  -3   3  -1   87.67    3.94
  -4   3   1   39.85    1.74
  -4   3   1   41.55    1.79
   4   3  -1   36.71    1.81
   4   3  -1   36.67    1.80
  -4   3   1   36.28    1.73
   4  -3   1   38.51    1.81
  -4  -3  -1   39.39    1.72
   4  -3   1   39.51    1.78
   4  -3  -1   38.20    1.78
   4   3   1   35.80    1.78
  -4  -3   1   39.02    1.72
   4   3   1   38.40    1.81
  -4  -3   1   36.25    1.76
  -4   3  -1   40.89    1.76
   4  -3  -1   39.54    1.77
   4  -3  -1   37.14    1.73
   5   3  -1   41.00    1.87
  -5  -3  -1   38.30    1.76
   5  -3   1   37.96    1.87
   5  -3   1   38.41    1.83
  -5   3   1   37.38    1.76
   5   3   1   38.84    1.90
  -5   3  -1   39.11    1.81
  -5  -3   1   38.94    1.82
  -5  -3   1   39.88    1.87
   5   3   1   41.20    1.94
   5  -3  -1   40.10    1.92
  -6  -3  -1    6.05    0.58
   6  -3   1    6.87    0.77
   6   3  -1    6.64    0.66
  -6  -3  -1    6.20    0.50
   6  -3  -1    5.68    0.74
   6   3   1    7.15    0.69
  -6  -3   1    5.61    0.70
   6   3   1    6.28    0.77
  -6   3  -1    6.13    0.83
  -6  -3   1    6.29    0.64
   7   3  -1    1.61    0.71
  -7   3   1    2.94    1.13
  -7  -3  -1    2.16    0.39
  -7  -3  -1    0.99    0.41
   7  -3   1    1.71    0.97
   7   3  -1    1.50    0.97
   7  -3   1    1.40    0.77
   7  -3  -1    2.19    0.72
   7   3   1    1.10    0.67
  -7  -3   1    1.73    0.42
   7   3   1    0.44    0.83
  -7   3  -1    0.92    0.59
   7  -3  -1    1.21    0.82
   7  -3  -1    2.54    1.00
  -7   3  -1    1.51    0.89
  -8   3   1    0.73    0.56
   8   3  -1   -1.48    0.89
   8   3  -1    0.81    0.66
   8  -3   1   -0.04    0.59
   8   3  -1    0.50    0.49
   8   3  -1    0.20    0.61
   8  -3   1    0.57    0.66
  -8  -3  -1   -0.20    0.33
  -8  -3  -1    0.45    0.57
   8   3  -1    0.30    0.62
   8  -3   1   -0.10    0.74
   8  -3   1    0.29    0.56
  -8   3   1   -0.56    0.68
   8   3  -1    0.93    0.63
  -8  -3   1    0.05    0.53
   8   3   1    0.15    0.53
  -8  -3   1    0.15    0.36
   8   3   1    0.09    0.50
   8  -3  -1   -0.52    0.54
   8   3   1   -0.21    0.80
  -8   3  -1    0.38    0.68
   8   3   1   -0.07    0.64
  -8   3  -1    0.50    0.66
   8  -3  -1   -0.19    0.58
   8   3   1    0.73    0.59
   9   3  -1    4.21    0.71
  -9  -3  -1    3.36    0.51
  -9   3   1    1.49    0.57
   9   3  -1    2.61    0.62
   9   3  -1    3.29    0.58
   9   3  -1    2.84    0.61
  -9  -3  -1    2.95    0.59
  -9   3   1    3.71    0.63
   9   3  -1    2.76    0.64
   9   3  -1    2.41    0.78
   9  -3   1    3.08    0.65
   9  -3   1    3.29    0.74
   9   3   1    1.92    0.57
   9   3   1    2.03    0.61
  -9   3  -1    1.56    0.57
   9   3   1    3.32    0.59
  -9  -3   1    3.67    0.62
  -9  -3   1    3.05    0.45
   9   3   1    2.46    0.52
   9  -3  -1    2.59    0.63
   9   3   1    3.37    0.77
  -9   3  -1    2.80    0.69
  10   3  -1    2.59    0.50
 -10   3   1    2.65    0.63
 -10  -3  -1    2.94    0.48
 -10   3   1    3.25    0.50
  10   3  -1    2.20    0.50
  10  -3  -1    1.16    0.68
  10   3   1    2.73    0.64
  10   3   1    2.50    0.50
 -10  -3   1    3.02    0.52
  10   3   1    3.62    0.70
 -10  -3   1    2.88    0.50
  10   3   1    2.21    0.54
  10   3   1    2.54    0.52
 -11  -3  -1    8.78    0.63
  11   3  -1   10.27    0.61
 -11   3   1    8.76    0.66
 -11   3  -1    9.78    0.64
  11   3   1   10.94    0.84
 -11  -3   1   10.56    0.67
  11   3   1    9.15    0.68
   0  -4   1    1.28    0.14
   0   4  -1    1.11    0.12
   0  -4  -1    1.38    0.11
   0  -4   1    1.21    0.15
   0   4   1    1.08    0.12
   0  -4  -1    1.14    0.10
   0  -4   1    1.22    0.13
   0  -4  -1    1.11    0.13
   1  -4   1   73.06    2.97
   1   4  -1   66.14    2.99
   1  -4   1   65.62    2.99
   1   4  -1   69.09    2.96
  -1   4   1   71.08    2.98
  -1  -4  -1   61.95    2.97
   1  -4  -1   71.11    3.02
   1   4   1   68.29    3.00
  -1  -4   1   78.18    3.02
   1  -4  -1   65.51    2.97
   1   4   1   73.54    3.03
   1   4   1   67.81    3.03
   1  -4  -1   65.10    2.97
  -1  -4   1   67.48    3.02
  -1  -4   1   65.25    2.99
  -1   4  -1   64.51    3.00
  -2   4   1  222.49    9.47
   2  -4   1  219.06    9.46
   2   4  -1  216.61    9.44
   2   4  -1  223.16    9.50
  -2  -4  -1  222.07    9.43
  -2  -4  -1  209.78    9.42
   2  -4   1  217.55    9.49
  -2   4  -1  228.61    9.65
  -2  -4   1  212.94    9.63
  -2  -4   1  225.28    9.67
  -2   4  -1  238.32    9.66
   2   4   1  210.75    9.68
   2   4   1  216.49    9.67
   2  -4  -1  230.13    9.65
   2   4   1  219.50    9.63
   2  -4  -1  223.58    9.66
   3   4  -1   41.90    1.87
   3  -4   1   38.30    1.86
   3  -4   1   42.78    1.85
  -3  -4  -1   40.46    1.79
  -3  -4  -1   39.10    1.80
   3  -4   1   40.28    1.83
  -3  -4  -1   41.89    1.79
   3  -4  -1   40.94    1.85
  -3  -4   1   37.03    1.83
   3   4   1   40.54    1.87
  -3   4  -1   38.66    1.81
   3   4   1   39.90    1.85
   3  -4  -1   40.12    1.82
  -3   4  -1   44.60    1.85
  -4  -4  -1  101.97    4.55
   4  -4   1  105.22    4.62
  -4   4   1  101.76    4.58
   4  -4   1  108.47    4.66
   4  -4   1  103.79    4.60
   4   4  -1  105.55    4.65
   4  -4  -1  105.44    4.61
  -4  -4   1  100.44    4.62
   4   4   1  103.81    4.67
   4  -4  -1  106.65    4.64
  -4   4  -1  105.99    4.58
   4   4   1  104.42    4.65
  -5  -4  -1   25.81    1.31
  -5  -4  -1   26.09    1.23
  -5   4   1   25.48    1.25
   5  -4   1   27.58    1.39
   5   4  -1   26.41    1.35
   5  -4  -1   25.37    1.33
  -5   4  -1   24.24    1.23
   5   4   1   26.69    1.36
   5   4   1   25.97    1.33
  -5  -4   1   26.07    1.29
   6  -4   1   23.57    1.38
   6   4  -1   24.54    1.39
  -6  -4  -1   23.17    1.28
  -6  -4  -1   23.96    1.18
   6  -4  -1   25.91    1.46
   6   4   1   25.39    1.49
   6   4   1   24.37    1.38
  -6  -4   1   23.51    1.32
   7  -4   1   27.19    1.66
  -7  -4  -1   24.89    1.41
   7   4  -1   24.76    2.14
  -7   4   1   21.69    1.83
   7   4  -1   27.12    1.61
   7  -4   1   24.54    1.58
   7   4  -1   27.28    1.66
  -7   4   1   24.14    1.69
  -7   4   1   27.86    2.13
   7  -4   1   28.37    2.10
   7  -4   1   26.15    1.84
   7   4  -1   24.10    1.61
  -7  -4   1   26.17    1.53
  -7   4  -1   27.94    1.63
   7  -4  -1   23.06    1.60
   7   4   1   19.60    1.58
   7   4   1   22.69    2.14
   7   4   1   28.27    1.70
   7  -4  -1   19.01    1.86
  -7   4  -1   27.17    1.97
  -8  -4  -1   11.09    1.40
  -8  -4  -1   12.31    0.87
   8   4  -1   11.24    1.10
   8   4  -1   12.44    1.14
  -8   4   1    9.97    1.15
   8  -4   1   12.57    1.14
  -8   4   1   13.17    1.11
   8   4  -1   11.97    1.14
   8  -4   1   12.28    1.19
   8   4  -1   11.70    1.12
   8  -4   1   11.48    1.30
   8   4  -1   11.80    0.98
  -8  -4   1   11.68    0.83
   8   4   1   11.99    1.04
  -8   4  -1   11.12    1.18
  -8  -4   1   10.52    1.06
   8   4   1   12.48    1.51
   8  -4  -1   12.52    1.16
   8  -4  -1    9.14    1.29
   8   4   1   12.40    1.12
   8   4   1   12.84    0.98
  -8   4  -1   10.73    1.14
   8   4   1   11.81    1.06
   9   4  -1    9.54    0.91
  -9  -4  -1    6.53    0.66
   9  -4   1    7.27    1.01
  -9   4   1    6.04    0.89
  -9  -4  -1    7.40    0.81
   9   4  -1    7.32    0.80
   9   4  -1    7.15    0.88
   9   4  -1    7.54    0.92
  -9   4   1    6.33    0.83
   9  -4   1    7.81    0.92
   9   4  -1    6.41    0.88
   9   4   1    7.70    0.88
  -9  -4   1    7.41    0.88
  -9  -4   1    7.08    0.70
   9   4   1    6.62    0.89
   9   4   1    7.53    0.82
  -9   4  -1    8.58    0.92
  -9  -4   1    7.69    0.76
   9   4   1    7.41    1.19
   9   4   1    7.44    0.87
   9  -4  -1    6.73    0.94
  -9   4  -1    7.98    0.88
  10   4  -1    4.26    0.56
  10  -4   1    4.94    0.70
 -10  -4  -1    6.51    0.66
  10   4  -1    5.73    0.65
 -10   4   1    3.78    0.51
 -10   4   1    4.02    0.69
  10   4  -1    4.14    0.71
  10   4  -1    5.48    0.71
 -10  -4   1    5.08    0.70
  10   4   1    5.87    0.70
  10   4   1    4.51    0.69
  10  -4  -1    3.73    0.60
 -10   4  -1    5.81    0.66
  10   4   1    4.82    0.74
  10   4   1    5.22    0.64
 -10  -4   1    5.45    0.68
 -11  -4  -1    0.29    0.25
 -11   4   1    0.57    0.26
  11   4  -1    0.35    0.45
  11  -4   1    0.19    0.27
  11   4  -1    0.24    0.24
  11   4  -1    0.39    0.33
 -11  -4   1    0.22    0.28
 -11   4  -1    0.41    0.27
  11   4   1    0.34    0.23
  11  -4  -1    0.21    0.29
  11   4   1    0.33    0.29
  11   4   1   -0.03    0.33
   0  -5  -1   71.29    3.43
   0   5   1   79.23    3.45
   0  -5  -1   84.39    3.42
   0  -5   1   77.39    3.45
   0  -5   1   79.63    3.44
   0   5  -1   84.21    3.45
   0  -5  -1   77.56    3.45
   0  -5   1   76.30    3.46
   1   5  -1   11.31    0.55
  -1   5   1   11.21    0.57
   1   5  -1   11.54    0.60
  -1  -5  -1   11.84    0.52
   1  -5   1   11.61    0.60
  -1  -5  -1   11.65    0.58
   1  -5   1   12.05    0.57
   1  -5  -1   10.61    0.57
   1   5   1   11.40    0.58
   1  -5  -1   11.14    0.57
   1  -5  -1   11.32    0.52
   1   5   1   11.40    0.55
  -1  -5   1   11.65    0.57
  -1  -5   1   11.28    0.54
  -1  -5   1    9.59    0.55
  -1   5  -1   12.12    0.55
  -2  -5  -1   28.77    1.28
  -2  -5  -1   29.70    1.28
  -2   5   1   29.17    1.34
   2  -5   1   29.05    1.33
   2   5  -1   27.23    1.30
   2   5  -1   27.97    1.36
  -2  -5  -1   32.45    1.36
   2  -5  -1   28.89    1.31
   2  -5  -1   28.80    1.33
  -2   5  -1   28.18    1.31
   2   5   1   28.44    1.29
  -2  -5   1   29.04    1.29
   2   5   1   28.58    1.36
  -3  -5  -1   30.66    1.40
   3  -5   1   31.71    1.44
  -3   5   1   30.76    1.44
   3  -5   1   30.87    1.49
  -3  -5  -1   30.29    1.40
   3  -5   1   32.37    1.47
   3   5  -1   32.11    1.49
  -3  -5  -1   31.79    1.47
   3  -5  -1   32.46    1.45
   3   5   1   30.36    1.50
   3  -5  -1   30.31    1.48
  -3   5  -1   32.90    1.45
   3   5   1   29.89    1.48
  -3  -5   1   31.82    1.47
  -4  -5  -1    1.33    0.24
  -4   5   1    1.40    0.21
  -4  -5  -1    1.31    0.18
   4   5  -1    1.65    0.27
   4  -5   1    1.53    0.30
   4  -5   1    1.35    0.29
   4   5   1    1.80    0.31
  -4   5  -1    1.32    0.21
   4  -5  -1    1.22    0.27
   4  -5  -1    1.59    0.29
  -4  -5   1    1.46    0.25
   4   5   1    1.36    0.30
  -5   5   1    9.89    0.65
   5  -5   1    9.91    0.75
  -5  -5  -1   10.08    0.56
   5   5  -1   10.57    0.81
   5  -5  -1    9.76    0.78
  -5   5  -1   10.55    0.60
   5   5   1    7.59    0.94
  -6  -5  -1   12.95    0.91
   6  -5   1   13.24    1.07
   6   5  -1   14.35    0.99
  -6  -5   1   14.25    0.95
  -6  -5   1   12.56    1.02
   6   5   1   15.34    1.05
   6  -5  -1   15.98    1.16
   7   5  -1    5.73    0.84
   7   5  -1    6.36    0.92
  -7  -5  -1    6.02    0.77
   7  -5   1    6.72    0.90
  -7   5   1    5.90    0.99
   7   5  -1    4.54    0.71
   7   5  -1    6.65    0.86
  -7   5   1    5.14    0.82
   7  -5   1    7.24    0.98
   7   5  -1    6.48    0.91
  -7   5   1    6.26    0.89
   7   5   1    5.38    0.75
   7   5   1    5.81    0.86
  -7  -5   1    4.75    0.68
  -7   5  -1    5.67    0.83
   7   5   1    5.42    0.84
   7  -5  -1    6.07    1.05
   7  -5  -1    6.69    0.94
  -7   5  -1    6.66    1.06
   7   5   1    6.35    0.93
   8  -5   1   10.90    1.56
  -8   5   1   15.10    1.47
   8   5  -1   12.42    1.47
   8   5  -1   13.56    1.36
   8   5  -1   14.98    1.53
  -8  -5  -1   14.95    0.93
   8  -5   1   14.26    1.39
  -8   5  -1   16.63    1.41
   8  -5  -1    9.82    1.41
   8  -5  -1   13.04    1.49
  -8   5  -1   11.53    1.32
  -8  -5   1   13.35    0.90
  -8  -5   1   13.36    1.26
  -9   5   1    4.71    0.76
  -9   5   1    4.94    0.77
   9   5  -1    5.42    0.79
   9  -5   1    5.26    0.81
   9   5  -1    5.41    0.78
   9   5  -1    6.28    0.81
  -9  -5  -1    5.91    0.74
  -9  -5  -1    4.84    0.59
   9   5  -1    3.25    0.57
   9  -5   1    3.99    0.62
   9   5  -1    4.66    0.70
   9   5   1    4.81    0.76
  -9   5  -1    4.06    0.63
   9  -5  -1    4.27    0.64
  -9  -5   1    5.77    0.70
   9  -5  -1    5.28    0.83
   9   5   1    6.24    0.78
  -9   5  -1    4.48    0.76
   9   5   1    5.31    0.71
  -9  -5   1    4.50    0.74
   9   5   1    4.94    0.78
  -9  -5   1    4.80    0.57
  10   5  -1    8.74    0.79
  10   5  -1    8.53    0.75
 -10  -5  -1    9.89    0.74
  10  -5   1    8.94    0.79
  10   5  -1    8.12    0.73
 -10   5   1    7.57    0.75
 -10   5   1    7.29    0.75
  10   5  -1    9.80    0.84
  10   5   1    8.17    0.78
 -10  -5   1    9.02    0.80
  10  -5  -1    6.91    0.75
  10   5   1    8.62    0.85
 -10  -5   1    9.58    0.74
  10   5   1    9.07    0.76
  10   5   1    8.54    0.79
 -10   5  -1    9.15    0.75
  11   5  -1    0.98    0.31
  11   5  -1    0.52    0.23
 -11   5   1    0.48    0.23
 -11  -5  -1    0.63    0.24
  11  -5   1    0.43    0.26
  11   5   1    0.51    0.28
 -11   5  -1    0.27    0.22
 -11  -5   1    0.50    0.25
  11   5   1    0.56    0.24
  11   5   1    0.77    0.31
  11  -5  -1    0.52    0.27
   0  -6   1   12.37    0.67
   0   6  -1   13.52    0.69
   0  -6   1   13.82    0.69
   0  -6  -1   13.63    0.64
   0  -6  -1   14.10    0.68
   0  -6  -1   13.41    0.65
  -1  -6  -1  121.42    5.24
   1   6  -1  121.49    5.28
  -1  -6  -1  132.33    5.30
  -1   6   1  121.84    5.30
   1  -6   1  115.69    5.28
   1  -6   1  114.35    5.31
   1  -6  -1  120.19    5.10
  -1   6  -1  117.93    5.08
  -1  -6   1  108.66    5.09
   1   6   1  118.99    5.07
  -1  -6   1  115.50    5.09
  -2  -6  -1   19.55    0.91
   2  -6   1   18.31    0.88
   2   6  -1   17.71    0.87
   2   6  -1   17.91    0.93
  -2  -6  -1   18.52    0.83
   2  -6   1   18.74    0.93
  -2   6   1   18.34    0.90
   2   6   1   18.88    0.91
   2  -6  -1   17.64    0.91
   2   6   1   18.24    0.86
  -2  -6   1   17.29    0.89
  -2  -6   1   18.53    0.89
  -2   6  -1   17.36    0.87
   2  -6  -1   18.25    0.87
   3  -6   1   55.84    2.50
  -3   6   1   52.76    2.44
   3   6  -1   55.51    2.49
   3  -6   1   53.10    2.45
  -3  -6  -1   54.28    2.46
   3  -6  -1   54.37    2.41
   3  -6  -1   52.17    2.44
   3   6   1   55.39    2.45
  -3   6  -1   52.42    2.40
  -3  -6   1   52.44    2.43
   4   6  -1   25.97    1.28
  -4   6   1   25.03    1.22
   4  -6   1   24.96    1.29
   4  -6   1   23.75    1.25
  -4  -6  -1   24.14    1.23
   4  -6  -1   27.28    1.34
   4   6   1   27.99    1.34
   4  -6  -1   24.80    1.28
  -4   6  -1   25.79    1.26
  -4  -6   1   25.01    1.30
   5  -6   1   16.59    0.96
   5  -6   1   19.37    1.16
   5   6  -1   17.80    1.10
  -5   6   1   18.41    0.99
  -5  -6  -1   16.85    1.00
   5   6   1   19.31    1.10
  -5   6  -1   17.18    0.98
   5  -6  -1   16.65    0.95
   5  -6  -1   19.45    1.14
  -5  -6   1   18.23    1.03
   6   6  -1   31.44    1.68
  -6  -6  -1   27.97    1.63
   6  -6   1   31.20    1.75
  -6  -6   1   29.53    1.69
   6   6   1   33.55    1.74
   6  -6  -1   31.59    1.86
   7  -6   1    1.81    0.72
  -7   6   1    2.69    0.72
   7   6  -1    1.35    0.70
  -7  -6  -1    1.64    0.48
   7   6  -1    2.39    0.68
   7   6  -1    1.80    0.60
   7   6  -1    1.63    0.60
   7   6  -1    1.28    0.62
  -7   6   1    0.93    0.64
  -7   6   1    2.24    0.65
   7  -6   1    1.91    0.57
  -7   6  -1    1.48    0.71
   7  -6  -1    1.70    0.68
   7   6   1    0.50    0.60
   7   6   1    1.60    0.65
   7   6   1    2.79    0.74
  -7  -6   1    2.18    0.44
   7  -6  -1    1.58    0.56
  -7   6  -1    2.13    0.70
   7   6   1    1.86    0.56
   7   6   1    1.79    0.68
   8  -6   1    2.29    0.66
   8  -6   1    2.86    0.56
  -8   6   1    2.82    0.61
   8   6  -1    3.00    0.62
   8   6  -1    3.27    0.65
  -8   6   1    2.35    0.62
  -8  -6  -1    3.02    0.45
   8   6  -1    2.30    0.58
   8   6  -1    2.60    0.58
   8   6  -1    3.06    0.59
  -8  -6   1    2.83    0.70
   8   6   1    3.08    0.57
   8  -6  -1    3.05    0.67
  -8   6  -1    4.09    0.71
   8   6   1    3.04    0.62
   8  -6  -1    3.80    0.62
  -8  -6   1    3.15    0.43
   8   6   1    2.76    0.58
   8   6   1    2.35    0.56
  -8   6  -1    2.80    0.65
   9   6  -1    1.34    0.49
   9   6  -1    0.96    0.45
  -9  -6  -1    1.24    0.34
  -9  -6  -1    1.93    0.44
  -9   6   1    1.16    0.44
   9   6  -1    1.20    0.46
   9  -6   1    0.45    0.47
   9   6  -1    0.82    0.42
  -9   6   1    1.40    0.48
   9   6  -1    1.06    0.45
   9  -6   1    1.17    0.49
   9  -6  -1    2.06    0.64
   9   6   1    1.07    0.41
   9   6   1    0.90    0.45
  -9   6  -1    1.45    0.47
   9  -6  -1    0.87    0.49
   9   6   1    1.20    0.43
   9   6   1    1.36    0.45
  -9  -6   1    1.31    0.38
  -9  -6   1    1.00    0.48
  -9  -6   1    1.42    0.34
  10   6  -1    7.32    0.73
  10   6  -1    5.84    0.67
 -10   6   1    6.59    0.64
  10  -6   1    6.08    0.70
 -10  -6  -1    6.55    0.62
  10  -6   1    7.62    1.01
  10   6  -1    6.16    0.64
 -10   6   1    7.32    0.67
  10   6  -1    6.13    0.69
  10   6   1    6.40    0.75
 -10  -6   1    6.74    0.62
 -10   6  -1    7.83    0.68
  10   6   1    6.96    0.65
  10  -6  -1    5.35    0.72
  10   6   1    6.52    0.64
 -10  -6   1    5.36    0.70
  10   6   1    5.20    0.67
   0   7   1    9.45    0.53
   0  -7  -1    9.20    0.54
   0  -7   1   10.26    0.56
   0  -7   1   10.17    0.56
   0   7  -1    9.70    0.52
   0  -7  -1    9.55    0.55
  -1  -7  -1   94.66    4.54
  -1  -7  -1  106.68    4.54
   1  -7   1  105.64    4.53
  -1   7   1  104.60    4.55
   1  -7   1  102.37    4.57
  -1  -7  -1  105.48    4.49
   1   7  -1  103.92    4.53
  -1  -7   1   97.06    4.54
  -1   7  -1  103.92    4.53
  -1  -7   1   98.85    4.54
   1   7   1  107.75    4.52
   1  -7  -1  107.30    4.55
   2   7  -1   37.07    1.75
  -2  -7  -1   38.35    1.71
   2  -7   1   36.97    1.82
  -2  -7  -1   41.03    1.79
  -2   7   1   38.33    1.78
  -2  -7  -1   39.53    1.79
   2   7  -1   39.48    1.82
  -2  -7   1   39.02    1.78
   2   7   1   38.17    1.78
  -2  -7   1   38.58    1.77
   2  -7  -1   37.49    1.77
  -2   7  -1   37.52    1.75
   2  -7  -1   37.95    1.73
   2   7   1   37.36    1.73
  -3   7   1    3.45    0.34
   3   7  -1    3.47    0.41
   3  -7   1    2.65    0.35
   3  -7   1    3.49    0.43
  -3  -7  -1    3.38    0.36
  -3  -7   1    3.68    0.38
  -3  -7   1    3.71    0.41
   3  -7  -1    3.51    0.48
   3  -7  -1    3.31    0.34
   3   7   1    3.21    0.41
  -3   7  -1    2.97    0.33
   4  -7   1    3.60    0.49
   4  -7   1    3.32    0.43
   4  -7   1    3.99    0.51
  -4  -7  -1    4.43    0.48
  -4   7   1    4.39    0.46
   4  -7  -1    3.54    0.48
   4   7   1    2.28    0.66
  -4   7  -1    3.52    0.39
   4  -7  -1    2.85    0.37
   4  -7  -1    3.04    0.44
  -5  -7  -1   12.90    0.92
   5  -7   1   13.28    1.07
   5   7  -1   14.03    0.99
  -5   7   1   13.25    0.84
   5  -7   1   11.89    0.77
   5   7   1   12.85    0.95
   5  -7  -1   14.64    1.09
   5  -7  -1   12.99    0.77
  -5   7  -1   13.46    0.88
  -5  -7   1   13.23    0.89
  -6   7   1    1.01    0.64
   6  -7   1   -0.21    0.47
   6   7  -1    0.60    0.98
  -6   7   1    0.31    0.74
   6  -7   1   -0.46    0.86
  -6   7   1    0.00    0.71
   6   7  -1    0.65    0.68
   6  -7   1   -0.35    0.79
   6  -7   1    1.06    0.84
   6   7  -1    1.32    0.88
   6   7   1   -0.07    0.81
  -6   7  -1   -0.03    0.95
   6  -7  -1    0.81    0.80
  -6   7  -1    0.97    0.73
   6  -7  -1    1.02    0.46
   6   7   1    0.16    0.85
   6   7   1    0.70    1.20
   6   7   1    0.83    0.61
   7  -7   1    4.74    0.66
  -7  -7  -1    5.08    0.80
  -7   7   1    4.41    0.76
   7   7  -1    3.80    0.67
   7   7  -1    5.29    0.79
  -7   7   1    5.48    0.76
   7   7  -1    5.63    0.85
   7   7  -1    4.67    0.74
   7  -7   1    4.28    0.83
  -7   7   1    4.52    0.73
   7   7  -1    3.25    0.59
   7  -7  -1    4.92    0.67
  -7  -7   1    5.07    0.70
   7  -7  -1    5.11    1.00
   7   7   1    3.96    0.68
   7   7   1    3.49    0.72
   7   7   1    3.92    0.71
   7   7   1    4.94    0.80
  -7   7  -1    5.99    0.98
   7   7   1    4.12    0.74
  -7   7  -1    4.20    0.74
  -8   7   1    1.52    0.55
   8   7  -1    0.65    0.47
   8  -7   1    1.49    0.61
   8   7  -1    1.12    0.55
   8   7  -1    1.05    0.52
   8   7  -1    1.57    0.52
   8   7  -1    1.74    0.54
  -8   7   1    1.12    0.51
   8  -7   1    1.08    0.49
   8   7   1    0.80    0.51
   8  -7  -1    1.74    0.60
  -8  -7   1    0.99    0.37
   8   7   1    0.59    0.49
  -8   7  -1    1.91    0.57
  -8   7  -1    1.09    0.54
   8   7   1    1.66    0.51
   8   7   1    0.22    0.92
   8  -7  -1    1.70    0.49
   8   7   1    1.22    0.53
   9   7  -1    6.85    0.88
   9   7  -1    5.74    0.76
   9   7  -1    6.63    0.71
  -9   7   1    6.58    0.99
  -9  -7  -1    4.79    0.76
   9   7  -1    6.15    0.74
  -9  -7  -1    6.33    0.56
   9   7  -1    6.11    0.66
   9   7   1    5.92    0.72
   9  -7  -1    5.43    0.77
  -9   7  -1    6.41    0.78
  -9   7  -1    5.59    0.73
   9   7   1    6.89    0.76
   9   7   1    6.28    0.72
   9  -7  -1    6.54    0.77
  -9  -7   1    6.28    0.59
  -9  -7   1    5.49    0.66
   9   7   1    6.04    0.72
 -10   7   1    0.91    0.42
  10  -7   1    0.72    0.36
  10   7  -1    0.58    0.35
  10   7  -1    0.68    0.33
  10  -7   1    0.39    0.33
  10   7  -1    0.82    0.34
  10   7  -1    0.88    0.29
 -10   7   1    0.60    0.32
 -10  -7  -1    0.40    0.34
  10   7   1    1.02    0.32
  10   7   1    0.38    0.30
  10  -7  -1    0.69    0.34
  10   7   1    0.75    0.33
 -10  -7   1    0.43    0.34
 -10   7  -1    0.83    0.31
  10   7   1    0.59    0.34
   0  -8  -1   36.21    1.67
   0  -8   1   34.64    1.68
   0   8   1   34.10    1.64
   0   8  -1   36.57    1.64
  -1  -8  -1    5.70    0.47
   1   8  -1    5.76    0.41
  -1  -8  -1    5.18    0.44
   1  -8   1    5.96    0.48
  -1   8   1    6.02    0.42
  -1  -8   1    6.12    0.45
   1  -8  -1    6.34    0.51
   1   8   1    5.50    0.43
  -1  -8   1    5.29    0.45
  -1   8  -1    5.90    0.41
  -2  -8  -1   70.14    3.01
   2   8  -1   64.85    2.97
  -2   8   1   66.73    3.01
  -2  -8  -1   64.49    3.01
   2  -8   1   67.65    3.05
   2  -8  -1   67.08    2.98
  -2  -8   1   65.43    3.02
   2   8   1   64.84    2.97
  -2   8  -1   65.39    3.00
  -2  -8   1   70.45    3.03
   2  -8  -1   66.08    3.02
   3  -8   1    2.49    0.34
  -3   8   1    2.78    0.38
   3  -8   1    2.73    0.44
   3   8  -1    2.46    0.42
  -3  -8  -1    2.97    0.42
  -3  -8  -1    2.49    0.34
   3  -8  -1    2.47    0.40
   3   8   1    2.64    0.42
  -3  -8   1    3.24    0.40
  -3   8  -1    3.49    0.38
  -3  -8   1    2.88    0.44
   3  -8  -1    2.82    0.39
  -4  -8  -1   20.70    1.14
   4  -8   1   19.47    1.05
  -4   8   1   20.72    1.10
   4  -8   1   20.63    1.18
   4   8  -1   20.19    1.22
   4  -8   1   19.84    1.26
  -4   8  -1   21.02    1.11
   4   8   1   21.89    1.22
  -4  -8   1   20.74    1.14
  -4  -8   1   22.18    1.21
   4  -8  -1   19.57    1.06
   4  -8  -1   20.07    1.12
  -5  -8  -1   18.41    1.12
   5  -8   1   16.43    1.33
  -5   8   1   18.20    1.08
   5   8  -1   17.28    1.24
   5  -8   1   16.26    0.94
  -5   8  -1   18.70    1.13
   5  -8  -1   17.66    0.96
   5   8   1   18.91    1.22
  -5  -8   1   18.72    1.13
  -5  -8   1   16.95    1.14
   6  -8   1    1.33    0.51
   6   8  -1    1.74    0.72
   6   8  -1    2.04    0.66
  -6   8   1    1.23    0.62
   6   8  -1    1.24    0.59
   6  -8   1    1.23    0.45
   6  -8   1    1.26    0.88
  -6   8   1    1.83    0.68
  -6   8   1    1.94    0.77
   6   8  -1    1.29    0.62
   6   8  -1    1.03    0.58
  -6   8  -1    2.38    0.73
   6   8   1    1.68    0.71
   6  -8  -1    1.05    0.39
   6   8   1    2.51    0.58
   6  -8  -1    1.93    0.77
  -6   8  -1    1.96    0.59
  -6   8  -1    2.23    0.70
  -6   8  -1    2.34    0.75
   6   8   1    0.97    0.73
   6   8   1    1.48    0.65
   6   8   1    1.02    0.61
   7   8  -1    8.65    0.94
   7   8  -1    5.56    0.95
   7  -8   1    6.57    0.90
  -7   8   1    5.15    0.78
  -7   8   1    6.12    0.91
   7   8  -1    6.03    0.89
   7  -8   1    7.48    1.15
   7   8  -1    7.06    1.02
   7   8  -1    6.78    1.04
   7  -8  -1    6.01    1.04
  -7   8  -1    6.99    1.04
   7   8   1    6.31    1.07
   7   8   1    5.26    0.90
   7   8   1    8.64    0.98
   7  -8  -1    6.95    1.09
   7   8   1    5.77    1.12
  -7   8  -1    6.81    0.98
  -7  -8   1    7.45    0.75
   8   8  -1   14.81    1.03
   8  -8   1   15.45    1.06
   8   8  -1   14.56    1.10
   8   8  -1   15.45    1.09
  -8   8   1   13.43    1.14
   8   8  -1   16.42    1.06
  -8   8   1   14.79    1.05
  -8  -8  -1   15.25    0.96
   8   8  -1   15.60    1.11
  -8  -8   1   15.18    0.93
  -8   8  -1   14.91    1.05
   8   8   1   14.69    1.11
   8  -8  -1   12.70    1.11
  -8   8  -1   12.89    1.11
   8   8   1   13.68    1.03
   8   8   1   14.71    1.09
   8   8   1   15.10    1.07
   8  -8  -1   16.15    1.08
   9   8  -1    3.63    0.51
   9  -8   1    5.18    0.63
   9   8  -1    3.51    0.60
  -9   8   1    3.95    0.61
   9   8  -1    4.26    0.68
  -9  -8  -1    4.05    0.53
   9  -8   1    3.93    0.58
   9   8  -1    3.33    0.49
   9   8  -1    3.95    0.50
  -9   8   1    3.61    0.52
  -9  -8  -1    3.66    0.48
   9  -8  -1    3.96    0.64
  -9  -8   1    3.71    0.61
  -9   8  -1    4.50    0.64
   9   8   1    3.83    0.57
  -9   8  -1    3.65    0.62
  -9  -8   1    4.00    0.51
   9   8   1    3.56    0.55
   9   8   1    4.85    0.65
   9   8   1    3.59    0.62
   9  -8  -1    2.97    0.53
  10   8  -1    4.24    0.61
  10   8  -1    3.08    0.49
  10   8  -1    4.40    0.50
 -10   8   1    2.98    0.37
 -10   8   1    3.84    0.43
 -10  -8  -1    3.97    0.50
  10  -8   1    3.09    0.49
  10  -8   1    4.61    0.49
  10   8  -1    4.33    0.46
 -10  -8   1    3.93    0.49
  10   8   1    4.70    0.58
  10  -8  -1    3.44    0.53
  10   8   1    3.67    0.55
  10   8   1    3.81    0.46
  10   8   1    5.40    0.64
 -10   8  -1    4.41    0.62
   0  -9  -1   33.49    1.73
   0   9   1   37.21    1.69
   0   9  -1   35.54    1.67
   0  -9   1   35.80    1.73
   1   9  -1    1.88    0.30
  -1  -9  -1    2.70    0.36
  -1   9   1    1.49    0.29
   1  -9   1    2.12    0.38
   1  -9  -1    1.86    0.34
  -1   9  -1    1.75    0.26
   1   9   1    1.67    0.27
  -1  -9   1    1.38    0.34
  -1  -9   1    1.68    0.31
  -2  -9  -1    7.53    0.57
   2  -9   1    7.29    0.65
  -2  -9  -1    7.88    0.64
  -2   9   1    7.31    0.56
   2  -9  -1    8.10    0.53
  -2   9  -1    7.88    0.57
   2   9   1    7.30    0.59
  -2  -9   1    9.22    0.70
   2  -9  -1    7.20    0.70
  -3  -9  -1    1.77    0.41
   3  -9   1    1.71    0.45
   3  -9   1    1.11    0.31
  -3   9   1    1.25    0.34
   3  -9   1    1.41    0.30
  -3  -9  -1    2.23    0.41
   3  -9  -1    1.70    0.32
   3  -9  -1    1.16    0.30
  -3  -9   1    0.89    0.34
  -3   9  -1    1.19    0.31
  -3  -9   1    1.59    0.45
   3  -9  -1    1.25    0.55
  -4  -9  -1    4.81    0.66
  -4   9   1    3.65    0.50
   4  -9   1    4.31    0.72
   4   9  -1    5.19    0.72
   4  -9   1    3.18    0.46
  -4  -9  -1    4.54    0.57
  -4   9  -1    4.90    0.59
   4   9   1    4.57    0.67
  -4  -9   1    3.33    0.56
  -4  -9   1    3.35    0.51
   4  -9  -1    3.60    0.50
   4  -9  -1    4.00    0.87
   4  -9  -1    3.88    0.44
  -5   9   1    6.07    0.81
   5   9  -1    5.80    0.94
   5  -9   1    5.92    0.70
  -5   9   1    6.83    1.50
   5   9  -1    5.93    1.04
  -5   9   1    8.13    1.04
   5   9  -1    7.27    0.97
  -5   9   1    8.02    1.33
   5   9  -1    7.90    1.10
   5   9   1    6.40    1.38
  -5   9  -1    9.22    1.32
   5   9   1    5.66    1.43
  -5   9  -1    6.31    0.97
   5  -9  -1    6.32    0.69
   5   9   1    7.56    1.01
   5  -9  -1    7.24    1.24
   5   9   1    7.83    1.01
  -5   9  -1    8.10    1.09
   5  -9  -1    7.32    0.55
   6  -9   1    0.51    0.86
   6  -9   1    0.74    0.45
   6   9  -1    0.90    0.58
   6   9  -1    0.88    0.55
  -6   9   1    1.13    0.63
   6   9  -1    0.25    0.47
   6   9  -1    1.06    0.70
   6  -9   1    0.13    0.40
  -6   9   1    0.63    0.53
   6   9  -1    0.67    0.60
  -6   9   1    1.24    0.66
  -6   9   1    1.22    0.61
  -6   9  -1    0.61    0.51
  -6   9  -1    1.61    0.67
  -6   9  -1    1.57    0.69
   6   9   1    0.12    0.66
   6   9   1    1.64    0.56
   6  -9  -1    0.42    0.75
   6   9   1    0.48    0.55
   6  -9  -1    0.98    0.38
   6   9   1    0.12    0.66
   6   9   1    1.15    0.56
  -6   9  -1    1.53    0.62
  -7   9   1    6.94    0.86
   7  -9   1    7.57    1.05
   7  -9   1    7.67    0.82
   7   9  -1    6.03    0.87
   7   9  -1    6.88    0.83
   7   9  -1    5.99    0.83
  -7   9   1    7.76    0.94
   7   9  -1    5.94    0.97
   7   9  -1    7.36    0.90
  -7   9   1    7.81    0.93
   7   9   1    6.30    0.90
   7   9   1    6.00    0.99
   7   9   1    6.83    0.81
   7  -9  -1    7.84    0.84
   7  -9  -1    8.80    0.97
  -7   9  -1    8.13    0.91
  -7  -9   1    7.86    0.78
  -7   9  -1    8.55    0.95
   7   9   1    7.71    0.92
   7   9   1    7.63    0.94
   8   9  -1    9.86    0.88
   8  -9   1    8.49    0.97
   8   9  -1   11.03    0.88
   8  -9   1   11.42    0.87
  -8  -9  -1   10.59    0.77
   8   9  -1   11.10    0.84
   8   9  -1   10.57    0.82
  -8   9   1   10.08    0.88
   8   9  -1   10.05    0.93
  -8   9   1    9.48    0.85
   8   9   1   10.89    0.90
  -8   9  -1    8.94    0.85
   8  -9  -1    8.19    0.93
   8   9   1    8.41    0.81
   8   9   1    9.59    0.86
   8   9   1    9.59    0.85
  -8  -9   1   10.74    0.75
  -8   9  -1    8.76    0.88
   8  -9  -1    9.76    0.81
   9   9  -1   -0.19    0.31
   9  -9   1    0.62    0.30
   9   9  -1   -0.01    0.35
   9   9  -1   -0.38    0.27
  -9   9   1    0.23    0.32
   9   9  -1    0.03    0.33
  -9  -9  -1   -0.05    0.34
  -9  -9  -1   -0.16    0.28
   9   9  -1    0.11    0.36
  -9   9   1    0.17    0.33
   9  -9   1    0.43    0.42
  -9  -9   1    0.39    0.42
   9   9   1    0.13    0.32
   9   9   1   -0.12    0.30
   9   9   1    0.47    0.39
   9  -9  -1   -0.04    0.36
  -9   9  -1   -0.04    0.32
   9  -9  -1   -0.39    0.29
  -9  -9   1    0.12    0.30
  -9   9  -1    0.32    0.37
   9   9   1    0.38    0.36
  -9  -9   1   -0.18    0.36
   0 -10   1   11.30    0.84
   0  10  -1   12.11    0.79
   0  10   1   12.31    0.78
  -1 -10  -1   25.85    1.33
   1  10  -1   21.18    1.34
   1 -10   1   26.06    1.36
  -1  10   1   26.04    1.30
  -1 -10   1   25.96    1.35
   1 -10  -1   24.85    1.22
   1  10   1   23.11    1.35
  -1  10  -1   26.62    1.30
  -2 -10  -1   11.11    0.84
   2 -10   1    9.26    0.69
   2 -10   1    9.45    0.67
   2 -10   1   10.32    0.85
  -2  10   1   10.94    0.74
  -2 -10   1    9.71    0.84
  -2  10  -1   11.31    0.77
   2 -10  -1   10.27    0.92
  -2 -10   1    9.99    0.84
  -3 -10  -1    6.15    0.88
  -3 -10  -1    7.63    0.80
   3 -10   1    7.31    0.68
   3 -10   1    6.02    0.87
   3 -10   1    6.73    0.56
  -3  10   1    7.64    0.70
   3 -10  -1    6.69    0.63
  -3  10  -1    8.62    0.68
  -3 -10   1    6.54    0.73
  -3 -10   1    6.93    0.84
   3 -10  -1    6.83    0.55
   3 -10  -1    5.93    1.06
   4  10  -1    0.85    0.58
   4  10  -1    1.18    0.70
   4 -10   1    0.57    0.78
   4 -10   1    1.99    0.51
  -4  10   1    0.41    0.86
  -4 -10  -1    1.92    0.71
  -4  10   1    1.89    0.68
   4 -10   1    1.59    0.55
   4  10  -1    0.65    0.82
  -4  10   1    1.65    0.96
  -4 -10  -1    1.42    0.70
   4 -10   1    0.98    0.39
   4  10  -1    1.52    1.09
  -4  10   1    0.36    0.81
  -4  10   1    1.54    0.84
   4  10  -1    0.46    0.94
   4 -10  -1    2.14    0.50
  -4 -10   1    1.49    0.72
  -4  10  -1    1.16    1.21
   4  10   1    0.87    0.71
  -4  10  -1    0.82    0.65
   4  10   1    2.30    0.79
   4 -10  -1    0.47    0.51
   4  10   1    1.62    0.79
   4  10   1    1.47    0.82
  -4  10  -1    0.96    0.72
  -4  10  -1    2.03    1.15
   4 -10  -1    0.84    0.38
   5  10  -1   12.62    1.16
   5  10  -1   11.66    1.04
  -5  10   1   12.28    1.13
  -5  10   1   12.32    1.16
   5  10  -1   11.94    1.38
  -5  10   1   11.91    1.08
   5  10  -1   13.07    1.21
  -5  10   1   12.59    1.21
   5 -10   1   13.29    0.89
   5  10  -1   12.80    1.49
   5  10  -1   12.22    1.09
  -5  10   1   13.96    1.46
  -5  10  -1   10.57    1.16
   5  10   1   11.52    1.19
   5  10   1   11.74    1.57
   5 -10  -1   12.20    0.73
  -5  10  -1   13.02    1.07
   5  10   1   12.33    1.09
   5  10   1   13.35    1.09
  -5  10  -1    9.92    1.08
  -5  10  -1   12.16    1.18
   5  10   1   11.50    1.21
   5 -10  -1   12.54    0.86
   6  10  -1    2.41    0.72
   6 -10   1    4.47    0.59
  -6  10   1    2.28    0.58
   6  10  -1    3.97    0.65
   6  10  -1    3.85    0.68
   6  10  -1    3.42    0.63
  -6  10   1    2.87    0.67
  -6  10   1    2.81    0.64
   6 -10   1    4.59    0.78
   6  10  -1    3.26    0.57
  -6  10   1    3.63    0.65
  -6  10  -1    3.68    0.70
   6  10   1    2.96    0.75
  -6  10  -1    3.66    0.66
   6  10   1    3.39    0.67
  -6  10  -1    3.79    0.65
   6 -10  -1    3.82    0.84
  -6  10  -1    3.03    0.59
   6  10   1    3.66    0.69
   6 -10  -1    4.13    0.63
   6  10   1    4.53    0.75
   6 -10  -1    4.77    0.57
   6  10   1    2.68    0.66
   7  10  -1    2.22    0.55
  -7  10   1    1.84    0.52
   7  10  -1    1.16    0.50
   7  10  -1    1.78    0.45
   7  10  -1    1.52    0.54
  -7  10   1    0.70    0.51
  -7  10   1    1.12    0.48
   7 -10   1    1.72    0.43
   7  10  -1    1.44    0.48
   7  10   1    1.71    0.55
  -7  10  -1    2.23    0.56
   7  10   1    1.44    0.53
   7 -10  -1    0.96    0.58
   7  10   1    1.85    0.48
  -7 -10   1    1.66    0.44
  -7  10  -1    1.88    0.50
  -7  10  -1    2.36    0.59
   7  10   1    2.47    0.56
   7  10   1    1.74    0.52
   7 -10  -1    1.87    0.46
  -8  10   1    4.03    0.62
   8  10  -1    3.15    0.50
   8 -10   1    3.48    0.63
   8 -10   1    4.26    0.67
  -8  10   1    2.99    0.50
   8  10  -1    3.69    0.65
  -8 -10  -1    4.45    0.60
   8  10  -1    4.07    0.63
   8 -10  -1    3.79    0.62
   8  10   1    3.96    0.61
   8  10   1    2.91    0.54
  -8  10  -1    3.50    0.61
   8  10   1    4.41    0.78
  -8  10  -1    3.34    0.49
   8  10   1    4.52    0.75
   8 -10  -1    4.46    0.77
  -8 -10   1    4.02    0.58
  -9 -10  -1    0.06    0.31
  -9  10   1   -0.50    0.30
   9  10  -1    0.11    0.30
   9  10  -1    0.13    0.33
   9  10  -1    0.26    0.26
  -9  10   1   -0.01    0.33
   9 -10   1    0.28    0.25
   9  10  -1   -0.33    0.50
   9 -10   1    0.43    0.67
  -9 -10  -1   -0.54    0.31
   9  10  -1   -0.08    0.26
  -9 -10   1   -0.23    0.27
   9 -10  -1    0.09    0.37
   9 -10  -1    0.24    0.25
   9  10   1   -0.37    0.25
  -9 -10   1   -0.11    0.37
   9  10   1   -0.06    0.31
  -9  10  -1   -0.09    0.28
   9  10   1    0.17    0.28
   9  10   1   -0.06    0.32
   0 -11   1    1.66    0.53
   0  11  -1    1.47    0.41
   0  11   1    1.68    0.45
   0 -11  -1    1.51    0.57
   1 -11   1    3.74    0.66
   1 -11   1    3.37    0.43
  -1 -11  -1    2.57    0.55
  -1  11   1    3.22    0.53
  -1 -11   1    2.44    0.61
   1 -11  -1    2.79    0.67
   1 -11  -1    3.68    0.44
   1  11   1    2.92    0.54
  -1  11  -1    3.41    0.50
  -2  11   1    4.63    0.68
   2 -11   1    4.97    0.59
   2 -11   1    3.74    0.74
   2 -11   1    3.68    0.52
  -2 -11  -1    4.54    0.67
   2 -11  -1    3.12    0.41
  -2 -11   1    4.75    0.99
   2 -11  -1    3.75    0.41
   3 -11   1   26.81    1.30
  -3  11   1   25.22    1.51
   3 -11   1   24.77    1.90
   3  11  -1   25.38    2.11
  -3  11   1   26.35    1.59
   3 -11   1   25.76    1.44
   3 -11   1   21.56    1.51
   3  11  -1   25.62    1.80
   3  11  -1   29.63    1.71
   3  11  -1   28.07    1.72
  -3  11  -1   26.26    1.55
  -3  11  -1   23.19    1.70
   3  11   1   24.36    2.12
  -3  11  -1   22.14    1.53
   3 -11  -1   25.17    1.27
  -3  11  -1   29.67    2.55
   3 -11  -1   25.74    1.39
  -4  11   1    1.77    0.58
  -4  11   1    1.30    0.52
   4 -11   1    1.29    0.45
  -4  11   1    1.49    0.78
  -4  11   1    2.05    0.59
   4  11  -1    1.73    0.59
  -4  11   1    0.63    0.60
   4  11  -1    1.05    0.74
   4  11  -1    1.21    0.50
  -4  11   1    2.11    0.69
   4  11  -1    2.39    0.78
   4 -11   1    1.77    0.31
   4  11  -1    0.95    0.68
   4 -11  -1    0.87    0.41
   4  11   1    1.43    0.85
   4 -11  -1    1.22    0.59
   4  11   1    1.50    0.79
   4 -11  -1    1.25    0.29
  -4  11  -1    0.98    0.57
  -4  11  -1    2.48    0.62
  -4  11  -1    1.04    0.49
  -4  11  -1    2.04    0.85
   4  11   1    1.61    0.74
  -4  11  -1    0.69    0.59
   4  11   1    1.39    0.69
   4  11   1    1.30    0.61
  -4  11  -1    2.21    0.67
   5  11  -1    9.53    1.18
   5 -11   1    9.79    1.02
   5 -11   1    7.76    0.68
  -5  11   1    8.38    1.22
   5  11  -1    8.46    1.29
   5  11  -1    8.82    1.16
  -5  11   1    8.31    1.32
   5  11  -1    9.29    1.38
   5 -11  -1    7.83    0.61
  -5  11  -1    9.57    1.13
  -5  11  -1    9.17    1.24
  -5  11  -1    8.43    1.27
  -5  11  -1   10.78    1.37
   6  11  -1   32.82    1.87
   6 -11   1   36.59    1.90
  -6  11   1   37.88    1.92
   6  11  -1   32.60    1.87
  -6  11   1   35.44    1.96
   6  11  -1   35.25    1.95
   6 -11   1   36.08    1.74
   6  11  -1   38.57    2.02
   6  11  -1   35.85    2.04
  -6  11   1   37.34    1.96
  -6  11   1   39.66    1.90
   6 -11  -1   35.34    1.74
   6  11   1   35.31    2.03
  -6  11  -1   34.61    1.95
   6  11   1   36.08    1.90
   6  11   1   39.89    1.92
  -6  11  -1   35.86    1.90
   6 -11  -1   36.54    1.88
  -6  11  -1   39.36    1.90
   6  11   1   32.23    1.96
   6  11   1   36.21    2.00
   7 -11   1    3.22    0.90
   7  11  -1    4.29    0.60
  -7  11   1    3.42    0.68
  -7  11   1    4.37    0.62
   7  11  -1    4.09    0.59
   7  11  -1    4.26    0.68
   7 -11   1    3.66    0.64
  -7  11   1    4.28    0.72
   7 -11  -1    3.81    0.50
  -7 -11   1    2.63    0.47
   7  11   1    4.46    0.71
   7  11   1    3.96    0.61
   7  11   1    3.11    0.75
  -7  11  -1    3.99    0.61
   7  11   1    2.79    0.51
  -7  11  -1    2.46    0.50
  -8 -11  -1    1.42    0.38
   8 -11   1    1.62    0.34
   8  11  -1    2.06    0.48
   8  11  -1    1.20    0.36
   8  11  -1    1.90    0.39
   8  11  -1    1.82    0.36
  -8  11   1    1.61    0.35
  -8  11   1    1.96    0.40
   8  11  -1    1.56    0.39
   8 -11  -1    1.48    0.53
   8 -11  -1    1.90    0.34
  -8  11  -1    1.75    0.39
   8  11   1    2.00    0.41
   8  11   1    1.64    0.37
  -8  11  -1    1.58    0.39
   8  11   1    1.56    0.37
   8  11   1    1.15    0.46
  -8 -11   1    2.07    0.35
   9  11  -1    0.88    0.28
   9 -11   1    0.86    0.21
  -9  11   1    0.84    0.27
  -9  11   1    1.53    0.30
   9  11  -1    0.91    0.24
   9  11  -1    1.06    0.33
   9  11  -1    0.40    0.23
   9  11   1    0.51    0.34
   9  11   1    1.04    0.26
  -9  11  -1    0.54    0.25
   9  11   1    0.56    0.27
   9  11   1    0.54    0.25
   9 -11  -1    1.03    0.22
  -9 -11   1    0.99    0.24
   0  12  -1    1.45    0.75
   0  12   1    1.74    0.68
   0  12   1    1.36    0.46
   0  12  -1    2.73    0.94
   0  12  -1   -0.17    0.96
   0  12   1    1.15    0.63
   0  12  -1    0.92    0.65
   0  12  -1    1.07    0.52
   0 -12  -1    1.16    0.30
   0  12   1    1.14    1.15
   0  12  -1    1.58    0.47
  -1  12   1    1.13    0.67
   1 -12   1    0.74    0.36
  -1  12   1    1.02    0.64
  -1  12   1    0.99    0.53
   1 -12   1    1.86    0.52
   1  12  -1    1.20    1.07
   1  12  -1    0.85    0.55
  -1  12   1    0.92    0.48
  -1  12   1    2.21    0.57
   1  12  -1    1.02    0.47
   1  12  -1    1.41    0.69
   1  12  -1    1.23    0.68
   1  12   1    1.37    0.75
   1 -12  -1    1.25    0.34
  -1  12  -1    1.58    0.54
  -1  12  -1    1.18    0.47
   1  12   1    0.52    0.66
  -1  12  -1    1.16    0.67
  -1  12  -1    1.01    0.62
   1  12   1    1.08    0.59
  -1  12  -1    1.16    0.62
   1  12   1    1.03    0.48
   2  12  -1   15.30    1.30
  -2  12   1   14.49    1.16
   2  12  -1   14.57    1.38
  -2  12   1   14.11    1.09
  -2  12   1   15.57    1.34
   2 -12   1   14.96    0.86
   2  12  -1   13.96    1.15
  -2  12   1   14.27    1.37
   2  12  -1   15.88    1.18
  -2  12   1   17.85    1.36
  -2  12   1   14.11    1.04
   2  12  -1   15.90    1.11
  -2  12  -1   15.59    1.20
   2  12   1   13.22    1.12
  -2  12  -1   15.27    1.32
   2  12   1   13.15    1.27
  -2  12  -1   17.36    1.19
  -2  12  -1   14.04    1.03
   2 -12  -1   14.26    1.28
  -2  12  -1   15.15    1.09
   2 -12  -1   14.70    0.86
   2  12   1   16.39    1.11
   2  12   1   13.73    1.49
   3  12  -1    1.24    0.58
  -3  12   1    1.20    0.51
   3  12  -1    1.40    0.58
   3  12  -1    1.47    0.68
  -3  12   1    1.57    0.57
  -3  12   1    1.25    0.67
   3  12  -1    1.39    0.72
  -3  12   1    1.39    0.70
  -3  12   1    2.43    0.59
   3 -12   1    2.54    0.53
  -3  12   1    2.14    0.54
   3 -12   1    1.80    0.30
   3  12  -1    1.22    0.61
   3  12   1    1.60    0.75
  -3  12  -1    1.60    0.55
   3  12   1    2.51    0.64
  -3  12  -1    1.81    0.73
  -3  12  -1    1.95    0.64
  -3  12  -1    1.57    0.65
   3  12   1    1.16    0.66
  -3  12  -1    2.05    0.60
   3 -12  -1    2.27    0.32
   3  12   1    2.32    0.66
  -3  12  -1    2.13    0.58
  -4  12   1    8.35    1.35
  -4  12   1   10.39    1.36
   4  12  -1    8.94    1.53
   4 -12  -1   11.15    0.72
  -4  12  -1   14.25    1.19
  -4  12  -1   10.98    1.35
  -5  12   1    6.71    0.95
  -5  12   1    5.88    0.92
   5  12  -1    6.11    0.75
   5 -12   1    5.52    0.64
   5  12  -1    5.72    1.00
  -5  12   1    6.73    0.77
   5  12  -1    5.22    0.86
  -5  12   1    5.91    0.75
  -5  12   1    4.98    0.69
   5 -12   1    5.65    0.77
   5  12  -1    5.21    0.73
  -5  12   1    6.32    1.02
   5  12  -1    5.04    0.72
   5  12   1    6.59    0.83
  -5  12  -1    6.57    0.91
   5 -12  -1    6.01    0.64
  -5  12  -1    5.60    0.80
  -5  12  -1    6.91    0.82
   5  12   1    5.52    0.80
  -5  12  -1    5.79    0.84
   5  12   1    7.46    0.80
   5  12   1    7.02    0.91
   5 -12  -1    6.31    0.52
   6  12  -1    7.73    0.92
   6 -12   1    7.91    0.78
  -6  12   1    9.46    0.80
  -6  12   1   10.02    0.86
   6  12  -1    8.35    0.82
   6  12  -1    9.30    0.88
   6  12  -1    9.02    0.79
  -6  12   1    8.98    0.93
  -6  12   1    8.71    0.84
   6  12   1    7.31    0.84
   6 -12  -1    8.98    0.79
  -6 -12   1    5.88    0.90
   6  12   1    9.70    0.95
  -6  12  -1    8.46    0.79
  -6  12  -1    9.72    0.86
  -6  12  -1    7.91    0.83
   6  12   1    9.30    0.90
   6 -12  -1    7.31    0.65
   6  12   1    9.45    0.79
  -7  12   1    9.97    0.84
   7  12  -1    8.89    0.76
   7  12  -1    9.45    0.76
   7  12  -1    8.86    0.84
   7  12  -1    9.17    1.06
  -7  12   1    8.80    0.81
   7 -12   1   10.02    0.75
  -7  12   1    9.37    0.75
   7  12  -1   10.66    0.85
   7 -12   1   10.59    0.79
  -7  12  -1    8.70    0.76
  -7  12  -1    9.27    0.79
   7  12   1    9.27    0.74
   7  12   1    8.43    0.76
   7  12   1    8.75    0.77
  -7  12  -1    9.87    0.81
   7  12   1    8.56    0.80
   7 -12  -1    9.29    0.70
  -7 -12   1    9.02    0.77
   7  12   1   10.64    1.04
   8  12  -1    0.14    0.28
   8  12  -1    0.22    0.45
  -8 -12  -1   -0.58    0.33
   8 -12   1    0.21    0.22
   8  12  -1    0.30    0.24
   8  12  -1   -0.12    0.30
  -8  12   1    0.03    0.28
   8  12  -1    0.13    0.26
  -8 -12   1   -0.26    0.30
   8 -12  -1    0.06    0.23
   8  12   1    0.64    0.29
  -8  12  -1    0.37    0.30
  -8  12  -1    0.36    0.31
   8  12   1    0.11    0.32
   8  12   1    0.25    0.48
   8  12   1   -0.09    0.26
  -8 -12   1    0.28    0.33
   0  13  -1   16.46    1.49
   0  13  -1   13.95    1.06
   0  13   1   14.45    1.05
   0  13  -1   14.37    1.08
   0  13   1   12.75    1.07
   0  13  -1   14.25    1.15
   0  13   1   14.11    1.19
   0 -13   1   13.28    0.88
   0  13  -1   15.16    1.21
   0  13   1   15.72    1.25
   0  13   1   15.00    1.24
   0  13  -1   15.20    1.25
   1  13  -1    3.43    0.79
   1 -13   1    2.11    0.34
   1  13  -1    1.85    0.60
  -1  13   1    2.86    0.66
  -1  13   1    1.90    0.65
   1  13  -1    2.36    0.52
  -1  13   1    3.12    0.60
   1  13  -1    2.00    0.50
  -1  13   1    2.36    0.50
  -1  13   1    2.63    0.59
   1  13  -1    1.87    0.60
  -1  13  -1    1.82    0.64
   1  13   1    2.70    0.62
   1  13   1    2.20    0.47
   1  13   1    2.27    0.68
  -1  13  -1    2.60    0.47
  -1  13  -1    2.78    0.64
  -1  13  -1    2.13    0.56
  -1  13  -1    2.02    0.57
   1 -13  -1    2.13    0.36
   1  13   1    2.35    0.53
  -2  13   1    0.31    0.50
  -2  13   1   -0.06    0.42
  -2  13   1    0.39    0.62
   2 -13   1    0.58    0.27
  -2  13   1   -0.77    0.67
   2  13  -1    0.01    0.66
   2  13  -1    0.02    0.48
  -2  13   1    0.66    0.51
   2  13  -1    0.66    0.46
   2  13  -1    0.76    0.49
   2  13  -1    0.02    0.59
  -2  13   1    0.56    0.57
   2  13   1    0.66    0.54
  -2  13  -1    0.62    0.60
  -2  13  -1    1.03    0.52
  -2  13  -1    1.08    0.53
   2  13   1   -0.16    0.79
   2  13   1    0.40    0.53
  -2  13  -1    0.19    0.43
   2  13   1    0.58    0.50
  -2  13  -1    1.07    0.61
   2 -13  -1    0.64    0.27
   2  13   1    1.59    0.61
   3 -13   1   25.74    1.27
  -3  13   1   26.81    1.48
   3  13  -1   24.20    1.48
  -3  13   1   25.62    1.63
  -3  13   1   21.77    1.58
   3  13  -1   22.63    1.59
  -3  13   1   26.78    1.51
  -3  13   1   27.25    1.60
  -3  13   1   24.90    1.43
   3 -13   1   26.18    1.39
   3  13  -1   26.63    1.63
   3  13  -1   27.03    1.53
   3 -13   1   24.82    1.54
   3  13  -1   24.39    1.51
   3  13   1   25.73    1.64
  -3  13  -1   26.33    1.48
   3  13   1   23.11    1.52
   3 -13  -1   26.55    1.29
  -3  13  -1   27.99    1.64
   3 -13  -1   26.04    1.43
   3  13   1   24.89    1.56
  -3  13  -1   25.27    1.56
  -3  13  -1   26.81    1.48
   3  13   1   26.27    1.71
  -3  13  -1   26.48    1.52
  -3  13  -1   23.53    1.74
  -4  13   1    5.51    0.88
   4  13  -1    5.48    0.85
   4 -13   1    3.70    0.56
   4 -13   1    3.82    0.49
   4  13  -1    4.54    0.71
   4 -13   1    4.70    0.59
  -4  13   1    4.55    0.70
  -4  13   1    4.13    0.70
  -4  13   1    4.77    0.59
  -4  13   1    3.63    0.54
   4  13  -1    4.92    0.69
  -4  13   1    2.67    0.59
   4  13  -1    4.82    0.72
   4  13  -1    3.70    0.79
  -4  13  -1    4.41    0.72
  -4  13  -1    3.16    0.55
   4  13   1    5.41    0.72
   4  13   1    4.33    0.73
  -4  13  -1    4.09    0.58
   4  13   1    3.20    0.70
   4  13   1    4.73    0.79
  -4  13  -1    4.73    0.70
   4 -13  -1    4.57    0.46
  -4  13  -1    3.66    0.65
  -4  13  -1    4.86    0.74
   4 -13  -1    3.72    0.59
   5 -13   1   11.25    0.92
  -5  13   1   10.83    1.06
   5  13  -1   12.05    1.08
  -5  13   1   12.52    1.00
   5 -13   1   12.19    0.76
  -5  13   1   10.72    0.89
   5  13  -1   11.46    0.98
   5  13  -1   12.35    0.91
  -5  13   1   11.16    0.93
   5  13  -1   10.67    0.87
   5  13  -1   11.43    1.08
  -5  13   1   11.92    0.97
  -5  13   1   13.20    1.03
   5 -13   1   12.09    0.77
   5  13   1   11.93    1.01
   5  13   1   10.85    0.92
   5  13   1   12.20    1.16
  -5  13  -1   11.24    0.99
   5 -13  -1   11.30    0.90
  -5  13  -1   11.50    0.90
   5 -13  -1   11.28    0.76
   5  13   1    9.73    0.91
   5 -13  -1   12.67    0.75
  -5  13  -1   12.49    0.91
  -6  13   1    1.04    0.45
   6  13  -1    1.23    0.53
  -6  13   1    1.40    0.40
   6 -13   1    0.39    0.27
   6  13  -1    1.30    0.40
   6 -13   1    0.98    0.45
   6  13  -1    1.96    0.50
   6 -13  -1    1.32    0.34
  -6  13  -1    1.12    0.39
   6  13   1    1.20    0.39
  -6  13  -1    0.58    0.39
   6  13   1    1.64    0.47
   6  13   1    0.90    0.42
  -6 -13   1    1.33    0.44
   6  13   1    1.76    0.52
  -6  13  -1    1.72    0.59
   7  13  -1    4.22    0.58
  -7  13   1    4.16    0.59
  -7  13   1    3.98    0.57
   7  13  -1    4.18    0.51
  -7  13   1    3.75    0.65
   7 -13   1    4.28    0.58
   7 -13   1    4.16    0.45
   7  13  -1    4.03    0.63
   7  13  -1    3.96    0.51
   7  13   1    3.73    0.62
   7  13   1    4.68    0.56
   7  13   1    5.90    0.68
  -7  13  -1    5.08    0.60
  -7 -13   1    6.48    0.61
   7 -13  -1    5.55    0.71
  -7  13  -1    5.07    0.56
   7 -13  -1    4.78    0.56
   8  13  -1    2.76    0.36
  -8  13   1    3.74    0.39
   8  13  -1    2.96    0.38
   8  13  -1    3.49    0.44
   8 -13  -1    4.24    0.37
   8  13   1    3.97    0.50
  -8  13  -1    4.41    0.41
   8  13   1    3.51    0.56
   0  14  -1   26.05    1.60
   0  14   1   27.00    1.46
   0  14  -1   26.35    1.58
   0  14   1   26.18    1.55
   0  14   1   28.21    1.61
   0  14  -1   27.19    1.50
   0  14  -1   21.85    1.59
   0  14  -1   28.90    1.53
   0  14   1   27.93    1.53
  -1  14   1   20.06    1.49
   1  14  -1   25.32    1.68
  -1  14   1   25.79    1.44
   1  14  -1   22.87    1.47
   1  14  -1   23.90    1.54
  -1  14   1   23.34    1.38
   1  14  -1   27.24    1.42
  -1  14   1   27.24    1.46
   1  14  -1   24.67    1.38
  -1  14   1   22.62    1.52
   1  14   1   27.00    1.53
   1  14   1   24.76    1.58
   1 -14  -1   25.69    1.25
  -1  14  -1   23.13    1.45
  -1  14  -1   23.61    1.36
  -1  14  -1   26.12    1.58
   1  14   1   24.31    1.40
  -1 -14   1   23.59    1.32
   1  14   1   22.16    1.42
  -1  14  -1   26.79    1.43
  -1  14  -1   24.72    1.52
   2  14  -1   23.15    1.37
  -2  14   1   23.30    1.34
  -2  14   1   22.81    1.43
   2  14  -1   21.92    1.47
  -2  14   1   24.91    1.39
  -2  14   1   23.44    1.48
   2  14  -1   23.32    1.56
   2 -14   1   22.99    1.31
  -2  14   1   22.56    1.33
   2  14  -1   19.69    1.34
   2  14  -1   25.04    1.42
   2  14   1   20.90    1.34
  -2  14  -1   26.57    1.40
  -2  14  -1   22.03    1.40
  -2  14  -1   22.64    1.36
   2  14   1   23.44    1.37
  -2  14  -1   23.57    1.30
  -2  14  -1   25.10    1.51
   2 -14  -1   22.45    1.16
   2  14   1   21.35    1.41
   2  14   1   21.66    1.46
  -3  14   1   13.28    1.07
   3  14  -1   13.33    1.01
  -3  14   1   12.60    0.96
   3 -14   1   15.67    0.88
  -3  14   1   12.39    1.26
  -3  14   1   13.91    0.98
   3  14  -1   13.69    1.02
   3  14  -1   12.03    1.08
  -3  14   1   13.41    0.96
   3  14  -1   13.79    1.14
   3  14  -1   10.39    0.95
   3 -14   1   14.25    0.91
  -3  14   1   14.22    1.08
  -3  14  -1   13.61    0.99
   3  14   1   13.03    0.99
  -3  14  -1   13.30    1.07
   3  14   1   14.34    1.03
   3 -14  -1   13.50    0.78
  -3  14  -1   11.28    1.10
  -3  14  -1   12.19    0.96
   3  14   1   13.20    1.14
  -3  14  -1   13.25    0.97
   3  14   1   13.95    1.21
   4 -14   1    3.89    0.55
  -4  14   1    4.05    0.60
  -4  14   1    6.36    0.94
   4  14  -1    5.72    0.78
   4  14  -1    4.54    0.67
   4 -14   1    5.60    0.50
  -4  14   1    5.48    0.68
   4  14  -1    6.02    0.70
  -4  14   1    5.67    0.70
   4  14  -1    4.17    0.79
  -4  14   1    5.36    0.66
  -4  14   1    5.36    0.76
   4 -14   1    5.43    0.61
   4  14   1    5.38    0.83
  -4  14  -1    4.63    0.83
   4  14   1    4.96    0.87
   4  14   1    5.01    0.68
  -4  14  -1    5.68    0.72
   4 -14  -1    6.05    0.57
  -4  14  -1    6.05    0.72
  -4  14  -1    4.86    0.77
  -4  14  -1    5.20    0.66
   4 -14  -1    5.88    0.72
   4  14   1    5.24    0.71
  -5  14   1    3.31    0.53
   5  14  -1    2.38    0.52
   5  14  -1    4.65    0.59
  -5  14   1    3.22    0.49
   5 -14   1    3.72    0.48
   5  14  -1    3.65    0.63
   5 -14   1    3.24    0.58
  -5  14   1    3.50    0.53
  -5  14   1    3.80    0.57
   5  14  -1    2.40    0.60
   5  14  -1    5.44    0.87
   5  14   1    2.82    0.55
   5  14   1    3.43    0.57
   5  14   1    4.32    0.64
   5 -14  -1    4.02    0.45
   5 -14  -1    3.58    0.62
  -5  14  -1    2.23    0.60
  -5  14  -1    2.52    0.68
   6  14  -1    6.50    0.57
  -6  14   1    5.63    0.60
   6  14  -1    6.10    0.59
   6  14  -1    6.30    0.68
   6  14  -1    5.67    0.74
  -6  14   1    6.69    0.59
   6 -14   1    6.85    0.56
  -6  14   1    6.12    0.65
   6 -14   1    6.29    0.57
  -6  14  -1    6.10    0.61
   6  14   1    4.87    0.63
  -6  14  -1    6.37    0.64
   6 -14  -1    6.76    0.57
   6  14   1    5.79    0.66
  -6 -14   1    8.08    0.70
   6  14   1    6.34    0.60
   6  14   1    6.98    0.93
  -6  14  -1    6.83    0.59
   7  14  -1    1.38    0.24
   7  14  -1    1.58    0.34
   7  14  -1    1.13    0.28
  -7  14   1    1.94    0.34
   7 -14   1    0.92    0.30
   7  14  -1    1.76    0.30
   7 -14   1    2.04    0.34
  -7  14   1    1.22    0.27
  -7  14  -1    2.22    0.30
  -7  14  -1    1.61    0.30
   7 -14  -1    1.42    0.29
   7  14   1    1.89    0.31
   0  15  -1    0.32    0.38
   0 -15  -1    0.33    0.29
   0  15   1    0.45    0.39
   0  15   1    0.39    0.51
   0  15  -1    0.80    0.51
   0  15   1    0.30    0.48
   0  15  -1   -0.06    0.43
   0  15   1    0.64    0.45
   0  15  -1    0.00    0.44
   0  15   1    0.44    0.35
   0  15  -1    0.85    0.36
   0 -15   1    0.78    0.30
  -1  15   1    0.65    0.43
   1  15  -1    0.90    0.39
  -1  15   1    0.83    0.38
  -1  15   1    0.91    0.48
  -1  15   1    0.39    0.49
   1  15  -1    1.07    0.46
   1  15  -1    0.74    0.39
   1  15  -1    0.27    0.45
   1  15  -1    1.45    0.63
  -1  15   1    0.86    0.41
   1 -15   1    0.79    0.28
  -1  15  -1    0.61    0.50
  -1  15  -1    0.71    0.47
  -1  15  -1    0.58    0.38
  -1 -15   1    0.83    0.32
   1  15   1    0.62    0.44
   1  15   1    0.82    0.47
   1  15   1    0.98    0.44
  -1  15  -1    0.08    0.44
   1  15   1    0.65    0.38
   1 -15  -1    0.61    0.26
  -1  15  -1    0.65    0.37
   2  15  -1   13.66    0.97
   2  15  -1   10.90    1.04
   2 -15   1   14.66    0.80
   2  15  -1   14.81    0.97
   2 -15   1   13.17    0.92
  -2  15   1   13.45    0.95
   2  15  -1   13.95    1.16
  -2  15   1   14.38    0.92
  -2  15   1   11.52    1.00
   2  15  -1   12.08    0.94
  -2  15   1   14.01    0.95
  -2  15   1   13.64    1.04
  -2  15  -1   14.87    1.10
   2  15   1   14.09    1.05
   2  15   1   13.53    1.00
  -2 -15   1   14.33    0.88
  -2  15  -1   13.69    0.96
  -2  15  -1   15.14    0.94
  -2  15  -1   13.58    1.03
   2  15   1   14.10    1.01
  -2  15  -1   14.41    0.99
   2 -15  -1   14.67    0.79
   2 -15  -1   14.35    0.92
   2  15   1   11.90    0.97
  -3  15   1    2.36    0.43
   3 -15   1    1.54    0.36
   3 -15   1    1.47    0.27
   3  15  -1    1.60    0.48
  -3  15   1    1.73    0.48
   3  15  -1    1.79    0.48
   3  15  -1    1.52    0.43
  -3  15   1    1.95    0.41
  -3  15   1    1.61    0.60
   3  15  -1    1.72    0.39
  -3  15   1    1.41    0.38
   3 -15  -1    1.35    0.45
  -3  15  -1    1.35    0.42
  -3  15  -1    1.11    0.37
   3 -15  -1    0.87    0.35
  -3  15  -1    1.49    0.40
  -3  15  -1    2.31    0.50
  -3  15  -1    1.94    0.38
   3  15   1    1.78    0.60
   3  15   1    0.91    0.64
   3  15   1    1.03    0.96
   4  15  -1    6.10    0.75
   4  15  -1    7.07    0.65
  -4  15   1    6.23    0.76
   4 -15   1    6.36    0.72
   4  15  -1    6.00    0.64
   4  15  -1    4.75    0.73
   4 -15   1    7.28    0.55
  -4  15   1    6.53    0.66
  -4  15   1    6.75    0.62
  -4  15   1    6.43    0.64
   4 -15   1    6.25    0.50
  -4  15   1    6.05    0.70
  -4  15  -1    7.22    0.66
  -4  15  -1    6.19    0.63
   4 -15  -1    6.72    0.58
   4  15   1    5.52    0.84
  -4  15  -1    6.76    0.81
  -4  15  -1    5.36    0.69
  -4  15  -1    6.16    0.70
   4 -15  -1    6.62    0.69
   4  15   1    5.92    0.83
   4  15   1    8.29    0.70
   5 -15   1    0.97    0.24
   5  15  -1    1.58    0.39
   5  15  -1    1.83    0.34
  -5  15   1    0.72    0.41
  -5  15   1    1.84    0.36
  -5  15   1    1.32    0.47
   5  15  -1    1.70    0.34
   5  15  -1    1.74    0.58
  -5  15   1    1.72    0.35
   5 -15   1    1.29    0.32
  -5  15   1    1.61    0.39
  -5  15  -1    2.11    0.37
  -5  15  -1    1.35    0.34
   5 -15  -1    1.91    0.28
  -5  15  -1    1.79    0.38
   5  15   1    1.37    0.35
   5 -15  -1    1.51    0.31
   5 -15  -1    2.22    0.31
  -5 -15   1    2.65    0.40
   5  15   1    1.55    0.43
   5  15   1    2.08    0.38
   6 -15   1    4.26    0.42
   6  15  -1    5.08    0.46
  -6  15   1    4.32    0.45
   6 -15   1    4.06    0.39
   6  15  -1    3.67    0.44
  -6  15   1    4.87    0.52
   6  15  -1    3.19    0.45
   6 -15  -1    4.63    0.42
  -6  15  -1    4.30    0.45
  -6  15  -1    5.27    0.45
   6 -15  -1    3.13    0.40
  -6  15  -1    4.76    0.44
   6  15   1    2.83    0.50
   6  15   1    3.47    0.45
   0  16   1   -0.54    0.36
   0  16   1    0.49    0.50
   0 -16  -1    0.54    0.28
   0  16  -1   -0.20    0.43
   0 -16   1    0.05    0.23
   0  16   1    0.41    0.44
   0  16  -1    0.26    0.54
   0  16  -1    0.36    0.41
   0  16   1    0.41    0.44
   0  16  -1    0.11    0.47
  -1 -16  -1    4.70    0.54
   1  16  -1    3.04    0.67
  -1  16   1    3.06    0.51
   1 -16   1    3.79    0.43
  -1  16   1    4.33    0.50
   1 -16   1    4.98    0.58
   1  16   1    2.95    0.48
   1  16   1    4.32    0.60
   1  16   1    2.44    0.65
  -1  16  -1    3.62    0.49
  -1  16  -1    3.95    0.64
  -1 -16   1    4.64    0.46
   2  16  -1    0.75    0.34
   2 -16   1    0.34    0.23
  -2  16   1    0.34    0.37
  -2  16   1    0.80    0.34
   2  16  -1    0.02    0.38
   2  16  -1   -0.50    0.32
   2 -16   1    0.56    0.31
   2  16  -1    0.13    0.34
  -2  16   1    0.26    0.41
  -2  16   1    0.00    0.36
  -2  16   1   -0.12    0.29
   2  16  -1    0.54    0.50
   2  16   1    0.26    0.39
  -2  16  -1    0.53    0.39
  -2 -16   1    0.33    0.30
   2  16   1    0.66    0.42
   2 -16  -1    1.06    0.37
  -2  16  -1    0.06    0.31
  -2  16  -1    0.73    0.36
   2 -16  -1    0.41    0.24
   2  16   1    1.09    0.37
  -2  16  -1    0.38    0.38
  -2  16  -1    0.26    0.29
   2  16   1    0.32    0.38
  -3  16   1    4.12    0.53
   3  16  -1    3.25    0.54
  -3  16   1    3.38    0.40
   3 -16   1    3.90    0.45
   3  16  -1    2.86    0.39
   3  16  -1    4.03    0.56
   3 -16   1    4.09    0.41
  -3  16   1    4.17    0.61
  -3  16   1    2.27    0.45
  -3  16   1    3.24    0.53
   3  16  -1    3.16    0.61
   3 -16  -1    3.87    0.38
   3  16   1    2.68    0.43
   3  16   1    3.12    0.41
   3  16   1    3.39    0.65
  -3  16  -1    4.01    0.54
  -3  16  -1    2.51    0.48
  -3  16  -1    4.42    0.51
  -3  16  -1    4.12    0.56
  -3  16  -1    3.58    0.51
  -3 -16   1    2.41    0.38
   3 -16  -1    3.65    0.50
   4  16  -1    0.28    0.39
  -4  16   1    1.49    0.42
  -4  16   1    0.90    0.31
   4  16  -1    0.75    0.31
   4  16  -1    1.39    0.44
  -4  16   1    1.22    0.34
  -4  16   1    1.30    0.32
   4 -16   1    1.08    0.25
   4  16  -1    1.21    0.34
  -4  16   1    0.91    0.40
   4 -16   1    0.95    0.28
  -4  16  -1    0.74    0.32
   4 -16  -1    1.29    0.28
  -4  16  -1    1.01    0.36
   4  16   1    1.17    0.33
   4  16   1    0.46    0.34
   4  16   1    1.29    0.48
   4 -16  -1    0.97    0.25
  -4 -16   1    1.11    0.32
  -4  16  -1    0.78    0.34
  -4  16  -1    0.86    0.31
  -5  16   1    1.55    0.30
   5 -16   1    1.37    0.28
  -5  16   1    1.75    0.44
  -5  16   1    0.74    0.31
   5  16  -1    1.39    0.33
   5  16  -1    1.10    0.26
   5 -16   1    0.29    0.38
   5  16  -1    1.06    0.25
   5  16   1    0.91    0.30
  -5  16  -1    1.58    0.32
  -5  16  -1    1.39    0.26
   5 -16  -1    0.74    0.26
  -5  16  -1    0.80    0.26
   5 -16  -1    0.48    0.18
   0  17  -1    0.44    0.31
   0 -17  -1    0.59    0.22
   0  17  -1    0.14    0.28
   0 -17   1    0.14    0.22
   0  17   1    0.30    0.35
   0  17   1    0.01    0.33
   0 -17   1    0.14    0.31
   0  17  -1    0.46    0.31
   0  17   1   -0.06    0.30
   0  17   1    0.36    0.29
   0  17  -1    0.25    0.36
   1 -17   1    8.58    0.60
  -1 -17  -1    7.74    0.57
   1  17  -1    6.15    0.72
  -1  17   1    7.07    0.61
   1  17  -1    6.36    0.65
  -1  17   1    8.42    0.67
  -1  17   1    8.42    0.76
   1  17  -1    7.22    0.63
   1 -17   1    8.96    0.54
  -1  17   1    8.62    0.66
   1  17  -1    7.22    0.68
  -1  17   1    8.91    0.64
   1 -17  -1    8.21    0.66
   1 -17  -1    8.74    0.54
  -1 -17   1    7.88    0.56
   1  17   1    8.80    0.74
  -1  17  -1    8.93    0.67
   1  17   1    6.64    0.64
  -1  17  -1    8.67    0.69
  -1  17  -1    6.55    0.65
  -1  17  -1    8.55    0.74
   1  17   1    8.85    0.66
   1  17   1    7.97    0.68
  -1  17  -1    8.06    0.65
   2  17  -1    5.06    0.51
   2 -17   1    5.45    0.47
  -2  17   1    4.99    0.67
  -2  17   1    6.18    0.55
   2  17  -1    5.70    0.53
   2  17  -1    6.56    0.70
  -2 -17  -1    6.71    0.71
  -2  17   1    6.37    0.54
  -2  17   1    5.62    0.58
   2 -17   1    4.75    0.44
   2  17  -1    4.24    0.58
  -2  17   1    4.20    0.52
   2  17   1    4.29    0.75
   2 -17  -1    5.68    0.53
   2  17   1    4.27    0.59
  -2  17  -1    6.21    0.63
  -2  17  -1    4.82    0.55
  -2  17  -1    5.40    0.52
   2  17   1    6.74    0.80
  -2  17  -1    5.79    0.52
  -2 -17   1    5.70    0.55
   2  17   1    4.64    0.51
   2 -17  -1    5.70    0.42
  -2  17  -1    5.23    0.55
  -3  17   1    4.47    0.47
   3 -17   1    4.51    0.36
   3 -17   1    3.77    0.42
   3  17  -1    5.14    0.53
   3  17  -1    3.83    0.62
  -3  17   1    4.68    0.57
   3 -17   1    5.32    0.43
  -3  17   1    3.77    0.51
  -3  17   1    4.90    0.45
  -3  17   1    4.79    0.68
  -3  17  -1    3.01    0.39
   3  17   1    4.30    0.46
   3  17   1    5.01    0.55
  -3  17  -1    4.02    0.41
  -3  17  -1    4.55    0.53
   3 -17  -1    4.78    0.38
  -3  17  -1    4.01    0.51
  -3  17  -1    3.57    0.52
   3  17   1    3.41    0.50
  -4  17   1    0.49    0.21
   4 -17   1    0.22    0.16
  -4  17   1    0.89    0.23
   4 -17   1    0.68    0.20
   4  17  -1    0.62    0.24
   4  17  -1    0.74    0.24
  -4  17  -1    0.38    0.21
   4 -17  -1    0.92    0.21
   4 -17  -1    0.45    0.17
  -4  17  -1    0.42    0.19
  -4  17  -1    0.36    0.26
   0  18  -1    0.89    0.28
   0 -18   1    0.49    0.23
   0  18   1    0.60    0.26
   0  18   1    0.46    0.22
   0  18  -1    0.97    0.27
   0  18   1    1.18    0.24
   0  18  -1    1.23    0.23
   0  18  -1    1.01    0.23
   0 -18  -1    1.44    0.33
   1  18  -1    1.43    0.24
   1  18  -1    1.37    0.27
   1  18  -1    1.66    0.29
  -1  18   1    1.57    0.27
  -1  18   1    2.19    0.31
   1  18   1    2.54    0.36
  -1  18  -1    3.20    0.34
  -1  18  -1    2.65    0.37
   1 -18  -1    2.05    0.33
   1  18   1    2.68    0.34
  -1  18  -1    2.73    0.35
   0   0  -2    0.31    0.05
   0   0   2    0.42    0.05
   0   0  -2    0.25    0.04
   0   0   2    0.25    0.05
   0   0  -2    0.22    0.04
   1   0   2  278.39   11.39
   1   0  -2  261.48   11.36
  -1   0   2  244.54   11.36
   1   0   2  284.42   11.38
  -1   0   2  248.62   11.37
   1   0  -2  259.14   11.38
   1   0  -2  270.59   11.37
  -1   0  -2  250.07   11.37
  -1   0  -2  274.03   11.37
   2   0  -2  184.58    7.88
  -2   0   2  184.79    7.85
  -2   0   2  181.60    7.88
  -2   0  -2  181.41    7.86
   2   0   2  176.28    7.90
  -2   0   2  182.16    7.88
   2   0  -2  184.22    7.89
  -2   0  -2  190.97    7.87
   2   0   2  170.64    7.89
  -3   0  -2   85.48    3.57
  -3   0   2   79.11    3.54
  -3   0  -2   75.93    3.55
  -3   0   2   88.64    3.58
   3   0   2   85.76    3.62
   3   0   2   80.98    3.61
   3   0  -2   77.95    3.58
  -3   0   2   79.55    3.57
   3   0  -2   81.66    3.60
  -4   0   2    1.95    0.23
  -4   0  -2    2.32    0.21
   4   0   2    2.27    0.30
  -4   0   2    1.87    0.24
   4   0  -2    2.44    0.28
  -4   0  -2    1.99    0.19
   4   0   2    1.87    0.26
  -5   0   2   24.27    1.11
  -5   0  -2   21.91    1.06
   5   0   2   21.25    1.15
   5   0   2   21.94    1.15
  -5   0   2   21.20    1.15
   5   0  -2   20.89    1.12
  -6   0  -2    0.82    0.39
   6   0  -2    0.62    0.35
  -6   0   2    0.54    0.38
  -6   0   2    0.33    0.34
   6   0   2    0.50    0.38
   6   0   2    0.74    0.38
  -6   0  -2    0.42    0.27
   7   0   2   30.07    1.74
  -7   0  -2   30.58    1.48
  -7   0  -2   26.63    1.54
   7   0   2   29.01    1.63
   7   0  -2   26.48    1.66
  -7   0   2   25.96    1.48
  -7   0  -2   28.07    1.48
   8   0   2   26.65    1.71
   8   0   2   23.94    1.76
   8   0  -2   23.13    1.56
  -8   0   2   24.84    1.46
   8   0   2   25.13    1.61
   8   0   2   26.64    1.75
   8   0  -2   27.13    1.78
  -8   0   2   24.81    1.43
  -8   0   2   26.14    1.58
  -8   0  -2   26.01    1.42
   8   0  -2   25.72    1.77
   9   0   2    0.60    0.51
   9   0   2    1.70    1.10
   9   0   2    0.06    0.55
   9   0  -2   -0.15    0.49
   9   0   2    0.45    0.53
   9   0  -2    0.37    0.60
  -9   0  -2    0.82    0.48
  -9   0   2    0.42    0.55
  10   0   2    2.47    0.45
 -10   0  -2    1.61    0.47
  10   0  -2    2.71    0.60
 -10   0   2    2.51    0.53
  10   0   2    3.04    0.85
  10   0  -2    3.14    0.52
 -10   0   2    3.03    0.75
 -11   0  -2    0.73    0.28
  11   0   2    0.19    0.37
 -11   0   2    0.07    0.29
  11   0  -2    0.21    0.37
 -11   0   2    0.18    0.34
  11   0   2    0.43    0.37
 -11   0  -2    0.70    0.45
   0  -1  -2  376.94   16.40
   0  -1  -2  391.76   16.38
   0  -1   2  381.84   16.41
   0   1   2  378.61   16.42
   0  -1   2  400.97   16.40
   0   1   2  375.33   16.40
   0   1  -2  356.54   16.44
   0   1  -2  381.51   16.38
   0   1   2  373.08   16.37
  -1  -1  -2  330.76   13.91
   1  -1   2  332.63   13.93
  -1  -1  -2  291.14   13.92
   1   1  -2  334.62   13.92
  -1  -1  -2  319.22   13.92
   1   1  -2  305.36   13.93
   1  -1   2  337.61   13.93
  -1   1   2  336.01   13.92
   1   1  -2  311.09   13.92
  -1   1   2  328.19   13.91
  -1   1  -2  316.14   13.74
   1   1   2  339.49   13.75
  -1   1  -2  321.33   13.74
   1  -1  -2  309.45   13.77
   1   1   2  333.38   13.77
   1  -1  -2  306.02   13.74
  -1  -1   2  304.86   13.75
   2  -1   2  242.81   10.65
  -2  -1  -2  243.05   10.61
   2  -1   2  248.03   10.63
  -2   1   2  255.37   10.63
   2  -1   2  243.05   10.65
  -2  -1  -2  250.07   10.62
   2   1  -2  252.28   10.64
  -2  -1  -2  246.26   10.61
   2   1  -2  239.93   10.60
  -2   1   2  248.14   10.61
   2   1  -2  253.33   10.63
   2   1  -2  223.63   10.59
  -2   1   2  251.64   10.62
  -2   1  -2  253.17   10.51
   2  -1  -2  251.94   10.52
  -2  -1   2  229.08   10.52
   2  -1  -2  240.49   10.52
   2   1   2  237.59   10.55
  -2   1  -2  262.45   10.52
   2   1   2  229.36   10.54
   3  -1   2  263.37   11.51
  -3   1   2  263.47   11.51
  -3   1   2  263.54   11.48
   3  -1   2  270.71   11.54
   3  -1   2  256.57   11.53
  -3  -1  -2  264.39   11.49
  -3  -1  -2  269.45   11.47
   3   1  -2  275.99   11.53
   3  -1  -2  265.06   11.76
  -3   1  -2  274.18   11.74
  -3   1  -2  269.12   11.72
  -3  -1   2  260.15   11.73
  -3  -1   2  300.65   11.76
   3   1   2  260.86   11.77
   3   1   2  270.17   11.78
   3  -1  -2  270.99   11.74
  -4  -1  -2  225.18    9.77
   4  -1   2  223.88    9.87
  -4   1   2  226.03    9.77
  -4   1   2  219.09    9.81
   4   1  -2  230.14    9.85
  -4   1   2  226.62    9.82
   4  -1   2  228.94    9.86
  -4  -1  -2  229.45    9.80
  -4   1  -2  221.79    9.72
   4  -1  -2  226.80    9.78
   4   1   2  216.75    9.80
  -4  -1   2  245.26    9.77
  -4   1  -2  216.35    9.74
  -4  -1   2  222.54    9.75
   4   1   2  222.62    9.80
   5   1  -2   72.97    3.21
  -5  -1  -2   70.00    3.13
   5  -1   2   68.66    3.21
  -5   1   2   70.45    3.17
   5  -1   2   69.64    3.21
  -5  -1   2   68.85    3.11
   5   1   2   70.72    3.19
   5   1   2   68.34    3.19
  -5  -1   2   68.35    3.13
  -5   1  -2   71.36    3.11
   5  -1  -2   69.97    3.17
   6  -1   2    5.25    0.63
  -6  -1  -2    5.81    0.73
  -6   1   2    5.58    0.71
   6  -1   2    4.82    0.64
   6   1  -2    5.85    0.70
  -6  -1  -2    5.80    0.48
  -6  -1   2    5.67    0.55
  -6   1  -2    5.22    0.54
  -6  -1   2    4.00    0.65
   6   1   2    6.71    0.66
  -6   1  -2    5.02    0.67
   6   1   2    5.47    0.61
   6  -1  -2    5.71    0.61
  -7  -1  -2   10.13    0.72
   7  -1   2   10.30    1.00
   7   1  -2    9.92    1.08
  -7   1   2    8.72    0.85
  -7  -1  -2   10.07    0.78
  -7  -1  -2    9.14    0.86
  -7   1  -2    9.14    0.80
  -7  -1   2    9.78    0.98
  -7  -1   2    9.44    0.78
   7   1   2   11.04    1.13
   7  -1  -2    9.35    0.99
   7   1   2   10.79    0.97
  -8  -1  -2   -0.03    0.55
   8  -1   2    0.63    0.54
   8   1  -2    1.30    0.62
   8   1  -2   -0.05    0.52
   8  -1   2   -0.25    0.67
  -8   1   2    0.01    0.56
  -8   1   2   -0.51    0.64
   8   1  -2    1.27    0.73
   8   1  -2   -0.12    0.76
  -8  -1  -2    0.33    0.39
   8   1  -2   -0.33    0.67
   8  -1   2    0.22    0.63
  -8  -1   2    0.58    0.42
   8   1   2   -0.14    0.66
   8  -1  -2    0.23    0.53
   8   1   2    0.14    0.66
   8   1   2    0.45    0.70
   8   1   2    0.01    0.72
  -8  -1   2    0.53    0.41
   8  -1  -2    0.50    0.68
  -8  -1   2    0.11    0.68
   8   1   2    0.66    0.60
  -8   1  -2   -0.15    0.43
   9  -1   2   -0.31    0.55
   9   1  -2    0.01    0.62
   9   1  -2    0.16    0.51
   9  -1   2   -0.24    0.55
  -9   1   2   -0.17    0.51
   9   1  -2    0.08    0.62
   9  -1   2    0.25    0.50
   9   1  -2    0.34    0.60
  -9  -1  -2   -0.47    0.41
  -9   1   2    0.15    0.58
   9   1   2    0.27    0.61
   9   1   2    0.57    0.51
  -9   1  -2    0.15    0.57
   9  -1  -2   -0.01    0.57
   9   1   2    0.05    0.64
   9  -1  -2   -0.26    0.48
   9   1   2    0.30    0.51
   9   1   2   -0.82    0.64
  -9  -1   2   -0.51    0.50
  -9  -1   2   -0.26    0.56
  10  -1   2    1.38    0.53
 -10   1   2    1.13    0.71
  10   1  -2    0.86    0.45
 -10  -1  -2    0.57    0.58
  10   1  -2    0.86    0.60
  10   1  -2    0.86    0.53
 -10  -1  -2    1.27    0.52
 -10   1   2    0.08    0.40
  10  -1   2    0.76    0.63
  10   1   2    1.28    0.74
  10   1   2    0.65    0.59
 -10  -1   2    0.84    0.52
  10   1   2    0.96    0.54
 -10   1  -2    0.36    0.45
 -10  -1   2    1.18    0.45
  11  -1   2    6.37    0.60
 -11   1   2    5.19    0.59
 -11  -1  -2    7.36    0.55
 -11   1   2    7.34    0.57
  11   1   2    7.63    0.66
  11   1   2    6.81    0.74
 -11   1  -2    8.18    0.99
 -11  -1   2    8.11    0.67
  11  -1  -2    7.59    0.73
 -11   1  -2    7.42    0.58
 -11  -1   2    8.21    0.62
   0   2   2   63.85    2.91
   0   2  -2   68.48    2.91
   0  -2  -2   69.11    2.89
   0   2   2   66.52    2.91
   0   2   2   66.91    2.90
   0  -2   2   65.45    2.92
   0  -2   2   68.88    2.92
   0   2  -2   66.47    2.91
   1   2  -2   16.30    0.78
  -1   2   2   17.63    0.74
   1  -2   2   17.53    0.78
  -1   2   2   16.80    0.77
   1  -2   2   16.96    0.79
   1   2  -2   16.76    0.75
  -1   2  -2   18.05    0.77
   1  -2  -2   16.95    0.76
  -1   2  -2   17.10    0.77
  -1  -2   2   16.22    0.78
   1  -2  -2   17.03    0.74
   1   2   2   17.20    0.79
   1   2   2   16.17    0.78
   1   2   2   17.00    0.76
  -2   2   2  105.87    4.63
  -2  -2  -2  104.43    4.63
   2   2  -2  104.02    4.67
   2  -2   2  106.65    4.66
   2   2  -2  106.27    4.61
  -2  -2  -2  112.38    4.64
   2   2  -2  107.43    4.61
  -2   2   2  106.27    4.65
   2  -2   2  110.75    4.67
  -2   2   2  104.61    4.64
   2  -2   2  105.44    4.68
  -2  -2  -2  109.79    4.62
   2  -2  -2  112.28    4.83
  -2   2  -2  120.94    4.82
  -2   2  -2  111.72    4.81
   2   2   2  107.99    4.84
   2   2   2  107.32    4.85
  -2  -2   2  106.72    4.83
   2  -2  -2  109.19    4.82
  -3   2   2   25.14    1.14
   3  -2   2   25.03    1.18
  -3   2   2   26.00    1.15
  -3  -2  -2   24.89    1.14
   3   2  -2   25.25    1.20
  -3   2   2   25.07    1.18
  -3  -2  -2   27.16    1.17
   3  -2   2   24.34    1.20
   3  -2   2   25.10    1.19
  -3  -2  -2   26.56    1.13
   3   2   2   24.72    1.20
   3   2   2   25.59    1.21
  -3   2  -2   25.30    1.15
  -3  -2   2   24.67    1.18
   3  -2  -2   26.35    1.19
   3  -2  -2   26.22    1.18
  -3   2  -2   25.09    1.17
   4  -2   2    9.23    0.58
   4  -2   2    9.01    0.65
   4   2  -2    9.67    0.56
  -4   2   2    9.43    0.49
  -4   2   2    9.86    0.58
  -4   2  -2    9.53    0.50
  -4  -2   2    9.62    0.55
   4   2   2    9.40    0.60
  -4   2  -2    9.98    0.54
   4   2   2   10.14    0.59
   4  -2  -2    9.47    0.57
   4  -2  -2   10.03    0.57
  -4  -2   2    9.72    0.52
   5  -2   2   28.21    1.40
   5  -2   2   27.39    1.43
  -5  -2  -2   28.70    1.32
   5   2  -2   28.66    1.41
   5   2   2   28.22    1.42
  -5   2  -2   27.42    1.30
   5   2   2   28.45    1.43
   5  -2  -2   28.47    1.40
  -5  -2   2   27.92    1.37
   6  -2   2   11.54    0.85
  -6  -2  -2   10.62    0.67
   6   2  -2   12.24    0.88
   6  -2   2   11.83    0.91
   6  -2  -2   13.03    0.84
   6   2   2   11.50    0.93
  -6  -2   2    8.54    1.01
   6   2   2   11.59    0.83
  -6   2  -2   11.14    0.80
  -6   2  -2    8.69    1.06
  -7  -2  -2    5.25    0.61
  -7  -2  -2    6.14    0.71
   7  -2   2    4.32    0.81
  -7  -2  -2    5.46    0.83
   7   2  -2    5.51    0.74
  -7   2   2    4.20    0.64
  -7  -2   2    5.81    0.68
  -7   2  -2    5.32    0.76
   7   2   2    8.11    1.11
   7  -2  -2    5.43    0.79
  -7  -2   2    5.98    0.89
   8   2  -2    9.25    0.92
   8   2  -2    8.94    1.15
  -8  -2  -2    9.53    0.78
   8   2  -2    9.60    1.37
   8   2  -2   11.11    1.22
   8  -2   2    7.88    1.16
   8   2  -2    9.22    1.07
   8  -2   2    9.45    1.03
   8  -2   2    9.64    1.04
  -8  -2  -2    8.54    1.04
  -8   2   2    9.00    1.11
   8   2   2   10.61    1.13
   8  -2  -2    9.48    0.96
   8  -2  -2   10.55    1.13
   8   2   2    7.84    1.16
   8   2   2   10.74    1.13
  -8   2  -2    8.86    1.16
  -8   2  -2    8.33    0.98
  -8  -2   2   10.09    0.96
  -8  -2   2   10.72    1.16
   8   2   2    9.99    0.97
  -8  -2   2    9.46    0.79
   8   2   2   10.81    1.15
   9   2  -2    0.61    0.45
   9   2  -2    0.12    0.56
   9  -2   2    0.08    0.60
   9   2  -2   -0.92    0.63
  -9  -2  -2    0.45    0.38
   9  -2   2    0.37    0.48
  -9   2   2    0.36    0.56
   9   2  -2   -0.39    0.58
   9  -2   2    0.04    0.55
  -9   2   2    0.96    0.54
  -9   2  -2    0.39    0.56
   9  -2  -2    0.08    0.55
   9   2   2    0.34    0.54
   9  -2  -2    0.18    0.46
   9   2   2    1.23    0.59
  -9  -2   2    0.42    0.52
  -9  -2   2    0.58    0.69
   9   2   2    0.38    0.61
   9   2   2    0.28    0.54
  -9  -2   2    0.07    0.37
   9   2   2    0.31    0.51
 -10   2   2    1.44    0.44
  10  -2   2    1.77    0.65
  10  -2   2    1.84    0.55
  10   2  -2    2.41    0.53
  10   2  -2    0.87    0.59
  10   2  -2    0.96    0.53
 -10  -2  -2    0.85    0.48
  10   2   2    1.41    0.57
  10  -2  -2    1.35    0.67
  10   2   2    1.76    0.55
 -10  -2   2    1.52    0.44
 -10   2  -2    1.84    0.66
  10   2   2    1.34    0.54
  10   2   2    1.71    0.67
  11  -2   2    9.75    0.72
 -11  -2  -2    9.93    0.65
 -11   2   2    9.93    0.74
  11  -2  -2    7.51    0.67
 -11   2  -2    9.68    0.64
  11   2   2    8.10    0.74
 -11  -2   2   11.01    0.66
  11   2   2   10.01    0.69
   0  -3   2   61.58    2.56
   0  -3   2   54.33    2.56
   0  -3  -2   58.64    2.54
   0   3   2   56.56    2.55
   0   3  -2   59.75    2.55
   1   3  -2    0.49    0.09
  -1   3   2    0.58    0.09
   1  -3   2    0.44    0.11
   1   3  -2    0.31    0.06
   1  -3   2    0.37    0.10
   1   3   2    0.23    0.07
  -1  -3   2    0.38    0.09
   1  -3  -2    0.33    0.08
  -1   3  -2    0.36    0.08
   1  -3  -2    0.40    0.07
   1   3   2    0.42    0.09
  -1  -3   2    0.32    0.09
   1   3   2    0.39    0.10
  -1   3  -2    0.31    0.09
   2   3  -2   62.12    2.63
  -2  -3  -2   57.37    2.65
  -2  -3  -2   59.54    2.62
   2  -3   2   59.63    2.69
   2  -3   2   61.86    2.68
  -2   3   2   61.70    2.66
   2   3  -2   61.66    2.69
   2   3   2   65.01    2.84
   2   3   2   63.48    2.88
  -2   3  -2   69.86    2.87
  -2   3  -2   63.17    2.85
   2  -3  -2   64.66    2.86
  -2  -3   2   62.56    2.87
   2   3   2   64.13    2.90
   2  -3  -2   67.37    2.86
  -3   3   2    9.20    0.47
   3  -3   2    9.59    0.54
  -3  -3  -2    9.51    0.47
   3  -3   2    8.86    0.52
   3  -3   2    9.18    0.51
  -3   3   2    9.11    0.54
  -3  -3  -2    9.02    0.45
  -3  -3  -2    9.16    0.44
  -3  -3   2   11.39    0.53
  -3   3  -2   10.04    0.52
   3  -3  -2    8.99    0.53
   3  -3  -2    8.97    0.51
  -3   3  -2    9.48    0.49
   3   3   2    9.60    0.57
   4   3  -2   28.14    1.30
   4  -3   2   24.34    1.30
  -4  -3  -2   25.98    1.20
   4  -3   2   26.70    1.29
  -4   3   2   27.68    1.23
  -4  -3   2   26.79    1.27
   4   3   2   26.61    1.30
  -4   3  -2   25.99    1.26
   4  -3  -2   26.71    1.28
   4  -3  -2   26.55    1.28
   4   3   2   26.09    1.31
  -4   3  -2   26.27    1.22
   5   3  -2   12.75    0.76
   5  -3   2   11.39    0.77
  -5  -3  -2   11.89    0.62
   5  -3   2   12.04    0.78
  -5   3  -2   11.70    0.66
   5  -3  -2   12.88    0.77
   5   3   2   12.33    0.78
   5   3   2   13.56    0.82
  -5   3  -2   11.52    0.75
  -5  -3   2   12.86    0.74
   6   3  -2   14.36    0.95
   6  -3   2   14.03    0.97
  -6  -3  -2   14.00    0.77
  -6  -3  -2   13.40    0.87
   6   3   2   13.45    0.97
   6   3   2   13.33    0.94
  -6  -3   2   13.43    0.87
  -6  -3   2   14.26    0.95
   7   3  -2    3.21    1.09
   7   3  -2    2.96    0.66
  -7   3   2    3.26    0.91
  -7  -3  -2    3.30    0.49
   7  -3   2    4.05    0.81
  -7  -3  -2    4.22    0.55
   7   3  -2    4.00    0.83
   7   3  -2    3.59    0.73
  -7   3   2    3.93    0.91
   7  -3   2    2.85    0.68
   7  -3   2    3.59    0.90
  -7  -3  -2    2.76    0.55
   7   3   2    3.75    0.81
  -7  -3   2    3.15    0.45
  -7   3  -2    2.57    0.91
   7  -3  -2    3.12    0.75
  -7   3  -2    3.30    0.58
   7  -3  -2    4.20    0.98
   7  -3  -2    3.55    0.79
   7   3   2    2.16    0.64
   7   3   2    2.41    0.67
   7   3   2    2.91    0.89
   7   3   2    3.51    0.76
   7   3   2    2.51    0.81
   8   3  -2   13.69    1.20
   8   3  -2   13.78    1.06
   8  -3   2   14.60    1.26
   8   3  -2   13.04    1.08
   8  -3   2   10.56    1.25
   8  -3   2   11.61    1.09
  -8   3   2   13.07    1.30
  -8  -3  -2   13.70    0.91
  -8   3   2   12.98    1.18
  -8  -3  -2   13.69    1.22
   8   3  -2   14.61    1.21
   8  -3   2   12.37    1.29
   8   3  -2   11.73    1.22
  -8  -3   2   13.55    0.92
  -8   3  -2   13.12    1.24
   8  -3  -2   13.55    1.14
   8   3   2   13.66    1.17
   8   3   2   13.47    1.12
   8  -3  -2   13.54    1.14
   8   3   2   13.61    1.22
  -8  -3   2   13.15    1.06
   8   3   2   12.91    1.38
   8   3   2   13.12    1.14
   9  -3   2    7.29    0.90
  -9   3   2    3.85    0.66
   9  -3   2    5.68    1.01
   9   3  -2    5.71    0.89
   9   3  -2    4.29    0.65
   9   3  -2    6.47    0.83
   9   3  -2    4.78    0.73
  -9   3   2    6.66    0.82
   9  -3   2    8.22    1.26
   9   3  -2    5.88    0.80
  -9  -3   2    5.93    0.80
   9   3   2    5.78    1.02
   9   3   2    7.49    0.88
   9   3   2    5.12    0.86
   9   3   2    4.81    0.78
  -9  -3   2    6.38    0.68
   9  -3  -2    5.22    0.89
   9   3   2    4.67    0.65
  -9   3  -2    5.11    0.88
  10  -3   2    8.50    0.92
  10  -3   2    8.94    0.96
 -10   3   2   10.86    0.83
  10   3  -2    8.33    0.89
 -10  -3  -2    8.91    0.82
  10   3  -2   10.76    0.91
  10   3  -2    8.74    0.81
 -10   3   2    9.97    0.80
 -10  -3   2    8.11    0.88
  10   3   2    9.64    0.87
  10   3   2   10.09    0.89
  10   3   2    7.95    0.95
 -10  -3   2    9.22    0.81
  10  -3  -2    6.87    0.85
  10   3   2    9.22    0.81
  10   3   2   10.23    0.94
 -10   3  -2    9.19    0.87
 -10   3  -2   10.86    1.15
 -11   3   2    2.17    0.31
  11   3  -2    2.72    0.43
 -11   3   2    1.92    0.38
  11   3  -2    2.96    0.48
  11  -3   2    3.16    0.54
 -11  -3  -2    2.61    0.46
  11   3   2    2.63    0.44
  11  -3  -2    2.82    0.45
  11   3   2    2.28    0.36
 -11   3  -2    2.54    0.39
 -11  -3   2    2.94    0.42
   0  -4  -2   53.02    2.24
   0   4   2   50.02    2.26
   0   4   2   51.65    2.27
   0  -4  -2   48.77    2.26
   0  -4   2   54.98    2.29
   0   4  -2   50.96    2.27
   0  -4   2   50.91    2.29
   1  -4   2   74.97    3.34
   1   4  -2   77.25    3.36
   1   4  -2   77.93    3.32
   1  -4   2   77.38    3.36
  -1   4   2   73.61    3.34
  -1  -4   2   73.68    3.21
   1  -4  -2   70.00    3.20
   1  -4  -2   77.91    3.19
   1   4   2   74.96    3.20
  -1  -4   2   73.01    3.20
  -1   4  -2   73.24    3.20
   1   4   2   72.82    3.21
   1  -4  -2   76.31    3.20
  -1  -4   2   65.17    3.21
   1   4   2   74.20    3.23
   2   4  -2  283.06   12.65
   2  -4   2  292.61   12.63
   2  -4   2  299.69   12.66
  -2   4   2  292.90   12.62
   2   4  -2  291.21   12.59
  -2   4  -2  310.49   12.97
  -2  -4   2  271.47   12.96
   2  -4  -2  308.24   12.98
  -2  -4   2  316.57   12.99
   2   4   2  302.64   12.99
   2   4   2  303.25   12.96
   2   4   2  296.42   13.01
  -2   4  -2  299.56   12.98
   2  -4  -2  290.76   12.97
  -3  -4  -2  326.71   15.02
   3  -4   2  347.15   15.08
   3  -4   2  352.85   15.11
  -3  -4  -2  352.46   15.03
   3  -4   2  350.42   15.08
  -3  -4  -2  367.10   15.03
   3   4  -2  342.00   15.10
   3   4   2  334.34   15.16
  -3  -4   2  353.40   15.14
   3   4   2  347.24   15.15
   3  -4  -2  356.95   15.12
  -3   4  -2  348.19   15.13
  -3   4  -2  355.79   15.11
  -4  -4  -2   83.09    3.71
   4  -4   2   85.10    3.82
   4  -4   2   87.51    3.78
   4   4  -2   84.92    3.80
  -4   4   2   83.59    3.74
  -4  -4   2   82.66    3.68
   4  -4  -2   83.48    3.67
  -4   4  -2   79.78    3.63
   4  -4  -2   84.30    3.66
   4   4   2   82.65    3.72
   4   4   2   80.33    3.69
   5  -4   2    5.98    0.56
  -5  -4  -2    5.13    0.36
  -5   4   2    4.64    0.43
   5   4  -2    4.69    0.52
  -5   4  -2    5.67    0.44
   5   4   2    4.66    0.53
   5  -4  -2    6.38    0.60
   5   4   2    5.20    0.56
  -5  -4   2    5.32    0.49
   6  -4   2    6.78    0.78
   6   4  -2    6.99    0.81
  -6  -4  -2    6.36    0.62
   6   4   2    6.59    0.72
   6  -4  -2    8.69    0.88
  -6  -4   2    6.74    0.66
  -6  -4   2    6.25    0.70
   6   4   2    7.41    0.87
   7   4  -2    1.03    0.77
  -7   4   2    1.31    0.80
   7  -4   2    0.36    0.84
  -7  -4  -2    0.28    0.46
   7  -4   2    0.10    0.94
   7   4  -2   -0.53    0.96
  -7   4   2    1.37    1.25
   7   4  -2    0.08    0.84
   7   4  -2    0.38    0.68
  -7  -4  -2    0.59    0.33
   7  -4   2    0.43    0.96
   7  -4  -2   -0.48    1.02
   7  -4  -2    0.65    0.74
   7   4   2    1.34    1.04
  -7   4  -2   -0.31    1.24
   7  -4  -2    0.75    1.07
  -7  -4   2    0.50    0.50
   7   4   2    0.22    1.00
   8   4  -2    7.67    1.03
   8   4  -2    7.99    0.93
   8   4  -2    7.86    1.02
   8   4  -2    9.32    0.89
  -8   4   2    6.49    0.96
  -8  -4  -2    8.48    0.75
   8  -4   2    9.18    1.02
  -8   4   2    9.34    0.87
   8  -4   2    8.13    1.18
   8   4  -2    9.30    1.05
   8  -4   2    7.37    1.06
   8   4   2    8.65    0.94
   8   4   2    9.40    1.02
   8   4   2    9.03    1.02
   8   4   2    7.91    0.95
  -8  -4   2    8.79    0.73
  -8   4  -2    7.31    1.02
   8  -4  -2    8.62    0.96
  -8  -4   2    7.48    0.94
   8   4   2    7.44    1.25
  -9   4   2    0.12    0.47
  -9  -4  -2    0.02    0.43
   9   4  -2    0.14    0.53
   9   4  -2    0.71    0.48
   9  -4   2    0.34    0.53
   9   4  -2   -0.57    0.45
  -9  -4  -2    0.02    0.35
   9  -4   2    0.92    0.54
   9   4  -2    0.34    0.45
  -9   4   2    0.19    0.51
   9   4  -2    0.65    0.49
   9  -4   2    0.18    0.63
   9   4   2   -0.10    0.51
   9   4   2   -0.38    0.45
  -9   4  -2    0.64    0.77
  -9  -4   2   -0.05    0.35
   9   4   2    0.20    0.68
  -9  -4   2   -0.10    0.33
   9   4   2    0.32    0.45
   9   4   2   -0.03    0.47
  -9   4  -2    0.06    0.48
   9  -4  -2   -0.44    0.52
  -9  -4   2   -0.46    0.49
  10   4  -2   -0.12    0.47
 -10  -4  -2    0.43    0.40
  10   4  -2    0.46    0.37
  10   4  -2    0.54    0.44
 -10   4   2    0.13    0.38
  10  -4   2    0.01    0.43
  10   4  -2    0.22    0.39
 -10   4   2    0.11    0.40
  10   4   2    0.33    0.38
  10   4   2   -0.34    0.41
 -10   4  -2   -0.12    0.38
 -10  -4   2   -0.06    0.38
 -10  -4   2    0.24    0.49
  10  -4  -2    0.17    0.41
  10   4   2   -0.09    0.38
  10   4   2    0.14    0.42
 -11   4   2    0.25    0.26
  11   4  -2    0.35    0.23
 -11  -4  -2    0.95    0.26
  11   4  -2    0.16    0.33
  11  -4   2    0.30    0.27
  11  -4  -2    0.30    0.26
 -11   4  -2    0.36    0.24
  11   4   2    0.31    0.27
  11   4   2   -0.26    0.33
 -11  -4   2    0.22    0.24
   0   5   2   20.49    0.96
   0  -5   2   18.73    0.97
   0   5  -2   20.81    0.95
   0  -5   2   20.57    0.97
   0  -5  -2   21.16    0.96
   0  -5  -2   19.29    0.92
   0  -5  -2   21.81    0.93
   1  -5   2   26.15    1.17
   1   5  -2   26.96    1.15
  -1   5   2   26.05    1.17
   1  -5   2   25.30    1.19
  -1  -5  -2   22.30    1.15
   1   5   2   26.53    1.23
  -1  -5   2   26.00    1.21
   1   5   2   27.20    1.24
   1   5   2   27.32    1.21
   1  -5  -2   26.40    1.19
  -1  -5   2   28.22    1.24
  -1   5  -2   25.64    1.21
   1  -5  -2   26.78    1.22
  -1  -5   2   26.56    1.23
   1  -5  -2   25.15    1.21
   2   5  -2   28.35    1.26
   2  -5   2   28.93    1.31
   2   5  -2   26.84    1.32
  -2   5   2   29.31    1.30
   2  -5   2   28.09    1.33
   2  -5  -2   29.49    1.32
  -2  -5   2   29.14    1.33
   2   5   2   26.49    1.29
   2  -5  -2   28.24    1.30
  -2   5  -2   29.02    1.30
   2   5   2   28.29    1.35
   3  -5   2   43.58    1.98
  -3   5   2   43.55    1.97
   3  -5   2   44.30    2.02
   3  -5   2   45.30    2.00
  -3  -5  -2   41.73    1.91
  -3  -5  -2   42.75    1.93
   3   5  -2   43.97    2.01
   3   5   2   40.18    2.01
  -3   5  -2   46.40    1.98
  -3  -5   2   43.33    2.01
   3  -5  -2   44.65    1.99
   3   5   2   44.26    2.05
   4   5  -2    3.62    0.40
   4  -5   2    3.34    0.41
  -4  -5  -2    3.04    0.23
  -4   5   2    3.79    0.33
   4  -5   2    3.39    0.41
   4   5   2    3.15    0.44
  -4  -5   2    2.83    0.35
   4   5   2    2.99    0.40
   4  -5  -2    3.33    0.46
  -4   5  -2    2.92    0.29
   5  -5   2   26.29    1.54
  -5   5   2   26.93    1.34
  -5  -5  -2   27.84    1.39
  -5  -5  -2   27.14    1.26
  -5  -5   2   25.66    1.35
   5  -5  -2   25.22    1.42
   5   5   2   27.66    1.45
  -5   5  -2   27.55    1.31
   6  -5   2    6.05    0.76
  -6  -5  -2    5.55    0.48
   6   5  -2    7.16    0.74
  -6  -5  -2    5.35    0.64
  -6  -5   2    5.71    0.74
   6   5   2    6.93    0.87
   6   5   2    5.71    0.82
  -6  -5   2    6.05    0.68
   6  -5  -2    5.23    0.72
  -7   5   2   28.23    1.85
   7   5  -2   28.55    1.77
   7  -5   2   29.48    1.76
  -7   5   2   26.22    1.82
   7  -5   2   27.35    1.93
  -7  -5  -2   27.59    1.57
   7   5  -2   27.48    1.75
  -7   5   2   32.43    1.76
   7   5  -2   29.58    1.77
   7   5  -2   31.03    1.72
   7  -5   2   30.33    1.83
   7   5  -2   28.50    1.68
  -7   5  -2   27.50    1.82
   7   5   2   30.59    1.71
   7  -5  -2   32.08    1.90
   7  -5  -2   28.85    1.81
  -7  -5   2   31.08    1.55
   7   5   2   30.65    1.77
   7   5   2   28.11    1.77
   7   5   2   27.57    1.74
  -8   5   2    0.83    0.60
  -8  -5  -2    0.47    0.37
   8   5  -2   -0.75    0.74
   8  -5   2   -0.50    0.61
   8   5  -2    0.23    0.53
   8   5  -2    0.44    0.49
  -8   5   2   -0.59    0.55
   8  -5   2    0.60    0.54
   8   5  -2   -0.15    0.54
   8   5  -2    0.10    0.61
   8  -5   2    0.32    0.74
   8  -5  -2    0.60    0.61
  -8  -5   2   -0.03    0.35
   8  -5  -2   -0.50    0.59
  -8   5  -2   -0.85    0.87
   8   5   2    0.12    0.79
  -8   5  -2    0.32    0.53
  -8  -5   2    0.11    0.49
   8   5   2    0.89    0.58
   8   5   2    0.07    0.56
   8   5   2   -0.20    0.55
   9   5  -2    4.75    0.77
   9   5  -2    4.88    0.68
  -9   5   2    4.53    0.76
  -9  -5  -2    5.40    0.77
   9  -5   2    4.29    0.80
   9   5  -2    5.12    0.78
   9  -5   2    4.87    0.84
  -9   5   2    4.62    0.79
  -9  -5  -2    4.36    0.59
   9   5  -2    5.26    0.74
   9   5  -2    3.92    0.59
  -9  -5   2    4.04    0.66
   9   5   2    5.26    0.78
   9   5   2    4.72    0.77
  -9  -5   2    4.32    0.57
  -9   5  -2    3.77    0.83
  -9   5  -2    4.43    0.75
   9   5   2    4.62    0.70
   9   5   2    3.85    0.60
   9  -5  -2    4.04    0.77
  -9  -5   2    4.76    0.62
 -10   5   2    0.34    0.31
 -10   5   2    0.14    0.38
  10   5  -2    0.52    0.36
  10   5  -2    0.53    0.33
  10   5  -2    0.42    0.43
  10   5  -2    0.44    0.40
  10  -5   2    0.34    0.40
 -10  -5  -2    1.31    0.39
  10   5   2    0.28    0.36
  10   5   2    0.30    0.40
  10   5   2    0.89    0.39
 -10  -5   2    0.71    0.37
  10  -5  -2    0.57    0.38
 -10  -5   2    0.90    0.60
  10   5   2    0.25    0.38
 -10   5  -2    0.60    0.36
 -11  -5  -2    0.89    0.28
 -11   5   2    0.30    0.28
  11   5  -2    0.30    0.21
 -11   5  -2    0.02    0.23
 -11  -5   2    0.30    0.23
   0  -6  -2   69.71    3.16
   0  -6  -2   71.70    3.12
   0   6   2   69.93    3.16
   0  -6  -2   71.33    3.14
   0  -6   2   68.56    3.18
   0  -6   2   78.49    3.19
   1   6  -2  307.04   12.69
   1  -6   2  290.30   12.74
  -1  -6  -2  280.36   12.71
   1  -6   2  299.19   12.71
  -1  -6  -2  297.09   12.64
  -1   6   2  286.28   12.71
   1  -6  -2  298.24   12.66
  -1   6  -2  290.96   12.65
  -1  -6   2  288.42   12.67
   1   6   2  290.87   12.67
  -2  -6  -2   25.61    1.17
   2   6  -2   24.64    1.22
  -2  -6  -2   29.29    1.17
   2   6  -2   28.25    1.30
  -2   6   2   26.84    1.26
   2  -6   2   26.52    1.30
  -2  -6  -2   28.71    1.27
   2  -6   2   25.42    1.26
   2   6   2   26.59    1.25
   2   6   2   26.12    1.28
  -2   6  -2   26.80    1.26
  -2  -6   2   28.00    1.29
   2   6   2   27.33    1.30
   2  -6  -2   27.05    1.28
  -2  -6   2   26.83    1.28
  -3  -6  -2   26.93    1.26
   3   6  -2   29.67    1.39
   3  -6   2   28.12    1.36
  -3  -6  -2   28.13    1.25
   3  -6   2   28.30    1.39
  -3   6   2   29.33    1.34
  -3  -6  -2   26.94    1.35
  -3  -6  -2   29.14    1.30
   3   6   2   28.13    1.40
   3  -6  -2   28.48    1.39
   3   6   2   30.83    1.44
  -3  -6   2   28.10    1.39
  -3   6  -2   29.05    1.36
   3  -6  -2   29.40    1.37
   4   6  -2    6.53    0.52
  -4  -6  -2    5.68    0.46
  -4   6   2    5.35    0.44
  -4  -6  -2    5.73    0.33
   4  -6   2    5.34    0.60
   4  -6   2    5.35    0.55
   4  -6  -2    5.00    0.59
  -4   6  -2    5.55    0.44
  -4  -6   2    6.22    0.49
   4   6   2    5.80    0.57
   4  -6  -2    6.82    0.49
   4   6   2    5.47    0.53
  -5   6   2    1.47    0.35
  -5  -6  -2    1.36    0.20
   5   6  -2    1.79    0.39
  -5  -6  -2    1.37    0.33
   5  -6   2    1.30    0.44
  -5  -6   2    1.72    0.36
   5  -6  -2    1.42    0.33
   5  -6  -2    1.16    0.49
  -5   6  -2    1.17    0.39
   5   6   2    0.62    0.43
   5   6   2    1.47    0.42
   6  -6   2    2.31    0.64
   6   6  -2    4.63    0.87
  -6  -6  -2    3.00    0.74
  -6  -6   2    3.95    0.52
   6   6   2    2.87    1.08
  -7   6   2    5.75    0.99
   7   6  -2    5.16    0.77
   7   6  -2    4.29    0.74
  -7  -6  -2    3.94    0.58
   7  -6   2    5.14    0.92
   7   6  -2    4.92    0.74
   7   6  -2    4.35    0.74
   7  -6   2    5.31    0.97
   7  -6   2    3.90    0.61
  -7   6   2    3.36    0.82
   7   6  -2    5.70    0.90
  -7   6   2    3.32    0.68
   7   6   2    4.98    0.77
   7   6   2    4.53    0.76
   7   6   2    4.51    0.71
   7  -6  -2    6.43    0.98
  -7   6  -2    4.63    1.18
  -7   6  -2    3.72    0.82
   7  -6  -2    4.40    0.80
   7   6   2    3.89    0.68
  -7  -6   2    4.07    0.64
  -7   6  -2    7.48    1.16
   8  -6   2    1.67    0.51
   8   6  -2    0.69    0.45
   8   6  -2    0.58    0.51
   8   6  -2    1.92    0.59
   8   6  -2    1.03    0.54
  -8   6   2    1.67    0.55
   8  -6   2    1.15    0.60
   8   6  -2    1.61    0.54
  -8  -6  -2    1.02    0.37
  -8   6   2    1.14    0.63
   8  -6  -2    1.22    0.55
   8   6   2    0.75    0.53
  -8  -6   2    0.84    0.35
   8  -6  -2    1.57    0.53
  -8   6  -2    0.99    0.64
  -8  -6   2    0.76    0.54
   8   6   2    1.21    0.55
  -8   6  -2    0.98    0.59
  -8   6  -2    1.19    0.94
   8   6   2    0.91    0.54
   8   6   2    1.06    0.53
   9   6  -2    1.39    0.46
  -9   6   2    2.15    0.51
   9  -6   2    1.85    0.46
  -9   6   2    1.86    0.47
   9   6  -2    2.20    0.47
   9   6  -2    1.34    0.45
  -9  -6  -2    1.41    0.36
   9  -6   2    1.64    0.54
   9   6  -2    1.74    0.47
   9   6  -2    1.10    0.46
  -9  -6  -2    2.28    0.50
   9   6   2    1.54    0.46
   9   6   2    1.51    0.44
   9  -6  -2    1.33    0.51
   9   6   2    2.18    0.50
  -9  -6   2    1.72    0.34
  -9  -6   2    1.50    0.38
  -9   6  -2    1.36    0.46
   9   6   2    2.11    0.51
 -10   6   2    0.07    0.32
  10   6  -2   -0.09    0.32
 -10   6   2    0.10    0.35
  10  -6   2    0.59    0.40
 -10  -6  -2    0.38    0.36
  10   6  -2    0.72    0.39
  10   6  -2    0.22    0.37
  10  -6   2    0.50    0.41
  10   6  -2    0.64    0.38
  10  -6  -2    0.09    0.38
 -10  -6   2    0.43    0.37
 -10   6  -2    0.43    0.35
 -10  -6   2    0.46    0.35
  10   6   2    0.90    0.38
  10   6   2    0.39    0.38
  10   6   2   -0.02    0.34
  10   6   2    0.77    0.41
   0  -7   2  241.59   10.62
   0  -7  -2  231.35   10.56
   0   7  -2  249.54   10.58
   0  -7  -2  241.57   10.59
   0  -7   2  254.15   10.62
   0   7   2  245.40   10.59
  -1  -7  -2   21.57    1.19
   1  -7   2   26.88    1.22
   1   7  -2   26.08    1.19
  -1   7   2   24.55    1.20
  -1  -7  -2   26.92    1.21
  -1  -7  -2   26.37    1.13
   1  -7   2   25.64    1.24
   1   7   2   25.59    1.21
  -1  -7   2   24.28    1.24
   1  -7  -2   25.18    1.24
  -1  -7   2   27.51    1.26
  -1   7  -2   26.62    1.22
  -2  -7  -2   14.11    0.77
   2  -7   2   15.46    0.81
  -2  -7  -2   15.11    0.66
  -2  -7  -2   13.19    0.76
   2   7  -2   14.86    0.73
  -2   7   2   14.38    0.76
   2   7   2   14.82    0.76
  -2  -7   2   15.75    0.81
   2   7   2   14.71    0.81
  -2  -7   2   15.25    0.82
   2  -7  -2   15.24    0.82
  -2   7  -2   14.92    0.78
   2  -7  -2   15.34    0.76
   3  -7   2   10.62    0.74
   3  -7   2    9.24    0.66
   3   7  -2   10.49    0.69
  -3   7   2   11.56    0.64
  -3  -7  -2   12.29    0.69
   3   7   2   11.35    0.73
  -3  -7   2   10.38    0.66
  -3   7  -2   11.44    0.64
   3  -7  -2   11.15    0.71
  -3  -7   2   12.16    0.69
   3  -7  -2   10.41    0.64
  -4   7   2    7.08    0.56
   4  -7   2    7.73    0.66
   4  -7   2    6.20    0.64
   4  -7   2    5.52    0.53
  -4  -7  -2    4.81    0.53
   4   7  -2    5.70    0.59
  -4   7  -2    6.24    0.51
   4  -7  -2    5.58    0.70
   4  -7  -2    4.83    0.49
   4  -7  -2    5.92    0.54
  -4  -7   2    6.72    0.55
   5   7  -2    4.49    0.63
   5  -7   2    2.98    0.61
  -5   7   2    3.57    0.47
  -5  -7  -2    2.61    0.45
   5  -7   2    2.68    0.43
   5  -7  -2    3.80    0.47
  -5  -7   2    4.67    0.60
  -5   7  -2    4.22    0.52
   5   7   2    3.44    0.60
   6  -7   2    3.22    1.54
   6  -7   2    4.77    0.76
  -6   7   2    5.54    1.51
   6  -7   2    7.77    1.29
   6   7  -2    6.01    1.02
   6   7  -2    6.50    1.40
  -6   7   2    5.75    1.20
   6   7   2    6.35    1.02
  -6  -7   2    5.51    0.75
   6  -7  -2    5.08    0.58
   6  -7  -2    6.75    1.46
  -6   7  -2    5.89    0.89
  -6   7  -2    5.22    1.05
  -7   7   2    0.84    0.65
   7   7  -2    0.82    0.60
   7  -7   2    1.12    0.74
   7   7  -2    0.54    0.56
   7   7  -2    0.71    0.53
   7   7  -2    0.98    0.60
  -7   7   2    1.20    0.54
   7  -7   2    0.41    0.51
  -7   7   2    1.03    0.58
   7   7  -2    0.84    0.54
   7   7   2    1.17    0.56
   7  -7  -2    0.39    0.47
  -7   7  -2    1.31    0.66
  -7  -7   2    0.88    0.40
   7   7   2    0.91    0.60
   7   7   2    0.49    0.59
  -7   7  -2    1.51    0.63
   7  -7  -2    0.39    0.65
   7   7   2    0.82    0.54
   8   7  -2   10.28    0.92
  -8   7   2   10.66    0.97
   8   7  -2   10.40    0.99
   8  -7   2   11.36    0.97
   8   7  -2   10.10    0.97
  -8   7   2   11.25    1.03
   8   7  -2   11.52    1.00
   8   7  -2    9.48    0.88
   8  -7  -2   10.71    0.93
   8  -7  -2   10.58    1.00
   8   7   2    8.83    0.96
  -8  -7   2   11.12    1.01
   8   7   2    9.75    0.98
  -8   7  -2    7.89    1.02
   8   7   2   10.34    0.91
  -8  -7   2    9.57    1.02
   8   7   2    9.76    0.96
  -8   7  -2   10.18    1.01
   9   7  -2    3.92    0.56
  -9   7   2    5.58    0.95
   9   7  -2    3.10    0.50
   9   7  -2    3.36    0.52
  -9  -7  -2    3.08    0.49
  -9  -7  -2    3.53    0.53
   9  -7  -2    3.96    0.53
   9   7   2    4.17    0.64
   9   7   2    2.88    0.57
  -9   7  -2    3.53    0.58
  -9  -7   2    3.59    0.52
   9  -7  -2    3.28    0.67
  -9  -7   2    3.73    0.48
   9   7   2    3.50    0.54
  10   7  -2    1.70    0.36
 -10  -7  -2    2.81    0.39
  10   7  -2    1.30    0.38
  10  -7   2    1.88    0.38
 -10   7   2    1.96    0.40
  10  -7   2    1.32    0.38
  10   7  -2    1.84    0.36
  10   7  -2    2.32    0.34
 -10   7   2    2.10    0.36
  10   7   2    1.43    0.31
  10  -7  -2    1.68    0.37
  10   7   2    2.00    0.37
 -10  -7   2    2.22    0.37
  10   7   2    2.13    0.37
 -10  -7   2    1.72    0.38
  10   7   2    1.38    0.34
 -10   7  -2    1.78    0.34
   0   8   2    1.21    0.22
   0  -8  -2    1.13    0.24
   0   8  -2    1.21    0.20
   0  -8   2    1.34    0.28
   0  -8   2    0.68    0.27
  -1   8   2    0.12    0.18
  -1  -8  -2   -0.04    0.22
  -1  -8  -2    0.11    0.20
   1  -8   2    0.55    0.24
   1   8  -2    0.19    0.18
   1  -8  -2    0.06    0.12
  -1  -8   2    0.50    0.23
   1  -8  -2    0.14    0.24
  -1  -8   2    0.24    0.20
   1   8   2   -0.08    0.19
  -1   8  -2    0.37    0.16
  -2  -8  -2   38.78    1.89
   2  -8   2   40.72    1.94
  -2   8   2   41.88    1.90
  -2  -8  -2   42.81    1.90
   2   8  -2   39.06    1.86
   2  -8  -2   39.74    1.82
   2  -8  -2   39.64    1.88
  -2  -8   2   40.54    1.88
  -2  -8   2   39.66    1.89
  -2   8  -2   40.04    1.85
   2   8   2   38.72    1.84
   3  -8   2   29.38    1.46
  -3   8   2   29.30    1.39
  -3  -8  -2   25.28    1.37
  -3  -8  -2   27.82    1.38
   3  -8   2   27.54    1.38
   3   8   2   27.89    1.45
   3  -8  -2   27.34    1.35
   3  -8  -2   28.71    1.44
  -3  -8   2   27.08    1.41
   4  -8   2   10.91    0.86
   4   8  -2   10.37    0.80
  -4  -8  -2   10.46    0.81
  -4   8   2   10.95    0.79
   4  -8   2    9.32    0.67
   4  -8   2    9.76    0.91
  -4  -8   2    9.56    0.77
   4  -8  -2   10.39    0.73
  -4   8  -2    9.69    0.69
   4   8   2   11.55    0.82
   4  -8  -2    9.24    0.63
  -4  -8   2   10.28    0.73
  -5   8   2    1.48    0.52
   5  -8   2    0.59    0.36
   5  -8   2    0.92    0.71
  -5  -8  -2    1.37    0.49
  -5   8  -2    1.82    0.45
   5  -8  -2    1.47    0.29
   5   8   2    2.52    0.57
  -5  -8   2    1.42    0.79
   6   8  -2    0.92    0.63
   6   8  -2    0.59    0.63
   6  -8   2    0.94    0.89
  -6   8   2    0.68    0.57
  -6   8   2    1.37    0.57
  -6   8   2    0.63    0.67
   6   8  -2    0.65    0.50
   6  -8   2    0.81    0.42
   6   8  -2    0.92    0.61
   6  -8   2    0.97    0.50
   6   8  -2    1.08    0.63
   6   8   2    0.97    0.65
  -6  -8   2    0.62    0.43
   6   8   2    0.61    0.55
  -6   8  -2    0.83    0.69
   6  -8  -2    0.80    0.30
  -6   8  -2    1.12    0.53
  -6   8  -2    0.08    0.64
   6  -8  -2    0.66    0.36
  -6   8  -2    0.36    0.70
   6   8   2    0.46    0.62
   6   8   2    0.44    0.65
   6  -8  -2    1.39    0.73
  -7   8   2    5.54    0.95
   7   8  -2    7.08    0.83
   7   8  -2    7.37    0.96
  -7   8   2    6.04    0.87
   7   8  -2    7.06    0.83
   7  -8   2    7.35    0.86
   7  -8   2    5.50    0.90
  -7   8   2    4.16    0.76
   7   8  -2    5.93    0.76
   7   8  -2    6.87    0.90
   7  -8  -2    5.29    0.92
   7   8   2    7.26    0.94
  -7  -8   2    7.23    0.71
  -7   8  -2    4.72    0.74
   7  -8  -2    6.91    0.87
   7   8   2    5.67    0.77
   7   8   2    6.93    0.93
  -7   8  -2    6.15    0.98
   7   8   2    6.17    0.85
  -8   8   2    0.11    0.44
   8   8  -2   -0.14    0.39
   8   8  -2    0.22    0.41
   8  -8   2    0.15    0.53
   8   8  -2    0.19    0.44
   8   8  -2   -0.46    0.45
   8  -8   2    0.49    0.42
  -8  -8  -2    0.12    0.36
   8   8  -2   -0.42    0.44
  -8   8   2    0.01    0.50
  -8   8  -2    0.09    0.48
  -8  -8   2    0.71    0.34
   8  -8  -2    0.43    0.48
  -8  -8   2   -0.01    0.48
  -8   8  -2    0.17    0.53
   8   8   2   -0.08    0.42
   8   8   2   -0.14    0.44
   8   8   2    0.43    0.44
   8   8   2    0.60    0.45
   8  -8  -2   -0.26    0.40
  -9   8   2    1.68    0.45
   9   8  -2    1.28    0.40
   9   8  -2    1.54    0.42
   9  -8   2    1.83    0.37
  -9   8   2    1.18    0.39
   9   8  -2    1.77    0.41
  -9  -8  -2    2.05    0.35
   9   8  -2    1.97    0.40
  -9  -8  -2    1.88    0.43
   9  -8   2    2.23    0.51
   9   8  -2    1.57    0.43
  -9  -8   2    2.00    0.34
   9   8   2    1.98    0.48
   9   8   2    1.40    0.42
  -9  -8   2    1.59    0.35
   9  -8  -2    1.81    0.39
   9  -8  -2    1.78    0.48
  -9   8  -2    1.41    0.44
   9   8   2    1.62    0.41
   9   8   2    1.87    0.46
 -10  -8  -2    0.82    0.35
  10   8  -2   -0.03    0.32
  10   8  -2   -0.13    0.22
  10   8  -2   -0.04    0.24
 -10   8   2   -0.35    0.28
 -10   8   2   -0.04    0.25
  10  -8   2   -0.08    0.31
  10  -8   2    0.59    0.26
 -10   8  -2   -0.01    0.27
  10   8   2   -0.12    0.25
 -10  -8   2    0.24    0.46
  10   8   2    0.03    0.29
  10  -8  -2    0.40    0.29
   0   9   2    4.12    0.42
   0  -9   2    4.40    0.49
   0   9  -2    4.17    0.39
   0  -9  -2    4.68    0.53
  -1  -9  -2    3.39    0.47
  -1   9   2    3.06    0.40
   1  -9   2    3.66    0.49
   1   9  -2    3.23    0.41
  -1   9  -2    3.52    0.38
   1   9   2    3.06    0.36
   1  -9  -2    3.99    0.54
   1  -9  -2    3.32    0.31
  -1  -9   2    3.96    0.45
  -1  -9   2    3.11    0.41
  -2  -9  -2    7.83    0.62
  -2   9   2    6.97    0.57
  -2  -9  -2    6.67    0.62
  -2   9  -2    7.59    0.54
  -2  -9   2    6.90    0.69
   2   9   2    7.39    0.60
   2  -9  -2    7.05    0.49
   2  -9  -2    7.07    0.69
  -2  -9   2    5.88    0.58
   3  -9   2    9.58    0.86
  -3   9   2    9.40    0.69
  -3  -9  -2    8.92    0.76
   3  -9   2    8.20    0.61
   3  -9   2    8.96    0.70
  -3  -9  -2    9.38    0.70
   3  -9  -2    9.24    0.65
  -3  -9   2    9.31    0.70
  -3  -9   2    8.67    0.82
   3  -9  -2    8.54    0.66
  -3   9  -2   10.09    0.71
   4  -9   2    3.84    0.47
  -4  -9  -2    4.30    0.57
   4  -9   2    3.98    0.70
  -4   9   2    3.07    0.48
  -4  -9  -2    3.57    0.58
   4  -9  -2    3.45    0.43
   4   9   2    3.85    0.59
  -4  -9   2    3.22    0.58
  -4   9  -2    3.30    0.45
  -4  -9   2    3.51    0.51
   4  -9  -2    3.60    0.47
   5  -9   2   10.20    0.74
   5   9  -2    9.77    0.90
  -5   9   2    9.86    1.34
   5   9  -2    9.42    0.94
  -5   9   2    9.97    0.99
   5  -9   2    9.63    1.03
   5  -9   2    9.58    0.83
  -5   9   2    9.83    1.14
  -5   9   2    6.15    1.09
   5   9  -2    8.92    1.01
   5   9  -2   11.50    1.85
   5   9  -2   10.53    1.19
   5   9   2    9.12    1.17
   5   9   2   10.74    1.21
  -5   9  -2    7.29    1.05
  -5   9  -2    9.70    1.02
   5  -9  -2    8.60    0.81
  -5   9  -2   10.25    1.04
   5  -9  -2    9.27    0.63
   5   9   2    9.68    0.98
  -5   9  -2    6.32    1.10
  -6   9   2   11.40    1.05
  -6   9   2   14.64    1.23
   6   9  -2   13.67    1.18
   6   9  -2   11.95    1.04
  -6   9   2   11.86    1.11
   6  -9   2   11.51    0.85
   6   9  -2   12.55    1.06
   6   9  -2   12.17    1.03
   6  -9   2   11.97    1.07
   6   9  -2   11.62    1.20
  -6   9   2   12.74    1.02
  -6   9  -2   12.26    1.14
   6  -9  -2   12.37    0.82
   6  -9  -2   11.56    1.23
   6   9   2   12.89    1.09
  -6   9  -2   11.77    1.15
   6  -9  -2   12.91    0.77
  -6   9  -2   13.48    1.14
   6   9   2   12.52    1.07
  -6   9  -2   11.21    1.15
   6   9   2   12.78    1.11
  -6  -9   2   12.02    0.94
   6   9   2   11.39    1.27
   7   9  -2    3.18    0.66
   7   9  -2    1.94    0.51
   7   9  -2    2.27    0.61
   7   9  -2    1.82    0.55
   7  -9   2    2.57    0.52
  -7   9   2    2.13    0.56
  -7   9   2    2.94    0.67
   7  -9   2    1.63    0.74
   7   9  -2    1.50    0.47
  -7   9   2    1.77    0.55
  -7   9  -2    2.56    0.56
   7  -9  -2    0.83    0.42
  -7  -9   2    2.58    0.45
   7   9   2    1.50    0.55
   7   9   2    1.58    0.52
   7   9   2    2.03    0.55
   7  -9  -2    2.36    0.51
   7   9   2    1.97    0.55
  -7   9  -2    1.43    0.61
   7  -9  -2    2.33    0.67
  -8   9   2    2.99    0.56
   8   9  -2    2.53    0.49
  -8   9   2    2.67    0.48
  -8  -9  -2    2.53    0.42
   8   9  -2    1.90    0.42
   8   9  -2    1.93    0.42
   8   9  -2    2.23    0.48
   8   9  -2    2.85    0.50
  -8  -9   2    2.91    0.54
  -8  -9   2    3.71    0.56
   8   9   2    2.15    0.46
  -8   9  -2    3.12    0.55
   8   9   2    2.12    0.49
   8  -9  -2    1.77    0.49
   8   9   2    3.01    0.55
   8  -9  -2    2.56    0.44
   8   9   2    2.73    0.50
   9   9  -2    2.82    0.41
   9   9  -2    3.11    0.42
  -9  -9  -2    2.62    0.44
   9   9  -2    2.16    0.38
   9   9  -2    2.72    0.40
  -9  -9  -2    3.53    0.53
  -9   9   2    3.75    0.50
   9  -9   2    3.51    0.48
   9   9  -2    3.62    0.47
  -9   9   2    3.56    0.58
   9  -9   2    2.77    0.53
   9   9   2    2.84    0.43
  -9  -9   2    3.20    0.51
   9   9   2    2.35    0.43
  -9   9  -2    3.13    0.53
  -9  -9   2    3.05    0.37
   9   9   2    3.54    0.48
   9   9   2    2.54    0.40
   9  -9  -2    2.68    0.46
   9  -9  -2    3.03    0.38
   0  10  -2   13.45    0.79
   0 -10   2   12.81    0.89
   0 -10  -2   12.85    0.94
   0  10   2   12.84    0.85
  -1  10   2    3.72    0.51
  -1 -10  -2    2.86    0.45
   1 -10   2    4.07    0.55
   1 -10   2    3.27    0.42
  -1 -10   2    2.71    0.46
  -1  10  -2    4.13    0.47
   1 -10  -2    3.04    0.36
   1  10   2    2.81    0.39
   1 -10  -2    3.33    0.53
  -2  10   2   17.80    1.02
  -2 -10  -2   17.38    1.08
   2 -10   2   16.65    0.94
   2 -10   2   16.28    1.10
  -2 -10   2   17.79    1.05
  -2  10  -2   18.27    1.03
  -2 -10   2   15.88    1.15
   2 -10  -2   17.29    0.94
  -3 -10  -2    1.80    0.49
   3 -10   2    2.22    0.42
  -3  10   2    1.85    0.45
   3 -10   2    1.68    0.29
   3 -10   2    2.64    0.65
   3 -10  -2    1.62    0.31
   3 -10  -2    2.91    0.39
  -3 -10   2    1.73    0.52
  -3 -10   2    1.82    0.61
  -3  10  -2    2.19    0.41
   4  10  -2   61.95    3.74
   4  10  -2   61.29    3.33
  -4  10   2   58.77    3.32
  -4  10   2   74.67    3.80
  -4  10   2   65.07    3.38
  -4 -10  -2   65.67    3.18
  -4  10   2   61.15    3.09
   4  10  -2   73.26    3.50
   4 -10   2   69.28    2.95
  -4  10   2   58.22    3.74
  -4  10  -2   78.19    3.84
  -4  10  -2   72.56    3.34
   4  10   2   54.25    3.38
   4 -10  -2   64.31    3.05
   4  10   2   62.61    3.30
   4 -10  -2   68.38    3.06
   4  10   2   63.83    3.17
   4  10   2   53.97    3.43
   4 -10  -2   69.19    2.95
  -5  10   2    7.87    1.10
   5  10  -2   11.46    1.24
   5 -10   2   11.65    0.77
  -5  10   2   11.32    1.00
  -5  10   2   10.61    1.20
   5  10  -2    9.94    0.94
  -5  10   2   10.32    1.06
   5 -10   2   11.21    1.05
   5 -10   2   11.02    0.84
  -5  10   2   12.31    1.39
   5  10  -2    9.81    1.12
   5  10  -2   11.26    1.18
   5  10  -2   10.17    1.41
   5  10  -2   11.20    0.91
   5 -10  -2   10.71    0.67
  -5  10  -2   10.05    1.02
   5  10   2   11.32    1.18
  -5  10  -2   10.18    1.04
   5  10   2    9.66    1.43
   5 -10  -2   10.96    0.81
  -5  10  -2   10.51    1.14
   5  10   2    9.84    1.14
   5  10   2   10.80    1.07
   5  10   2    9.65    1.06
  -5  10  -2   11.96    1.00
   6  10  -2   11.59    0.95
  -6  10   2   11.77    0.97
   6  10  -2    9.46    1.02
  -6  10   2   10.27    1.03
  -6  10   2   10.84    0.95
  -6  10   2   11.10    1.27
   6 -10   2    8.33    0.93
  -6  10   2    9.07    1.06
   6  10  -2   10.00    1.01
   6  10  -2   10.23    1.18
   6 -10   2   10.09    0.76
   6  10  -2    9.29    0.94
   6 -10  -2   10.66    1.20
  -6  10  -2    9.74    1.00
   6 -10  -2   10.59    0.73
  -6  10  -2   10.81    1.02
   6  10   2    9.40    1.10
   6  10   2    8.38    1.01
   6  10   2    9.61    1.05
   6  10   2    9.97    1.16
  -6 -10   2    8.90    0.85
   6  10   2   10.94    0.96
  -6  10  -2   10.55    0.98
   7  10  -2    1.57    0.45
  -7  10   2    1.73    0.56
   7  10  -2    1.44    0.54
  -7  10   2    1.48    0.49
   7 -10   2    1.44    0.42
   7  10  -2    1.55    0.49
  -7  10   2    1.97    0.49
   7 -10   2    1.86    0.52
   7  10  -2    1.92    0.54
   7  10  -2    2.63    0.50
   7 -10  -2    1.13    0.37
  -7 -10   2    2.24    0.43
   7  10   2    2.53    0.53
   7 -10  -2    2.25    0.57
   7  10   2    2.10    0.57
  -7  10  -2    2.24    0.52
  -7  10  -2    2.75    0.57
  -7  10  -2    0.71    0.50
   7  10   2    1.89    0.53
   7 -10  -2    1.87    0.42
   7  10   2    1.97    0.51
  -8  10   2    1.34    0.40
   8 -10   2    1.03    0.38
   8  10  -2    0.73    0.37
   8  10  -2    0.59    0.48
  -8  10   2    1.04    0.43
   8  10  -2    1.07    0.45
  -8 -10  -2    0.57    0.37
   8  10  -2    0.99    0.41
   8  10  -2    1.06    0.39
   8 -10  -2    0.87    0.34
  -8 -10   2    0.90    0.41
   8  10   2    0.68    0.37
   8 -10  -2    1.08    0.47
  -8 -10   2    1.29    0.33
  -8  10  -2    1.12    0.41
   8  10   2    0.59    0.43
  -8  10  -2    0.68    0.43
   8  10   2    0.44    0.46
   8  10   2    0.33    0.37
   9 -10   2    1.08    0.26
  -9  10   2    1.13    0.30
   9  10  -2    1.38    0.32
   9  10  -2    0.99    0.34
   9  10  -2    0.86    0.29
  -9 -10  -2    1.21    0.34
   9  10  -2    1.44    0.29
  -9  10   2    0.91    0.36
   9  10  -2    0.61    0.31
  -9 -10  -2    2.17    0.40
  -9 -10   2    1.78    0.31
   9  10   2    1.22    0.31
   9 -10  -2    1.03    0.41
  -9  10  -2    1.39    0.31
   9 -10  -2    0.95    0.32
   9  10   2    1.00    0.33
   9  10   2    1.88    0.37
  -9 -10   2    1.24    0.33
   9  10   2    1.42    0.47
  -9 -10   2    1.63    0.33
   0 -11  -2    0.30    0.20
   0  11  -2   -0.16    0.36
   0 -11   2   -0.25    0.55
   0 -11  -2    0.75    0.64
   0  11   2   -0.35    0.40
  -1 -11  -2    3.77    0.67
   1 -11   2    4.44    0.71
  -1  11   2    4.58    0.54
   1 -11   2    4.24    0.52
  -1 -11   2    3.30    0.64
   1  11   2    3.49    0.53
   1 -11  -2    3.52    0.45
  -1  11  -2    3.96    0.52
  -2  11   2   18.53    1.35
   2  11  -2   21.89    1.54
   2  11  -2   21.92    1.46
  -2  11   2   21.01    1.34
  -2  11   2   16.10    1.38
   2  11  -2   20.53    1.30
   2 -11   2   19.23    1.05
  -2  11   2   19.08    1.70
  -2 -11  -2   22.24    1.38
   2 -11   2   18.84    1.13
   2 -11  -2   21.77    1.10
  -2  11  -2   20.38    1.18
  -2  11  -2   18.50    1.43
   2 -11  -2   20.07    1.08
  -2  11  -2   19.92    1.39
  -2  11  -2   16.32    1.75
  -2 -11   2   19.98    1.27
  -3  11   2   43.47    2.33
   3 -11   2   44.74    2.15
  -3  11   2   45.70    2.34
   3  11  -2   49.32    2.56
   3  11  -2   49.02    2.55
  -3  11   2   50.08    2.59
   3  11  -2   46.66    2.35
   3  11  -2   44.58    2.40
  -3  11   2   41.48    2.49
   3 -11   2   44.84    2.28
  -3  11   2   47.81    2.40
  -3  11  -2   46.40    2.31
   3  11   2   44.84    2.63
   3  11   2   37.52    2.60
  -3  11  -2   42.47    2.23
  -3  11  -2   46.41    2.39
   3 -11  -2   45.55    2.15
   3 -11  -2   44.67    2.06
   4  11  -2    5.03    0.73
  -4  11   2    6.03    1.13
  -4  11   2    5.69    0.70
  -4  11   2    5.55    0.75
  -4  11   2    5.83    0.72
   4  11  -2    5.28    0.82
   4 -11   2    7.31    0.72
   4 -11   2    5.90    0.83
   4  11  -2    6.51    1.04
  -4  11   2    5.19    0.89
   4  11  -2    5.56    0.87
   4  11  -2    6.00    0.88
  -4  11   2    6.21    1.01
   4  11   2    5.93    0.85
  -4  11  -2    5.16    0.85
   4  11   2    3.83    0.92
   4 -11  -2    5.40    0.50
   4 -11  -2    4.36    0.57
  -4  11  -2    5.63    0.82
  -4  11  -2    4.63    0.70
   4  11   2    6.08    0.91
  -4  11  -2    5.41    0.82
   4  11   2    6.55    0.93
  -4  11  -2    6.39    0.79
   5  11  -2    3.63    0.96
  -5  11   2    2.27    0.74
   5  11  -2    2.94    0.91
   5 -11   2    2.19    0.36
   5  11  -2    3.00    1.02
  -5  11   2    3.61    0.88
   5  11  -2    2.65    0.87
  -5  11   2    3.26    1.00
   5  11  -2    3.31    0.89
   5 -11  -2    1.90    0.30
  -5  11  -2    3.47    1.00
   5  11   2    0.78    0.94
   5  11   2    1.45    0.71
  -5  11  -2    2.47    0.81
  -5  11  -2    3.69    0.95
   5  11   2    2.15    0.87
   6  11  -2    4.05    0.70
  -6  11   2    3.71    0.62
   6  11  -2    4.85    0.81
  -6  11   2    2.92    0.56
   6  11  -2    3.49    0.59
  -6  11   2    3.95    0.65
  -6  11   2    4.66    0.81
  -6  11   2    4.24    0.59
   6 -11   2    4.41    0.71
   6  11  -2    4.13    0.66
   6 -11   2    3.74    0.55
   6  11  -2    4.13    0.68
  -6 -11   2    5.28    0.70
   6  11   2    3.88    0.67
   6 -11  -2    3.33    1.20
  -6  11  -2    4.16    0.58
   6  11   2    3.48    0.74
   6  11   2    3.97    0.65
   6  11   2    3.19    0.64
  -6  11  -2    2.89    0.54
   6  11   2    3.34    0.57
  -6  11  -2    3.59    0.60
   6 -11  -2    4.90    0.53
   7  11  -2    3.82    0.53
   7 -11   2    2.45    0.43
  -7  11   2    3.04    0.47
  -7  11   2    5.04    0.74
   7  11  -2    3.88    0.59
   7  11  -2    3.68    0.61
   7 -11   2    3.70    0.78
   7  11  -2    2.32    0.48
  -7  11   2    3.10    0.64
   7 -11  -2    3.60    0.72
   7  11   2    3.97    0.66
   7  11   2    3.43    0.51
   7  11   2    3.21    0.54
  -7 -11   2    3.43    0.45
  -7  11  -2    4.56    0.66
   7 -11  -2    3.93    0.63
  -7  11  -2    5.10    0.89
   8  11  -2    2.22    0.40
   8 -11   2    2.63    0.36
  -8 -11  -2    2.33    0.41
   8  11  -2    2.90    0.47
   8  11  -2    3.01    0.50
   8  11  -2    2.85    0.44
   8  11  -2    2.64    0.36
  -8  11   2    2.20    0.43
  -8  11   2    2.27    0.38
  -8  11  -2    2.79    0.44
   8 -11  -2    3.58    0.51
   8  11   2    3.10    0.50
   8  11   2    2.74    0.42
  -8 -11   2    2.82    0.37
  -8 -11   2    3.18    0.41
  -8  11  -2    2.70    0.45
   8  11   2    3.06    0.45
   8 -11  -2    1.92    0.48
   9  11  -2    0.64    0.32
   9  11  -2    0.22    0.23
   9 -11   2   -0.05    0.19
   9  11  -2    0.23    0.19
   9  11  -2    0.40    0.25
  -9  11   2    0.33    0.24
  -9  11  -2    0.39    0.24
   9  11   2    0.47    0.27
   9  11   2    0.72    0.45
   9  11   2    0.33    0.35
   9 -11  -2    0.72    0.22
   9  11   2    0.46    0.25
  -9 -11   2    0.44    0.21
   0  12   2    7.72    1.05
   0  12  -2    7.74    0.81
   0 -12  -2    8.57    0.62
   0  12   2    8.49    0.91
   0  12   2    8.91    0.99
   0  12   2    7.38    0.83
   0  12  -2    7.59    0.85
   0  12  -2    8.60    1.09
   0  12  -2    7.87    0.94
   1  12  -2   59.98    3.02
   1  12  -2   64.21    3.01
  -1  12   2   59.14    2.92
  -1  12   2   58.77    2.98
  -1  12   2   64.93    3.00
  -1  12   2   60.53    3.11
  -1 -12  -2   64.85    2.76
  -1  12   2   56.88    3.08
   1  12  -2   57.26    2.92
   1  12  -2   61.59    3.11
   1 -12   2   63.24    2.80
   1  12  -2   64.25    3.19
  -1  12  -2   69.63    3.37
  -1  12  -2   58.12    2.97
  -1  12  -2   61.36    2.99
   1 -12  -2   63.07    2.83
   1  12   2   61.18    3.10
   1  12   2   61.82    3.11
   1  12   2   63.09    3.00
  -1  12  -2   62.75    3.16
  -1  12  -2   62.09    3.05
   1  12   2   58.20    2.96
  -1  12  -2   56.91    2.92
   2  12  -2    0.84    0.52
  -2  12   2    0.57    0.54
  -2  12   2   -0.51    0.61
   2 -12   2    0.65    0.28
   2  12  -2    0.57    0.70
   2 -12   2    0.28    0.47
   2  12  -2    0.41    0.54
  -2  12   2   -0.10    0.63
  -2  12   2   -0.08    0.54
   2  12  -2    1.43    0.64
  -2  12   2    0.18    0.70
  -2  12   2    0.97    0.50
   2  12  -2    0.45    0.61
   2  12   2    0.85    0.51
  -2  12  -2   -0.17    0.49
   2 -12  -2    0.74    0.38
  -2  12  -2    0.02    1.47
   2  12   2    0.75    0.71
  -2  12  -2    0.71    0.69
   2  12   2    0.39    0.54
   2 -12  -2    0.17    0.28
  -2  12  -2    0.63    0.45
   2  12   2    0.61    0.69
  -2  12  -2    0.88    0.59
  -2  12  -2    0.34    0.54
   3  12  -2    1.41    0.58
  -3  12   2    1.29    0.52
  -3  12   2    1.57    0.62
   3 -12   2    0.87    0.63
  -3  12   2    1.33    0.54
   3  12  -2    2.36    0.64
   3  12  -2    2.11    0.80
   3  12  -2    1.54    0.54
  -3  12   2    1.98    0.72
   3  12  -2    1.80    0.69
   3 -12   2    2.17    0.48
   3  12  -2    1.33    0.68
  -3  12   2    1.56    0.64
  -3  12   2    1.29    0.47
   3  12   2    1.55    0.70
  -3  12  -2    1.89    0.58
   3 -12  -2    1.45    0.28
  -3  12  -2    1.32    0.63
   3  12   2    1.59    0.63
  -3  12  -2    1.16    0.72
  -3  12  -2    2.19    0.56
   3  12   2    0.28    0.79
   3  12   2    2.33    0.67
  -3  12  -2    1.60    0.70
  -3  12  -2    1.38    0.53
   4 -12   2   19.98    1.54
  -4  12   2   23.84    2.02
   4  12  -2   25.86    1.90
  -4  12   2   22.49    1.67
  -4  12   2   25.06    1.64
   4  12  -2   21.20    1.70
   4  12  -2   20.91    1.73
   4  12  -2   18.61    1.87
  -4  12  -2   14.68    1.53
  -4  12  -2   16.52    1.79
   4 -12  -2   17.32    1.24
  -4  12  -2   16.56    2.02
   4  12   2   19.59    1.69
   4 -12  -2   21.74    1.02
   4  12   2   20.51    1.65
   4  12   2   24.55    2.11
  -5  12   2    8.04    0.83
  -5  12   2    8.41    0.98
  -5  12   2    7.45    0.94
   5  12  -2    5.18    0.99
   5  12  -2    7.61    0.91
  -5  12   2    7.87    0.76
  -5  12   2    7.07    0.95
   5  12  -2    7.16    0.76
  -5  12   2    7.28    1.01
   5  12  -2    7.86    0.95
   5 -12   2    8.49    0.68
   5 -12   2    6.64    0.86
   5  12  -2    8.47    0.84
   5 -12  -2    7.30    0.55
   5  12   2    6.21    0.86
   5  12   2    7.05    1.09
   5  12   2    6.56    0.98
   5  12   2    8.35    0.90
   5 -12  -2    7.96    0.62
  -5  12  -2    7.05    0.89
  -5  12  -2    7.87    0.86
  -5  12  -2    5.87    0.79
  -6  12   2    1.30    0.59
   6  12  -2    1.23    0.39
   6  12  -2    0.69    0.43
  -6  12   2    1.44    0.50
  -6  12   2    1.60    0.44
   6 -12   2    0.74    0.29
   6  12  -2    0.59    0.40
   6 -12   2    1.09    0.39
  -6  12   2    1.63    0.50
   6  12  -2    0.89    0.48
  -6  12   2    1.23    0.46
  -6 -12   2    1.75    0.42
   6 -12  -2    1.20    0.32
   6  12   2    2.39    0.66
   6  12   2    1.80    0.56
   6  12   2    0.76    0.48
   6  12   2    1.84    0.47
   6 -12  -2    1.28    0.38
  -6  12  -2    1.00    0.43
   6 -12  -2    1.24    0.39
  -6  12  -2    1.28    0.47
  -6  12  -2    1.80    0.46
  -7  12   2    6.43    0.77
  -7  12   2    8.23    0.78
   7 -12   2    6.21    0.67
   7  12  -2    6.79    0.66
   7  12  -2    7.91    0.75
   7 -12   2    6.80    0.70
   7  12  -2    7.44    0.74
   7  12  -2    7.13    0.94
   7  12  -2    5.67    0.66
  -7  12   2    7.74    0.67
   7  12   2    6.08    0.73
   7  12   2    8.12    1.00
   7  12   2    6.01    0.68
  -7 -12   2    6.73    0.66
  -7  12  -2    6.34    0.71
  -7  12  -2    7.52    0.72
   7 -12  -2    7.68    0.63
  -7  12  -2    6.75    0.70
   7  12   2    6.67    0.78
   8  12  -2    2.78    0.39
   8  12  -2    2.10    0.45
   8 -12   2    2.98    0.41
  -8  12   2    1.59    0.39
   8  12  -2    1.64    0.35
  -8  12   2    2.31    0.34
   8  12  -2    2.36    0.34
  -8  12  -2    2.56    0.43
   8  12   2    2.20    0.34
  -8 -12   2    1.95    0.32
   8  12   2    2.30    0.35
   8  12   2    2.20    0.39
   8  12   2    1.95    0.50
   8 -12  -2    1.84    0.29
  -8 -12   2    2.37    0.33
   0  13  -2    1.09    0.60
   0  13  -2    0.31    0.74
   0  13  -2    0.51    0.59
   0  13  -2    1.10    0.66
   0  13  -2    1.31    0.46
   0  13  -2    0.90    0.45
   0  13   2    0.85    0.60
   0  13   2    0.86    0.46
   0  13   2    1.23    0.66
   0  13   2    1.08    0.52
   0  13   2    1.31    0.56
   1  13  -2    3.81    0.77
   1  13  -2    4.40    0.72
  -1  13   2    5.18    0.64
   1  13  -2    3.75    0.67
  -1  13   2    5.14    0.75
   1  13  -2    3.55    0.57
  -1  13   2    3.15    0.59
  -1  13   2    4.67    0.78
   1  13  -2    3.86    0.61
  -1  13   2    4.28    0.78
  -1  13  -2    3.96    0.57
  -1  13  -2    4.71    0.67
  -1  13  -2    5.44    0.93
  -1 -13   2    4.15    0.49
  -1  13  -2    3.71    0.90
   1  13   2    4.39    0.67
  -1  13  -2    3.88    0.67
   1  13   2    4.37    0.80
   1  13   2    4.80    0.79
   1  13   2    3.77    0.63
  -1  13  -2    4.08    0.63
  -2  13   2   44.37    2.28
  -2  13   2   43.97    2.21
   2  13  -2   41.90    2.35
   2 -13   2   43.76    2.19
  -2  13   2   41.66    2.39
   2  13  -2   43.45    2.29
  -2  13   2   43.69    2.22
   2  13  -2   48.95    2.27
   2  13  -2   45.70    2.33
   2  13  -2   44.36    2.42
  -2  13   2   43.24    2.36
  -2  13   2   46.50    2.62
   2  13   2   45.31    2.32
  -2  13  -2   46.53    2.30
   2  13   2   38.92    2.29
   2  13   2   42.31    2.44
   2 -13  -2   43.55    2.08
   2  13   2   47.90    2.39
  -2  13  -2   44.99    2.34
  -2  13  -2   43.72    2.24
  -2  13  -2   48.41    2.44
  -2  13  -2   45.14    2.28
   3  13  -2    3.08    0.56
   3  13  -2    2.72    0.69
   3  13  -2    3.24    0.58
   3  13  -2    2.18    0.64
  -3  13   2    3.25    0.52
   3 -13   2    3.11    0.68
   3  13  -2    3.34    0.61
   3 -13   2    3.63    0.51
   3 -13   2    4.17    0.67
  -3  13   2    3.56    0.60
  -3  13   2    4.95    0.87
  -3  13   2    4.01    0.61
  -3  13   2    2.17    0.66
  -3  13   2    1.79    0.61
  -3  13  -2    3.52    0.58
   3 -13  -2    3.57    0.45
   3  13   2    2.87    0.80
  -3  13  -2    4.26    0.92
   3  13   2    4.10    0.67
  -3  13  -2    3.89    0.72
  -3  13  -2    3.94    0.58
  -3  13  -2    3.74    0.64
   3 -13  -2    5.30    0.76
   3  13   2    3.34    0.65
  -3  13  -2    3.28    0.58
   3  13   2    2.35    0.67
  -4  13   2    1.91    0.61
   4  13  -2    1.82    0.66
  -4  13   2    1.64    0.45
  -4  13   2    0.80    0.51
  -4  13   2    2.25    0.47
   4  13  -2    1.46    0.44
  -4  13   2    1.64    0.58
  -4  13   2    1.13    0.45
   4 -13   2    1.51    0.36
   4  13  -2    1.65    0.60
   4  13  -2    1.35    0.50
   4 -13   2    1.40    0.41
   4  13  -2    1.45    0.58
   4 -13   2    1.72    0.53
   4  13   2    1.65    0.69
  -4  13  -2    1.05    0.53
  -4  13  -2    1.01    0.63
   4 -13  -2    1.58    0.37
   4  13   2    1.86    0.63
   4  13   2    1.82    0.53
   4 -13  -2    1.36    0.27
   4  13   2    1.07    0.50
  -4  13  -2    2.23    0.50
  -4  13  -2    1.43    0.46
  -4  13  -2    1.27    0.50
   5  13  -2    2.10    0.56
   5  13  -2    2.11    0.59
  -5  13   2    1.75    0.53
   5  13  -2    1.70    0.43
  -5  13   2    1.38    0.42
  -5  13   2    1.22    0.52
  -5  13   2    1.40    0.52
   5  13  -2    1.53    0.50
  -5  13   2    2.09    0.48
   5 -13   2    1.88    0.45
   5 -13   2    2.20    0.35
   5  13  -2    0.73    0.41
  -5  13   2    2.27    0.45
   5 -13   2    1.30    0.34
   5  13   2    2.01    0.67
  -5  13  -2    1.47    0.49
  -5  13  -2    0.91    0.43
   5  13   2    1.99    0.48
  -5 -13   2    2.27    0.41
  -5  13  -2    1.68    0.46
   5 -13  -2    2.13    0.35
   5  13   2    2.17    0.52
   5  13   2    1.81    0.56
  -6  13   2    1.04    0.50
  -6  13   2    1.23    0.59
   6  13  -2    0.90    0.44
  -6  13   2    0.61    0.46
  -6  13   2    0.53    0.38
   6 -13   2    1.16    0.36
   6  13  -2    1.23    0.49
   6 -13   2    0.45    0.26
   6  13  -2    1.06    0.38
  -6  13   2    0.59    0.41
   6  13  -2    0.39    0.49
   6 -13   2    0.78    0.33
  -6  13  -2    0.75    0.38
  -6  13  -2    0.81    0.39
   6 -13  -2    0.37    0.45
   6  13   2    1.32    0.52
   6  13   2    0.39    0.42
   6 -13  -2    0.69    0.29
  -6 -13   2    0.80    0.38
   6  13   2    0.84    0.40
   6  13   2    0.96    0.57
  -6  13  -2    1.10    0.47
   7 -13   2    5.98    0.63
  -7  13   2    5.88    0.61
   7  13  -2    6.12    0.66
   7  13  -2    4.19    0.53
  -7  13   2    5.38    0.80
   7 -13   2    6.14    0.60
  -7  13   2    5.00    0.77
   7  13  -2    5.45    0.62
   7  13  -2    5.19    0.56
   7 -13  -2    6.39    0.58
  -7 -13   2    6.52    0.63
   7  13   2    6.28    0.60
   7  13   2    4.65    0.62
  -7  13  -2    5.97    0.58
  -7  13  -2    5.00    0.66
   7 -13  -2    6.42    0.66
   7  13   2    6.12    0.70
   0  14   2    8.74    0.84
   0  14   2    6.48    0.89
   0  14  -2    8.03    1.10
   0  14  -2    7.67    0.80
   0  14  -2    8.56    0.96
   0 -14   2    8.73    0.68
   0  14   2    9.13    0.97
   0  14   2    7.36    0.79
   0  14   2    7.42    0.91
   0  14  -2    8.26    0.80
   0  14  -2    8.16    0.90
   1  14  -2    1.27    0.54
   1  14  -2    1.31    0.45
  -1  14   2    1.19    0.48
  -1  14   2    1.95    0.46
   1 -14   2    0.75    0.31
   1  14  -2    1.22    0.55
  -1  14   2    1.10    0.61
   1  14  -2    1.13    0.49
   1  14  -2    1.56    0.62
  -1  14   2    1.39    0.51
  -1  14   2    1.00    0.48
   1 -14  -2    1.36    0.31
   1  14   2    1.88    0.58
  -1  14  -2    1.41    0.44
   1  14   2    0.97    0.39
   1  14   2    1.36    0.57
  -1  14  -2    1.14    0.48
   1  14   2    1.54    0.47
  -1  14  -2    1.39    0.54
  -1  14  -2    0.76    0.53
  -1  14  -2    0.96    0.75
  -1  14  -2    1.43    0.55
  -1 -14   2    1.07    0.35
   2 -14   2    9.91    0.87
   2  14  -2   10.90    0.90
  -2  14   2    9.68    0.97
  -2  14   2    9.74    0.87
  -2  14   2   10.74    0.87
   2  14  -2   12.06    0.92
   2  14  -2    8.30    1.07
  -2  14   2    8.85    1.25
  -2  14   2    9.96    0.84
  -2  14   2   10.55    1.00
   2  14  -2    9.49    0.89
   2  14  -2   12.01    1.06
  -2  14  -2   10.37    0.95
  -2  14  -2   11.03    0.96
   2  14   2   10.59    1.01
   2  14   2   10.41    0.95
   2  14   2   11.85    1.01
  -2  14  -2   10.03    0.88
  -2  14  -2   11.44    0.93
   2  14   2    9.35    0.90
   2 -14  -2   11.70    0.68
  -3  14   2    6.98    0.86
   3  14  -2    7.25    0.87
   3 -14   2    8.07    0.58
  -3  14   2    7.75    0.78
  -3  14   2    7.62    0.79
   3  14  -2    6.77    0.77
   3  14  -2    6.44    0.94
  -3  14   2    7.16    0.76
  -3  14   2    5.54    1.00
   3  14  -2    7.14    0.74
   3  14  -2    8.52    0.82
   3 -14   2    7.07    0.71
  -3  14   2    5.47    0.82
  -3 -14   2    7.26    0.72
   3  14   2    7.97    0.89
   3 -14  -2    6.92    0.68
  -3  14  -2    8.61    0.79
  -3  14  -2    6.61    0.83
  -3  14  -2    7.48    0.78
   3  14   2    8.12    0.97
   3  14   2    5.87    0.82
  -3  14  -2    6.78    0.79
   3 -14  -2    8.50    0.56
  -3  14  -2    8.33    0.94
   4 -14   2    4.39    0.49
  -4  14   2    4.24    0.74
   4  14  -2    4.77    0.66
  -4  14   2    4.28    0.62
  -4  14   2    4.50    0.64
   4  14  -2    4.59    0.74
   4  14  -2    5.92    0.65
   4 -14   2    4.46    0.53
   4  14  -2    3.80    0.59
  -4  14   2    3.63    0.60
  -4  14   2    4.59    0.63
  -4  14   2    4.60    0.61
   4 -14   2    4.32    0.56
  -4  14  -2    5.22    0.65
  -4  14  -2    4.17    0.53
   4 -14  -2    3.82    0.54
  -4  14  -2    4.45    0.67
   4  14   2    5.29    0.89
  -4  14  -2    6.00    0.90
   4 -14  -2    4.83    0.45
  -4 -14   2    4.68    0.64
   4  14   2    5.46    0.70
   4  14   2    4.40    0.68
  -4  14  -2    3.75    0.58
   4  14   2    4.37    1.00
   5  14  -2    1.60    0.43
   5 -14   2    1.18    0.33
  -5  14   2    1.81    0.48
   5 -14   2    1.56    0.38
  -5  14   2    1.78    0.43
   5  14  -2    1.60    0.59
   5  14  -2    0.82    0.50
  -5  14   2    1.61    0.48
   5  14  -2    1.23    0.46
  -5  14   2    1.91    0.45
   5  14  -2    1.70    0.54
  -5  14   2    1.85    0.49
   5  14   2    2.01    0.52
  -5  14  -2    1.30    0.39
   5 -14  -2    1.60    0.36
   5  14   2    1.37    0.45
  -5 -14   2    1.40    0.39
  -5  14  -2    0.85    0.49
   5  14   2    1.05    0.40
   5 -14  -2    1.25    0.30
   6  14  -2    3.87    0.61
   6  14  -2    4.22    0.54
   6 -14   2    4.83    0.50
   6  14  -2    4.32    0.53
   6  14  -2    3.48    0.50
  -6  14   2    4.15    0.53
  -6  14   2    3.44    0.48
  -6  14   2    4.53    0.56
   6 -14   2    4.28    0.53
   6  14   2    4.47    0.56
  -6 -14   2    5.97    0.57
  -6  14  -2    4.80    0.51
   6  14   2    3.06    0.46
  -6  14  -2    4.56    0.56
   6 -14  -2    4.25    0.53
  -6  14  -2    4.08    0.55
   7  14  -2    0.16    0.24
   7  14  -2   -0.06    0.29
   7 -14   2   -0.12    0.31
   7  14  -2    0.06    0.22
   7 -14   2    0.08    0.20
   7  14  -2    0.03    0.23
  -7  14   2   -0.17    0.20
   7  14   2    0.08    0.28
   7 -14  -2    0.10    0.20
  -7  14  -2   -0.20    0.23
   0  15   2    0.36    0.40
   0  15   2    1.60    0.49
   0  15   2    1.06    0.45
   0 -15   2    0.60    0.27
   0 -15  -2    0.63    0.30
   0  15   2    0.10    0.35
   0  15  -2    0.92    0.42
   0  15  -2    0.72    0.39
   0  15  -2    0.28    0.50
   0  15  -2    1.04    0.60
   0  15   2    0.75    0.50
   0  15  -2    0.49    0.45
   0  15  -2   -0.37    0.51
   1  15  -2    0.69    0.39
   1  15  -2    0.59    0.41
   1  15  -2    0.06    0.41
  -1  15   2    0.48    0.38
  -1  15   2    0.00    0.49
  -1  15   2    0.53    0.45
  -1  15   2    0.85    0.44
   1  15  -2    0.52    0.56
  -1  15   2    0.45    0.33
   1  15  -2    0.33    0.45
   1 -15   2    0.33    0.40
   1 -15   2    0.72    0.26
   1  15   2    1.09    0.49
   1  15   2    0.99    0.43
  -1  15  -2    0.45    0.38
  -1  15  -2    0.22    0.46
  -1  15  -2   -0.07    0.43
  -1  15  -2    0.81    0.50
   1 -15  -2    0.62    0.25
   1  15   2    0.07    0.37
  -1  15  -2    0.34    0.35
   1  15   2    0.23    0.47
  -1 -15   2    0.34    0.29
   2 -15   2    1.37    0.36
   2  15  -2    1.32    0.43
  -2  15   2    0.94    0.39
   2  15  -2    1.84    0.50
  -2  15   2    0.67    0.43
   2 -15   2    1.38    0.26
  -2  15   2    1.36    0.53
  -2  15   2    1.39    0.36
   2  15  -2    1.92    0.44
  -2  15   2    1.45    0.43
   2  15  -2    1.29    0.55
   2  15  -2    1.36    0.44
  -2  15  -2    1.21    0.38
   2  15   2    2.19    0.44
  -2 -15   2    1.27    0.33
   2  15   2    1.43    0.46
  -2  15  -2    1.34    0.42
  -2  15  -2    0.81    0.48
  -2  15  -2    1.58    0.49
   2 -15  -2    1.28    0.26
   2  15   2    1.18    0.47
   2  15   2    1.26    0.49
  -2  15  -2    1.48    0.40
  -3  15   2    4.77    0.67
   3  15  -2    3.57    0.56
   3  15  -2    3.04    0.48
  -3  15   2    5.00    0.62
  -3  15   2    4.99    0.59
   3  15  -2    4.79    0.75
  -3  15   2    3.67    0.70
  -3  15   2    4.11    0.66
   3 -15   2    3.62    0.54
   3  15  -2    6.42    1.04
   3 -15   2    4.05    0.45
   3  15  -2    5.30    0.61
  -3  15   2    4.13    0.61
  -3  15  -2    5.53    0.63
   3 -15  -2    4.50    0.42
  -3  15  -2    3.83    0.58
  -3 -15   2    4.26    0.60
   3 -15  -2    4.32    0.52
  -3  15  -2    4.17    0.60
   3  15   2    4.99    0.86
  -3  15  -2    3.01    0.50
   3  15   2    3.38    0.65
   4  15  -2    0.80    0.40
  -4  15   2    0.86    0.35
  -4  15   2    0.25    0.32
   4 -15   2    0.28    0.25
  -4  15   2    0.84    0.40
  -4  15   2    0.69    0.45
   4  15  -2    0.49    0.42
   4 -15   2    0.20    0.26
  -4  15   2    0.62    0.36
   4  15  -2    1.02    0.37
  -4  15   2    0.77    0.44
   4 -15  -2    0.34    0.30
  -4  15  -2    0.51    0.49
   4 -15  -2    0.41    0.33
   4  15   2    0.28    0.37
   4 -15  -2    0.47    0.25
  -4  15  -2    0.71    0.34
  -4  15  -2    0.23    0.33
   4  15   2    0.29    0.65
   4  15   2    0.36    0.39
  -4  15  -2    0.46    0.37
  -4  15  -2    0.55    0.38
  -5  15   2    0.65    0.32
   5  15  -2    0.27    0.35
  -5  15   2    0.47    0.34
  -5  15   2    0.47    0.42
   5  15  -2    0.61    0.31
  -5  15   2    0.50    0.38
   5 -15   2    0.77    0.33
   5 -15   2    1.10    0.30
  -5  15   2    0.55    0.43
   5  15  -2    0.52    0.41
   5  15  -2    0.45    0.31
   5 -15   2    0.66    0.26
   5  15   2    1.08    0.59
   5  15   2    0.66    0.49
  -5  15  -2    0.70    0.33
   5  15   2    0.61    0.35
  -5  15  -2    0.69    0.33
   5 -15  -2    0.62    0.26
   5 -15  -2    0.75    0.26
   5 -15  -2    0.65    0.28
  -5  15  -2    0.68    0.34
  -5 -15   2    1.22    0.34
   6 -15   2    0.81    0.22
  -6  15   2    1.52    0.29
   6  15  -2    0.52    0.22
   6  15  -2    1.37    0.30
  -6  15   2    0.79    0.25
   6 -15   2    0.84    0.23
   6  15  -2    0.87    0.28
   6 -15  -2    0.89    0.21
  -6  15  -2    0.90    0.28
   6 -15  -2    1.21    0.24
  -6  15  -2    0.90    0.30
   0  16  -2    0.82    0.46
   0  16  -2    1.56    0.67
   0  16   2    0.64    0.43
   0 -16   2    1.18    0.26
   0  16   2    0.48    0.43
   0 -16   2    0.61    0.39
   0  16   2    1.31    0.57
   0  16  -2    1.27    0.66
  -1  16   2    0.46    0.40
  -1  16   2    0.40    0.43
   1 -16   2    0.51    0.33
   1  16  -2   -0.31    0.35
   1 -16   2    0.19    0.22
  -1  16   2    0.11    0.57
   1  16  -2    0.11    0.41
   1  16  -2    0.63    0.55
  -1  16   2    0.21    0.37
  -1  16  -2    0.44    0.48
  -1 -16   2   -0.14    0.24
  -1  16  -2    0.12    0.65
   1  16   2   -0.12    0.34
   1  16   2    0.60    0.37
  -1  16  -2   -0.22    0.39
   1  16   2    0.52    0.44
   1  16   2   -0.34    0.39
  -1  16  -2    0.55    0.48
   2  16  -2    2.78    0.43
  -2  16   2    4.34    0.57
  -2  16   2    4.23    0.57
   2 -16   2    4.64    0.42
  -2  16   2    4.16    0.55
   2 -16   2    4.85    0.51
   2  16  -2    4.29    0.76
   2  16  -2    3.31    0.54
  -2  16   2    3.79    0.55
  -2  16   2    2.96    0.50
   2  16  -2    4.21    0.61
   2  16   2    4.38    0.50
  -2  16  -2    3.48    0.47
   2  16   2    4.11    0.66
   2  16   2    4.06    0.66
  -2  16  -2    4.52    0.58
   2 -16  -2    3.50    0.59
  -2  16  -2    4.42    0.58
   2  16   2    5.87    0.60
  -2  16  -2    5.25    0.65
  -2  16  -2    3.99    0.69
  -2 -16   2    4.93    0.49
   3  16  -2    3.01    0.46
   3  16  -2    3.31    0.50
  -3  16   2    2.32    0.44
  -3  16   2    3.37    0.50
  -3  16   2    3.39    0.50
  -3  16   2    2.85    0.40
   3  16  -2    2.54    0.40
  -3  16   2    3.38    0.51
   3  16  -2    2.57    0.39
   3 -16   2    3.38    0.39
   3 -16   2    3.24    0.43
  -3  16  -2    2.99    0.42
  -3 -16   2    4.17    0.50
  -3  16  -2    2.69    0.42
  -3  16  -2    2.93    0.40
   3  16   2    3.23    0.41
  -3  16  -2    3.69    0.55
   3  16   2    3.17    0.50
   3 -16  -2    4.28    0.50
   3  16   2    2.62    0.44
  -3  16  -2    3.60    0.65
  -4  16   2   12.56    0.86
   4  16  -2   12.21    0.75
  -4  16   2   14.19    0.81
  -4  16   2   10.35    0.84
  -4  16   2   11.54    0.75
   4  16  -2   11.37    0.81
  -4  16   2   12.83    0.78
   4 -16   2   12.64    0.72
   4 -16   2   11.87    0.77
   4  16  -2   12.31    0.85
   4  16  -2   13.27    0.79
   4 -16   2   13.31    0.67
   4  16   2   13.39    0.87
  -4  16  -2   13.07    1.08
   4 -16  -2   12.93    0.90
  -4  16  -2   14.00    0.82
  -4  16  -2   14.18    0.82
  -4  16  -2   11.87    0.81
   4 -16  -2   13.48    0.72
  -4 -16   2   13.78    0.81
  -4  16  -2   13.44    1.18
   4  16   2   12.24    0.84
   5  16  -2    2.61    0.36
  -5  16   2    3.60    0.58
   5  16  -2    2.63    0.43
   5 -16   2    3.02    0.35
   5  16  -2    2.31    0.35
  -5  16   2    3.46    0.37
  -5  16   2    2.37    0.32
  -5  16  -2    2.46    0.34
   5 -16  -2    1.60    0.27
  -5  16  -2    3.02    0.38
  -5  16  -2    2.26    0.29
   0  17  -2    3.74    0.50
   0  17  -2    3.61    0.60
   0  17  -2    4.26    0.57
   0  17   2    3.88    0.57
   0  17  -2    3.91    0.53
   0 -17  -2    4.05    0.43
   0  17   2    2.71    0.41
   0  17   2    4.05    0.59
   0  17   2    4.07    0.51
   0 -17   2    3.89    0.52
   0 -17   2    4.14    0.43
   1 -17   2    2.96    0.44
  -1  17   2    2.30    0.39
   1 -17   2    2.77    0.51
   1  17  -2    2.24    0.38
  -1  17   2    2.95    0.38
   1  17  -2    2.25    0.35
  -1  17   2    2.36    0.51
   1  17  -2    2.66    0.45
   1 -17   2    2.81    0.42
   1  17  -2    3.23    0.50
  -1 -17  -2    2.87    0.43
  -1  17  -2    2.22    0.35
  -1  17  -2    2.12    0.38
   1  17   2    2.72    0.45
  -1  17  -2    2.68    0.59
   1  17   2    2.98    0.39
  -1 -17   2    2.60    0.32
  -1  17  -2    1.57    0.35
   1  17   2    3.33    0.50
   1 -17  -2    2.81    0.38
   1  17   2    2.70    0.51
  -1  17  -2    3.43    0.61
   2  17  -2    1.44    0.46
   2  17  -2    0.77    0.26
  -2  17   2    1.43    0.27
   2  17  -2    0.78    0.31
  -2  17   2    1.37    0.34
  -2  17   2    1.09    0.28
   2 -17   2    1.45    0.29
   2 -17   2    0.92    0.24
   2 -17   2    1.29    0.25
  -2  17   2    0.79    0.30
   2  17  -2    1.16    0.31
   2 -17  -2    1.23    0.22
  -2  17  -2    0.57    0.26
   2  17   2    0.65    0.33
  -2  17  -2    0.86    0.31
  -2 -17   2    1.33    0.29
  -2  17  -2    1.28    0.31
   2  17   2    1.15    0.31
   2 -17  -2    1.46    0.29
   2  17   2    0.56    0.32
  -2  17  -2    0.84    0.27
  -2  17  -2    0.89    0.35
  -2 -17   2    0.87    0.49
   3  17  -2    4.74    0.45
  -3  17   2    4.48    0.49
   3  17  -2    4.60    0.54
  -3  17   2    4.25    0.43
   3  17  -2    3.89    0.45
   3  17  -2    4.98    0.78
   3 -17   2    4.10    0.43
  -3  17   2    3.69    0.47
  -3  17  -2    4.37    0.49
  -3  17  -2    3.06    0.47
   3 -17  -2    4.09    0.37
   3 -17  -2    3.39    0.52
   3  17   2    3.25    0.57
   3  17   2    4.55    0.46
  -3  17  -2    4.26    0.46
  -3  17  -2    4.44    0.49
  -3  17  -2    4.73    0.54
   4 -17   2    0.43    0.19
   4  17  -2    0.32    0.16
  -4  17   2    0.63    0.34
  -4  17  -2    0.30    0.24
   4 -17  -2    0.28    0.17
   0  18  -2   19.61    0.98
   0  18   2   19.51    1.04
   0  18  -2   20.01    0.99
   1 -18   2    3.21    0.31
   1  18  -2    3.12    0.36
   1  18  -2    4.23    0.40
  -1  18   2    3.83    0.39
   1  18  -2    3.17    0.40
  -1  18   2    3.89    0.40
  -1  18   2    4.61    0.40
  -1  18  -2    4.19    0.38
   1  18   2    4.64    0.45
   1  18   2    5.56    0.57
   1 -18  -2    3.98    0.39
  -1  18  -2    2.91    0.41
  -1  18  -2    4.22    0.38
  -1 -18   2    3.26    0.37
  -1  18  -2    4.84    0.38
   0   0   3   -0.63    0.04
   0   0  -3   -0.65    0.04
   0   0   3   -0.70    0.06
   0   0  -3   -0.60    0.04
  -1   0  -3    3.85    0.23
  -1   0   3    4.47    0.25
   1   0   3    3.83    0.27
   1   0  -3    4.44    0.24
  -1   0  -3    4.01    0.24
   1   0  -3    4.10    0.23
   1   0   3    3.82    0.25
   1   0  -3    4.06    0.23
  -2   0   3   19.53    0.92
  -2   0   3   20.67    0.90
   2   0   3   20.60    0.96
   2   0  -3   20.10    0.93
  -2   0  -3   21.59    0.91
   2   0  -3   19.85    0.92
  -2   0  -3   18.70    0.91
   2   0  -3   21.37    0.90
   2   0   3   19.70    0.95
   3   0  -3   54.12    2.44
   3   0   3   55.39    2.47
  -3   0   3   54.26    2.42
   3   0   3   53.82    2.46
  -3   0   3   56.64    2.39
   3   0  -3   55.29    2.39
   3   0  -3   52.47    2.43
  -3   0  -3   53.39    2.40
  -3   0  -3   57.45    2.41
   4   0   3   14.77    0.79
  -4   0   3   15.96    0.75
   4   0   3   14.89    0.80
  -4   0  -3   14.39    0.71
  -4   0  -3   13.12    0.69
   4   0  -3   13.94    0.76
   5   0   3    1.90    0.35
  -5   0   3    1.32    0.24
   5   0  -3    1.23    0.28
   5   0   3    1.54    0.32
   6   0   3   31.87    1.68
  -6   0   3   28.18    1.61
  -6   0   3   32.80    1.58
  -6   0  -3   28.78    1.59
   6   0  -3   33.82    1.64
  -6   0  -3   31.34    1.51
  -7   0  -3   21.44    1.27
  -7   0  -3   23.22    1.26
  -7   0   3   22.78    1.27
   7   0   3   20.35    1.56
   8   0  -3   37.55    2.00
   8   0   3   37.97    2.11
   8   0  -3   32.78    2.12
  -8   0   3   34.15    1.84
  -8   0  -3   36.01    1.83
   8   0   3   35.82    2.02
   8   0   3   35.68    2.08
   8   0  -3   36.66    2.15
   8   0   3   35.25    2.09
   8   0   3   33.60    2.12
  -8   0   3   35.41    1.84
  -8   0   3   37.02    2.02
   9   0   3   18.79    1.30
  -9   0  -3   17.49    1.28
   9   0   3   17.49    1.39
  -9   0  -3   16.41    1.19
  -9   0   3   16.73    1.23
   9   0   3   15.65    1.32
   9   0  -3   18.55    1.35
   9   0  -3   17.68    1.20
   9   0   3   17.59    1.21
   9   0   3   18.59    1.46
 -10   0   3    3.15    0.51
  10   0  -3    3.76    0.60
  10   0   3    3.28    0.59
  10   0  -3    3.03    0.58
 -10   0   3    4.96    0.88
  11   0   3    0.08    0.39
 -11   0   3    0.50    0.30
 -11   0   3    0.40    0.35
 -11   0  -3    0.69    0.39
  11   0  -3    0.56    0.42
 -11   0  -3    0.15    0.26
  11   0   3    0.19    0.34
   0   1   3  170.25    7.93
   0   1  -3  195.61    7.95
   0  -1  -3  173.01    7.93
   0  -1  -3  185.33    7.94
   0  -1  -3  193.36    7.96
   0   1  -3  187.52    7.95
   0  -1   3  184.99    7.95
   0   1   3  182.22    7.95
   0   1   3  186.82    7.96
   0  -1   3  181.82    7.97
   1   1  -3    1.03    0.10
  -1   1   3    0.97    0.11
  -1   1   3    1.16    0.12
  -1  -1  -3    1.13    0.08
   1  -1   3    1.16    0.13
   1  -1   3    1.18    0.12
   1   1  -3    1.07    0.09
  -1  -1  -3    1.10    0.11
  -1   1   3    1.07    0.10
   1   1  -3    1.32    0.12
   1   1   3    0.97    0.14
   1   1   3    1.62    0.15
  -1  -1   3    1.47    0.14
   1  -1  -3    1.02    0.11
   1  -1  -3    1.47    0.09
  -1   1  -3    1.12    0.11
  -1   1  -3    1.23    0.11
   2   1  -3   98.53    4.48
   2   1  -3   98.67    4.48
   2  -1   3  103.84    4.51
   2  -1   3   99.60    4.48
  -2   1   3  102.00    4.47
   2   1  -3  102.92    4.45
   2  -1   3  102.94    4.51
  -2  -1  -3  107.97    4.46
  -2  -1  -3  105.47    4.47
  -2   1   3  107.42    4.47
  -2   1  -3  105.88    4.35
  -2  -1   3   97.25    4.36
   2   1   3  101.05    4.39
   2  -1  -3  104.80    4.35
   2   1   3   98.38    4.37
  -2   1  -3   92.68    4.35
   3   1  -3   88.92    3.84
  -3   1   3   85.78    3.80
   3   1  -3   85.14    3.83
   3  -1   3   87.02    3.86
  -3  -1  -3   86.62    3.80
  -3   1   3   89.45    3.82
  -3  -1  -3   89.19    3.80
   3  -1   3   85.77    3.86
  -3  -1   3   86.50    3.85
  -3   1  -3   89.77    3.84
  -3   1  -3   92.91    3.83
   3  -1  -3   86.12    3.85
   3   1   3   86.87    3.89
   3   1   3   85.33    3.88
   3  -1  -3   86.62    3.86
   4  -1   3    8.77    0.57
  -4  -1  -3    8.68    0.56
  -4   1   3   10.84    0.52
   4  -1   3    8.97    0.60
  -4  -1  -3    9.54    0.47
   4   1  -3    8.99    0.54
  -4   1   3    8.78    0.47
  -4   1  -3    8.56    0.48
  -4  -1   3    8.26    0.50
   4   1   3    8.34    0.54
   4   1   3    8.52    0.56
  -4   1  -3    8.87    0.45
  -5  -1  -3   32.79    1.42
   5  -1   3   31.45    1.53
   5  -1   3   31.76    1.53
  -5   1   3   26.54    1.44
   5   1  -3   30.53    1.51
   5   1   3   31.76    1.60
  -5   1  -3   31.74    1.47
   5  -1  -3   32.34    1.57
  -5   1  -3   31.85    1.51
   5   1   3   31.11    1.60
  -5  -1   3   34.27    1.55
   6  -1   3    2.04    0.45
  -6   1   3    1.95    0.49
  -6  -1  -3    2.00    0.28
   6  -1   3    2.36    0.45
  -6  -1  -3    2.34    0.46
   6   1   3    1.99    0.43
  -6  -1   3    2.94    0.42
  -6  -1   3    1.43    0.64
   6   1   3    1.76    0.44
   6  -1  -3    1.13    0.43
  -6   1  -3    2.06    0.68
  -6   1  -3    1.50    0.30
   7  -1   3   37.64    2.23
  -7  -1  -3   39.37    1.89
   7   1  -3   41.16    2.11
  -7  -1  -3   37.17    1.90
  -7   1   3   36.35    1.93
  -7   1  -3   39.84    1.95
  -7  -1   3   36.23    1.87
   7   1   3   37.79    2.08
  -7   1  -3   38.38    1.89
   7  -1  -3   37.01    2.08
   8  -1   3   13.13    1.19
   8   1  -3   13.20    1.14
   8   1  -3   14.59    1.16
   8  -1   3   14.21    1.14
   8  -1   3   16.61    1.36
   8   1  -3   14.57    1.43
  -8   1   3   15.64    1.19
   8   1  -3   12.73    1.32
  -8  -1  -3   14.90    0.99
   8   1   3   13.67    1.28
   8   1   3   15.67    1.30
  -8  -1   3   14.17    0.99
  -8   1  -3   13.41    1.02
   8  -1  -3   14.66    1.22
   8   1   3   13.94    1.32
   8   1   3   11.17    1.30
  -8  -1   3   13.84    1.14
   8   1   3   14.42    1.21
  -8  -1   3   15.37    1.00
   8  -1  -3   14.23    1.18
  -9  -1  -3    2.22    0.47
   9  -1   3    2.36    0.64
   9  -1   3    2.80    0.66
   9   1  -3    1.40    0.63
  -9   1   3    1.84    0.53
  -9   1   3    2.79    0.68
   9   1  -3    2.84    0.72
   9  -1   3    2.03    0.54
   9   1  -3    2.13    0.54
   9   1   3    3.05    0.66
   9   1   3    3.56    0.67
  -9  -1   3    2.12    0.56
   9  -1  -3    2.14    0.54
   9   1   3    3.03    0.64
  -9   1  -3    1.40    0.61
   9  -1  -3    3.05    0.69
  -9  -1   3    3.01    0.73
   9   1   3    3.47    0.60
   9   1   3    2.30    0.67
  10   1  -3    0.35    0.72
  10  -1   3    0.52    0.48
 -10   1   3   -0.02    0.36
 -10  -1  -3    0.45    0.49
  10   1  -3    0.01    0.54
 -10   1   3    1.22    0.51
  10   1   3    0.71    0.60
  10  -1  -3   -0.03    0.45
  10   1   3   -0.01    0.61
  10   1   3    0.19    0.49
 -10  -1   3    0.18    0.39
 -11   1   3    1.58    0.33
 -11   1   3    2.40    0.50
  11  -1   3    1.41    0.37
 -11  -1  -3    1.80    0.32
 -11   1  -3    1.93    0.45
  11   1   3    1.38    0.39
 -11  -1   3    2.06    0.35
 -11  -1   3    2.45    0.35
 -11   1  -3    2.00    0.32
  11  -1  -3    1.86    0.40
  11   1   3    1.80    0.39
   0  -2   3  486.21   21.43
   0   2  -3  543.74   21.41
   0   2   3  473.74   21.43
   0   2   3  487.00   21.43
   0  -2  -3  478.98   21.45
   0  -2   3  504.64   21.43
   0   2  -3  479.51   21.45
   0   2   3  519.18   21.42
   1  -2   3  216.56    9.19
  -1  -2  -3  198.82    9.16
  -1   2   3  214.71    9.16
   1   2  -3  216.83    9.17
   1   2  -3  203.19    9.17
  -1  -2  -3  221.14    9.17
   1   2  -3  215.98    9.16
  -1   2   3  210.21    9.17
   1  -2   3  212.17    9.19
   1  -2  -3  208.31    9.39
  -1  -2   3  219.41    9.40
   1  -2  -3  220.46    9.37
   1   2   3  216.19    9.42
   1   2   3  213.81    9.40
   1   2   3  215.15    9.39
  -1  -2   3  215.44    9.41
  -1   2  -3  229.64    9.40
  -1   2  -3  217.96    9.39
   2  -2   3   59.51    2.70
  -2   2   3   62.15    2.66
   2  -2   3   63.86    2.70
  -2  -2  -3   64.85    2.66
  -2  -2  -3   60.79    2.64
  -2  -2  -3   60.30    2.65
   2   2  -3   60.02    2.68
  -2   2   3   54.45    2.66
   2   2  -3   61.26    2.63
  -2  -2   3   58.07    2.76
  -2   2  -3   63.46    2.74
   2  -2  -3   63.79    2.75
   2   2   3   60.20    2.79
   2  -2  -3   67.23    2.75
  -2   2  -3   62.79    2.75
   2   2   3   62.68    2.77
  -3   2   3   52.04    2.15
   3   2  -3   48.98    2.19
   3  -2   3   49.15    2.21
  -3  -2  -3   48.22    2.16
   3  -2   3   46.61    2.18
  -3   2   3   47.24    2.15
  -3  -2  -3   50.38    2.15
  -3  -2  -3   47.16    2.14
   3  -2  -3   46.22    2.16
  -3  -2   3   46.61    2.17
   3  -2  -3   49.12    2.17
  -3   2  -3   50.27    2.14
  -3   2  -3   50.50    2.16
   3   2   3   47.17    2.19
  -4  -2  -3   18.89    0.88
  -4   2   3   19.55    0.92
   4  -2   3   19.63    0.99
   4   2  -3   19.10    0.96
   4  -2   3   18.40    0.98
  -4   2   3   19.09    0.90
  -4  -2  -3   18.70    0.89
   4   2   3   18.93    0.99
  -4   2  -3   17.33    0.89
  -4  -2   3   21.49    0.95
  -4   2  -3   18.24    0.91
   4   2   3   19.80    0.98
   4  -2  -3   17.02    0.93
   5  -2   3   23.04    1.26
   5   2  -3   24.30    1.23
  -5  -2  -3   23.61    1.11
   5  -2   3   22.69    1.22
   5   2   3   24.09    1.27
  -5   2  -3   23.83    1.17
   5   2   3   23.84    1.24
  -5   2  -3   22.93    1.12
  -5  -2   3   23.49    1.19
   5  -2  -3   24.57    1.24
   6  -2   3    8.32    0.77
   6  -2   3    8.71    0.77
  -6  -2  -3    8.33    0.54
  -6  -2  -3    6.90    0.88
   6   2  -3    9.45    0.80
   6   2   3    8.35    0.78
   6  -2  -3    8.16    0.80
  -6   2  -3    9.42    0.66
  -6   2  -3    7.70    0.77
  -6  -2   3    9.78    0.68
   6   2   3    7.72    0.74
  -6  -2   3    8.71    0.75
   7   2  -3   32.78    1.81
  -7  -2  -3   32.03    1.67
   7  -2   3   36.83    1.98
  -7   2   3   27.13    2.45
  -7  -2  -3   35.36    1.63
   7  -2   3   28.91    2.03
   7  -2   3   32.41    2.03
  -7   2  -3   31.81    1.70
  -7  -2   3   35.46    1.84
   7   2   3   27.91    1.98
  -7  -2   3   32.86    1.65
   7   2   3   34.64    1.84
   7  -2  -3   30.36    2.29
   8   2  -3   73.39    3.59
   8   2  -3   72.20    3.56
   8   2  -3   76.90    3.57
   8  -2   3   69.68    3.62
   8  -2   3   72.57    3.60
  -8  -2  -3   76.30    3.45
   8   2  -3   75.17    3.66
   8  -2   3   69.98    3.57
   8   2  -3   81.29    3.87
   8  -2   3   79.59    3.77
  -8  -2  -3   70.09    3.53
  -8   2   3   77.45    3.60
   8   2   3   76.82    3.52
   8   2   3   69.32    3.49
  -8  -2   3   74.15    3.54
  -8   2  -3   67.82    3.40
   8   2   3   74.18    3.53
   8  -2  -3   78.47    3.67
  -8  -2   3   69.27    3.40
   8  -2  -3   73.72    3.53
  -8   2  -3   71.91    3.62
   8   2   3   71.78    3.60
  -8  -2   3   75.08    3.37
   8   2   3   75.25    3.73
   9  -2   3    6.79    0.98
   9  -2   3    6.24    0.91
   9   2  -3    6.56    0.93
   9   2  -3    6.68    1.09
   9   2  -3    6.91    1.05
   9   2  -3    7.70    0.83
  -9  -2  -3    8.48    1.06
  -9   2   3    5.89    0.94
  -9   2   3    8.82    0.88
  -9  -2   3    8.01    1.11
  -9  -2   3    7.02    0.73
   9  -2  -3    6.56    0.92
   9   2   3    7.09    0.96
   9   2   3    7.56    1.05
  -9  -2   3    7.61    0.84
  -9   2  -3    4.85    0.86
   9  -2  -3    7.47    0.82
   9   2   3    6.23    0.92
   9   2   3    8.53    1.03
   9   2   3    9.07    0.91
 -10  -2  -3    1.21    0.46
 -10   2   3    1.49    0.47
 -10  -2  -3    1.44    0.47
 -10   2   3    1.47    0.41
  10  -2   3    0.91    0.58
  10   2  -3    1.13    0.51
  10  -2   3    0.74    0.48
  10   2  -3    1.18    0.45
  10   2   3    1.82    0.54
  10   2   3    1.69    0.53
  10  -2  -3    1.00    0.46
  10   2   3    1.40    0.42
 -10  -2   3    1.24    0.41
  10   2   3    1.07    0.53
  10   2   3    0.81    0.46
 -10   2  -3    0.74    0.51
  11  -2   3    1.06    0.36
 -11   2   3    0.52    0.29
 -11  -2  -3    0.65    0.40
 -11   2   3    0.08    0.27
 -11   2  -3    0.91    0.28
 -11  -2   3    1.55    0.32
 -11  -2   3    1.13    0.44
 -11   2  -3    1.17    0.69
  11  -2  -3    0.91    0.34
  11   2   3    1.12    0.40
  11   2   3    1.13    0.33
   0  -3  -3  429.35   19.97
   0   3   3  458.66   19.96
   0   3  -3  483.98   19.95
   0   3   3  452.08   19.95
   0  -3  -3  432.67   19.98
   0  -3   3  485.79   19.97
   0  -3   3  471.81   19.98
   0   3  -3  484.58   19.95
   1   3  -3  247.68   10.45
  -1   3   3  235.89   10.47
   1   3  -3  236.42   10.48
   1  -3   3  238.31   10.49
   1  -3   3  244.28   10.49
  -1   3   3  250.34   10.44
  -1  -3   3  242.30   10.44
  -1  -3   3  242.08   10.46
   1   3   3  239.85   10.44
   1  -3  -3  242.89   10.43
   1   3   3  255.32   10.46
   1  -3  -3  236.35   10.40
  -1   3  -3  240.15   10.43
   1   3   3  236.05   10.43
  -1   3  -3  237.62   10.43
  -2   3   3   17.68    0.81
   2  -3   3   16.53    0.84
  -2  -3  -3   17.60    0.80
  -2  -3  -3   17.90    0.77
   2   3  -3   17.64    0.83
  -2  -3  -3   17.35    0.76
   2   3  -3   17.53    0.78
   2  -3   3   16.62    0.84
  -2  -3   3   16.89    0.85
  -2   3  -3   16.44    0.82
   2   3   3   18.52    0.85
  -2   3  -3   18.41    0.84
   2  -3  -3   17.28    0.82
   2   3   3   17.92    0.87
   2  -3  -3   18.46    0.83
  -3  -3  -3   37.74    1.65
  -3  -3  -3   39.07    1.67
   3  -3   3   32.68    1.74
  -3  -3  -3   38.13    1.67
   3  -3   3   36.84    1.74
   3   3  -3   36.93    1.73
  -3   3   3   42.46    1.66
  -3   3   3   36.99    1.69
   3  -3   3   36.36    1.73
   3  -3  -3   34.28    1.65
  -3   3  -3   38.63    1.66
   3   3   3   36.11    1.70
   3   3   3   36.18    1.68
  -3  -3   3   34.83    1.66
   3  -3  -3   37.74    1.66
  -4  -3  -3    4.09    0.25
   4  -3   3    3.69    0.41
  -4   3   3    4.32    0.35
   4   3  -3    4.21    0.38
   4  -3   3    3.79    0.39
   4   3   3    4.32    0.40
  -4   3  -3    3.70    0.30
   4  -3  -3    3.62    0.38
  -4  -3   3    3.56    0.34
  -4   3  -3    4.77    0.37
   4   3   3    3.57    0.41
   4  -3  -3    4.28    0.39
   5  -3   3   33.55    1.65
   5   3  -3   35.37    1.65
   5  -3   3   32.70    1.63
  -5  -3  -3   30.89    1.51
   5   3   3   32.82    1.65
  -5   3  -3   30.96    1.51
  -5  -3   3   36.74    1.60
   5   3   3   31.21    1.62
   5  -3  -3   32.71    1.61
  -5   3  -3   30.92    1.62
  -6  -3  -3    5.03    0.44
   6  -3   3    6.16    0.80
   6   3  -3    5.54    0.73
  -6  -3   3    5.60    0.66
   6   3   3    5.17    0.67
  -6   3  -3    4.63    0.61
   6  -3  -3    5.96    0.78
   6   3   3    5.56    0.81
  -6  -3   3    4.42    0.60
   7  -3   3   36.05    2.12
  -7  -3  -3   32.62    1.82
   7   3  -3   33.09    1.87
   7  -3   3   34.36    1.92
   7  -3   3   35.23    1.99
  -7   3   3   32.37    1.89
  -7   3   3   34.00    2.14
   7   3  -3   30.49    1.87
   7  -3   3   29.83    1.98
  -7  -3  -3   34.12    1.64
   7  -3   3   30.50    1.92
  -7  -3  -3   33.01    1.70
   7   3  -3   35.57    1.96
   7   3  -3   31.98    1.88
   7   3   3   30.98    1.90
  -7  -3   3   31.67    1.85
   7  -3  -3   31.26    1.89
   7   3   3   31.69    1.88
   7   3   3   36.22    1.97
  -7  -3   3   27.33    1.83
   7   3   3   29.14    1.92
  -7   3  -3   33.25    2.05
  -7   3  -3   32.29    1.71
   7  -3  -3   35.45    2.01
   7   3   3   31.07    1.85
   7   3   3   30.86    2.12
   8   3  -3    4.00    0.67
  -8  -3  -3    4.06    0.65
   8   3  -3    4.24    0.67
   8   3  -3    4.61    0.77
  -8  -3  -3    4.47    0.68
   8   3  -3    3.30    0.65
   8  -3   3    2.65    0.62
  -8   3   3    3.82    0.66
   8  -3   3    3.77    0.77
  -8   3   3    2.47    0.71
   8  -3   3    3.66    0.80
   8   3  -3    2.90    0.75
  -8  -3   3    3.51    0.55
   8   3   3    5.47    0.94
   8   3   3    4.10    0.69
   8  -3  -3    3.70    0.71
  -8   3  -3    3.36    0.76
   8   3   3    3.78    0.66
   8  -3  -3    2.29    0.61
   8   3   3    3.79    0.74
   8   3   3    4.95    0.94
  -8  -3   3    2.89    0.45
   9   3  -3    0.39    0.49
   9   3  -3    0.22    0.56
  -9   3   3   -0.51    0.51
  -9   3   3    0.91    0.46
   9   3  -3    0.42    0.48
  -9  -3  -3    0.37    0.38
   9  -3   3    0.62    0.57
   9   3  -3    0.48    0.93
   9  -3   3    0.14    0.57
   9   3  -3    0.19    0.43
   9  -3   3   -0.38    0.49
   9   3   3    0.16    0.51
   9  -3  -3    0.26    0.53
  -9  -3   3    0.80    0.35
  -9   3  -3    0.17    0.52
  -9  -3   3    0.43    0.47
  -9  -3   3    0.13    0.43
   9   3   3   -0.01    0.47
   9   3   3   -0.26    0.49
   9   3   3    0.18    0.61
   9   3   3    0.47    0.52
 -10   3   3    0.27    0.37
  10   3  -3    0.11    0.45
  10   3  -3    0.29    0.64
  10  -3   3    0.00    0.48
 -10   3   3    0.05    0.39
 -10  -3  -3    0.02    0.40
 -10  -3  -3    0.06    0.41
  10   3  -3    0.21    0.37
  10  -3   3    0.30    0.41
 -10  -3   3   -0.11    0.35
  10  -3  -3    0.30    0.41
 -10   3  -3    0.37    0.57
  10   3   3   -0.15    0.38
  10   3   3    0.31    0.46
  10   3   3   -0.17    0.43
 -10   3  -3    0.05    0.38
  10   3   3    0.12    0.51
  10   3   3    0.05    0.39
 -11   3   3    0.23    0.29
 -11  -3  -3    0.02    0.26
 -11   3   3   -0.17    0.26
  11  -3   3    0.33    0.39
  11   3   3    0.44    0.29
 -11   3  -3    0.44    0.27
 -11  -3   3    0.58    0.26
 -11  -3   3    0.45    0.31
  11  -3  -3    0.30    0.28
   0  -4  -3   73.48    3.32
   0  -4   3   73.28    3.36
   0   4  -3   79.34    3.33
   0  -4  -3   77.73    3.30
   0   4   3   77.75    3.34
   0   4   3   75.93    3.33
   0  -4   3   76.14    3.35
  -1   4   3  194.48    8.47
   1  -4   3  194.24    8.48
   1  -4   3  192.36    8.48
   1   4  -3  200.01    8.44
  -1  -4   3  197.42    8.55
  -1   4  -3  187.28    8.54
   1  -4  -3  201.32    8.53
   1  -4  -3  203.11    8.53
   1   4   3  205.02    8.57
  -1   4  -3  204.02    8.54
   1   4   3  190.86    8.54
  -1  -4   3  200.95    8.57
   1   4   3  195.49    8.54
   1  -4  -3  185.68    8.53
   2   4  -3   86.98    3.80
  -2   4   3   89.00    3.84
   2   4  -3   85.73    3.85
   2  -4   3   88.00    3.86
  -2  -4  -3   87.51    3.82
   2   4   3   92.18    3.93
  -2   4  -3   88.12    3.91
   2   4   3   87.72    3.95
   2  -4  -3   89.86    3.90
   2   4   3   87.33    3.89
  -2   4  -3   92.80    3.93
   2  -4  -3   85.72    3.90
   3  -4   3   15.90    0.83
  -3  -4  -3   15.40    0.72
   3   4  -3   15.74    0.82
   3  -4   3   16.09    0.83
  -3  -4  -3   16.03    0.74
  -3   4   3   15.32    0.78
   3  -4   3   16.58    0.84
  -3  -4  -3   16.75    0.76
   3   4   3   15.11    0.80
  -3  -4   3   15.44    0.79
  -3   4  -3   15.16    0.79
   3  -4  -3   15.69    0.77
   3  -4  -3   15.12    0.79
  -3   4  -3   16.15    0.75
   3   4   3   14.92    0.83
   4  -4   3   10.36    0.67
  -4  -4  -3   10.43    0.52
  -4   4   3   10.85    0.59
   4   4  -3   10.09    0.64
   4  -4   3   11.09    0.68
  -4  -4   3   10.06    0.62
   4  -4  -3   10.60    0.63
  -4   4  -3   11.59    0.58
   4  -4  -3   10.74    0.66
   4   4   3   11.18    0.67
   4   4   3    9.87    0.68
  -5   4   3   36.50    1.66
  -5  -4  -3   34.41    1.61
   5  -4   3   37.10    1.78
   5  -4   3   31.68    1.81
   5   4  -3   37.40    1.75
  -5  -4   3   36.00    1.76
   5   4   3   36.38    1.80
   5  -4  -3   35.63    1.79
   5   4   3   37.03    1.84
  -5   4  -3   36.56    1.70
   6   4  -3   34.74    1.78
  -6  -4  -3   32.90    1.73
   6  -4   3   34.44    1.83
  -6  -4  -3   34.00    1.60
   6   4   3   34.10    1.76
   6   4   3   32.42    1.70
  -6   4  -3   27.86    1.72
  -6  -4   3   34.91    1.66
  -6  -4   3   28.97    1.59
  -7   4   3    9.07    1.13
   7   4  -3   10.46    1.87
   7   4  -3   10.10    0.94
   7  -4   3   10.33    1.27
   7   4  -3    8.67    1.04
   7   4  -3    9.06    0.95
   7  -4   3   12.00    1.78
   7  -4   3   11.45    1.43
  -7   4   3   10.22    1.42
  -7  -4  -3    9.97    0.75
   7   4   3    9.03    1.00
   7  -4  -3    8.64    1.34
   7   4   3    8.95    1.02
  -7   4  -3    6.99    1.16
   7   4   3   10.65    1.06
  -7  -4   3    9.18    0.77
   7  -4  -3    9.85    1.03
   7   4   3    8.96    1.16
  -7  -4   3   12.00    1.79
   8   4  -3    1.89    0.81
   8   4  -3    2.56    0.66
  -8   4   3    3.21    0.63
   8   4  -3    3.00    0.89
  -8  -4  -3    2.81    0.44
  -8   4   3    2.73    1.01
   8   4  -3    2.30    0.66
   8  -4   3    1.57    0.94
   8  -4   3    4.32    0.84
  -8  -4   3    2.70    0.57
  -8   4  -3    2.24    0.80
   8   4   3    3.01    0.82
   8  -4  -3    2.09    0.74
   8   4   3    2.48    0.81
   8   4   3    4.84    1.41
   8   4   3    1.88    0.57
   8   4   3    1.98    0.68
  -8  -4   3    2.29    0.40
   9   4  -3    5.89    0.85
   9   4  -3    5.24    0.83
   9   4  -3    5.51    0.87
   9  -4   3    4.07    0.71
   9  -4   3    5.60    0.87
  -9   4   3    5.70    0.86
   9   4  -3    5.80    0.72
   9  -4   3    3.52    0.69
   9   4  -3    6.11    0.75
  -9  -4  -3    4.82    0.65
  -9   4   3    4.55    0.77
   9   4   3    6.04    1.02
   9   4   3    5.68    0.87
  -9   4  -3    4.91    0.77
  -9  -4   3    5.43    0.65
  -9  -4   3    4.84    0.79
   9  -4  -3    5.69    0.84
  -9   4  -3    4.08    0.82
   9   4   3    6.02    0.75
  -9  -4   3    5.54    0.67
   9   4   3    3.76    0.62
   9   4   3    6.43    0.81
 -10  -4  -3    7.43    0.72
  10   4  -3    8.91    0.83
  10   4  -3    7.59    0.73
  10   4  -3    7.41    0.83
 -10   4   3    7.34    0.72
 -10   4   3    6.63    0.76
  10  -4   3    7.64    0.78
 -10  -4   3    7.52    0.69
 -10  -4   3   10.05    0.85
  10   4   3    7.97    0.76
  10   4   3    8.06    0.86
  10  -4  -3    7.14    0.76
  10   4   3    6.99    0.94
 -10   4  -3    7.08    0.95
  10   4   3    6.88    0.72
 -10   4  -3    6.12    0.71
  10   4   3    8.82    0.80
  11  -4   3    1.24    0.30
 -11   4   3    2.06    0.48
 -11   4   3    1.69    0.31
  11   4  -3    1.45    0.26
 -11  -4  -3    1.77    0.30
  11   4   3    1.96    0.37
 -11  -4   3    2.54    0.37
  11  -4  -3    2.02    0.40
  11   4   3    1.59    0.30
 -11   4  -3    1.71    0.28
   0   5  -3  105.11    4.61
   0   5   3  100.92    4.60
   0  -5   3  106.49    4.64
   0   5   3  104.54    4.62
   0  -5   3  106.65    4.64
   0  -5  -3  107.43    4.58
   0  -5  -3  106.64    4.59
   0  -5  -3  107.66    4.60
  -1   5   3   34.43    1.57
   1   5  -3   33.61    1.54
   1  -5   3   33.77    1.60
   1  -5   3   36.47    1.59
  -1  -5   3   35.76    1.53
   1   5   3   32.18    1.50
   1  -5  -3   33.63    1.48
  -1  -5   3   28.21    1.53
   1  -5  -3   33.75    1.50
   1   5   3   33.66    1.53
   1   5   3   34.58    1.50
   2   5  -3   22.42    1.07
   2  -5   3   22.08    1.08
   2  -5   3   21.36    1.06
   2   5  -3   21.73    1.00
  -2   5   3   22.21    1.04
   2   5   3   22.17    1.03
   2  -5  -3   21.08    1.02
  -2   5  -3   23.61    1.03
  -2  -5   3   21.87    1.05
  -2  -5   3   21.19    1.06
   2  -5  -3   22.87    1.05
   2   5   3   20.38    1.10
   3  -5   3    7.96    0.51
  -3  -5  -3    7.27    0.42
   3   5  -3    7.07    0.48
   3  -5   3    7.10    0.50
   3  -5   3    6.85    0.49
  -3  -5  -3    7.53    0.37
  -3  -5  -3    6.90    0.35
  -3   5   3    7.31    0.44
   3   5   3    7.07    0.53
   3  -5  -3    7.23    0.46
   3   5   3    7.41    0.52
  -3  -5   3    7.87    0.49
   3  -5  -3    7.77    0.52
  -3   5  -3    7.30    0.43
   4  -5   3   19.43    1.03
   4   5  -3   18.22    0.99
   4  -5   3   18.12    1.02
  -4   5   3   18.43    0.94
  -4  -5  -3   18.19    0.85
   4  -5  -3   19.95    1.00
   4   5   3   18.42    1.04
  -4   5  -3   20.07    0.96
   4   5   3   17.99    1.05
   4  -5  -3   19.06    1.02
  -4  -5   3   17.70    0.98
   5   5  -3    8.00    0.67
   5  -5   3    8.08    0.76
  -5  -5  -3    7.67    0.45
  -5   5   3    7.06    0.59
  -5  -5   3    8.01    0.63
   5  -5  -3    8.65    0.75
  -5   5  -3    7.65    0.54
   5  -5  -3    7.94    0.58
   5   5   3    6.78    0.73
   5   5   3    8.02    0.68
   6  -5   3    1.69    0.64
  -6  -5  -3    2.97    0.38
  -6  -5  -3    2.21    0.47
   6   5  -3    3.04    0.55
   6   5   3    3.44    0.64
  -6  -5   3    2.79    0.44
   6   5   3    3.80    0.64
  -6  -5   3    3.43    0.54
   7   5  -3   19.29    1.22
   7  -5   3   19.39    1.56
  -7   5   3   16.35    1.55
   7   5  -3   18.59    1.29
   7   5  -3   18.89    1.45
   7  -5   3   19.92    1.53
  -7   5   3   18.07    1.32
  -7  -5  -3   18.20    1.14
  -7  -5  -3   18.78    1.18
   7   5  -3   18.32    1.31
  -7   5   3   18.03    1.40
   7  -5   3   18.27    1.27
   7   5  -3   16.46    1.35
   7  -5  -3   18.53    1.41
   7   5   3   17.48    1.39
   7   5   3   17.95    1.39
  -7  -5   3   16.98    1.06
   7  -5  -3   17.80    1.36
   7   5   3   16.85    1.31
   7   5   3   17.89    1.38
   7   5   3   18.59    1.84
  -7   5  -3   19.43    1.42
  -8   5   3   11.64    1.12
   8  -5   3   10.83    1.02
  -8  -5  -3   10.59    0.82
   8  -5   3   11.24    1.20
   8   5  -3    9.40    0.94
   8  -5   3   11.17    1.13
   8   5  -3    9.85    1.04
   8   5  -3    9.60    0.93
   8   5  -3   11.33    1.06
  -8   5   3    9.63    1.01
   8   5  -3    9.31    1.01
   8   5   3   10.80    0.99
   8   5   3   10.32    1.38
  -8  -5   3   10.02    0.79
  -8  -5   3   10.37    0.95
  -8   5  -3   10.20    1.05
   8   5   3   10.50    1.01
   8   5   3   10.51    1.04
   8  -5  -3   10.20    1.19
   8   5   3    9.73    1.03
  -8   5  -3   10.12    1.34
   8  -5  -3    7.68    1.00
   9   5  -3    3.09    0.57
   9  -5   3    3.03    0.62
   9   5  -3    4.00    0.56
   9   5  -3    4.05    0.57
  -9  -5  -3    3.64    0.58
  -9   5   3    3.48    0.58
   9   5  -3    3.63    0.52
  -9   5   3    2.46    0.49
  -9  -5  -3    3.17    0.54
   9  -5   3    3.72    0.55
   9   5  -3    2.91    0.56
  -9   5  -3    2.80    0.54
  -9  -5   3    2.70    0.40
  -9  -5   3    3.63    0.60
   9   5   3    3.60    0.80
   9   5   3    3.49    0.58
   9  -5  -3    2.78    0.59
  -9  -5   3    2.23    0.50
   9   5   3    5.04    0.75
  -9   5  -3    3.21    0.74
   9   5   3    3.00    0.54
   9   5   3    4.29    0.67
  10   5  -3    2.63    0.48
 -10  -5  -3    2.83    0.55
 -10   5   3    2.98    0.45
 -10   5   3    2.66    0.40
  10   5  -3    3.16    0.54
  10  -5   3    2.21    0.46
  10   5  -3    2.48    0.47
  10   5  -3    3.06    0.45
  10   5   3    3.03    0.47
 -10  -5   3    3.05    0.51
  10  -5  -3    2.88    0.47
  10   5   3    3.18    0.56
  10   5   3    2.95    0.45
 -10   5  -3    2.95    0.44
  10   5   3    2.14    0.42
 -10  -5   3    2.29    0.40
   0  -6  -3    0.32    0.12
   0  -6  -3    0.26    0.14
   0  -6   3    0.35    0.16
   0  -6  -3    0.19    0.10
   0  -6   3    0.38    0.16
   0   6  -3    0.52    0.12
   0   6   3    0.19    0.12
   1   6  -3    3.79    0.27
  -1  -6  -3    3.77    0.29
   1  -6   3    2.98    0.32
  -1   6   3    3.46    0.29
   1  -6   3    4.04    0.34
  -1  -6  -3    3.49    0.29
   1  -6  -3    3.55    0.24
  -1  -6   3    3.39    0.31
   1   6   3    3.07    0.27
  -1  -6   3    3.57    0.32
   1   6   3    3.48    0.29
   1  -6  -3    3.66    0.34
   1   6   3    3.49    0.33
  -1   6  -3    3.70    0.27
   2  -6   3   59.56    2.63
   2  -6   3   59.55    2.65
  -2   6   3   57.73    2.61
   2   6  -3   57.40    2.64
   2   6  -3   57.26    2.57
  -2   6  -3   57.29    2.55
  -2  -6   3   58.57    2.58
   2  -6  -3   55.11    2.56
   2   6   3   57.37    2.60
   2   6   3   58.75    2.55
  -2  -6   3   56.17    2.59
   2  -6  -3   56.69    2.54
   2   6   3   56.80    2.58
  -3   6   3   40.25    1.80
  -3  -6  -3   38.13    1.70
   3  -6   3   38.80    1.85
  -3  -6  -3   38.06    1.70
   3   6  -3   39.14    1.84
   3  -6   3   39.04    1.82
   3  -6   3   38.84    1.82
   3   6   3   40.49    1.91
  -3   6  -3   39.49    1.83
   3  -6  -3   39.28    1.82
  -3  -6   3   40.28    1.88
   3  -6  -3   40.63    1.86
   3   6   3   38.31    1.87
  -3  -6   3   40.06    1.85
  -4  -6  -3   21.58    1.01
   4  -6   3   22.31    1.20
  -4   6   3   22.68    1.14
   4   6  -3   23.58    1.18
  -4  -6  -3   20.51    1.14
   4  -6  -3   22.88    1.25
  -4   6  -3   23.31    1.14
   4   6   3   23.76    1.30
   4   6   3   23.38    1.22
   4  -6  -3   21.53    1.16
  -4  -6   3   23.64    1.21
   5   6  -3    0.50    0.40
  -5  -6  -3    0.18    0.36
  -5  -6  -3    0.17    0.16
   5  -6   3   -0.28    0.42
  -5   6  -3    0.31    0.27
   5  -6  -3    0.74    0.26
  -5  -6   3    0.96    0.45
   5   6   3    0.76    0.41
  -5  -6   3    0.12    0.33
   5   6   3    0.50    0.43
  -6   6   3    0.73    0.71
  -6  -6  -3    0.66    0.46
   6  -6   3    1.03    0.88
  -6  -6  -3    0.89    0.24
   6   6  -3    0.66    0.96
   6   6   3    0.17    0.60
   6   6   3    0.79    0.68
   6  -6  -3    0.67    0.32
  -6  -6   3    0.71    0.39
  -6  -6   3    0.67    0.50
   6   6   3    1.40    1.04
  -6   6  -3   -0.38    1.00
   6   6   3    0.51    1.08
   7  -6   3    3.68    0.85
   7   6  -3    3.80    0.62
  -7   6   3    4.02    0.74
   7   6  -3    4.82    0.70
  -7   6   3    4.24    0.86
   7  -6   3    4.59    0.88
   7   6  -3    3.95    0.73
   7   6  -3    4.14    0.70
   7  -6   3    4.33    0.67
  -7   6   3    4.79    0.73
   7   6  -3    4.03    0.71
   7   6   3    5.06    0.84
   7   6   3    3.85    0.75
  -7   6  -3    5.36    1.09
   7   6   3    3.22    0.65
   7   6   3    5.62    0.84
  -7   6  -3    4.08    0.72
  -7  -6   3    4.29    0.62
   7  -6  -3    5.39    0.86
   7  -6  -3    3.87    0.59
   8   6  -3    0.00    0.45
   8   6  -3    0.77    0.51
  -8   6   3    0.22    0.47
   8  -6   3    0.20    0.44
   8   6  -3    0.21    0.46
  -8  -6  -3    0.21    0.37
   8   6  -3    0.62    0.52
   8  -6   3    0.23    0.56
  -8   6   3   -0.22    0.58
   8   6  -3    0.04    0.52
   8   6   3    0.58    0.53
  -8   6  -3    0.82    0.79
   8   6   3    0.77    0.50
   8  -6  -3   -0.11    0.54
   8   6   3   -0.02    0.48
  -8  -6   3    0.14    0.32
  -8  -6   3   -0.11    0.45
   8   6   3   -0.41    0.49
   8  -6  -3    0.08    0.53
  -8   6  -3    0.90    0.55
   9   6  -3    1.50    0.46
  -9  -6  -3    2.03    0.63
   9   6  -3    2.73    0.50
   9   6  -3    2.09    0.49
   9  -6   3    1.24    0.51
  -9   6   3    2.64    0.52
  -9  -6  -3    2.25    0.38
   9   6  -3    1.46    0.44
  -9   6   3    2.54    0.47
   9  -6   3    1.87    0.45
   9   6  -3    1.40    0.42
   9   6   3    2.05    0.50
   9   6   3    2.49    0.46
   9   6   3    2.89    0.52
  -9  -6   3    2.11    0.36
  -9   6  -3    2.75    0.75
  -9   6  -3    2.00    0.48
   9  -6  -3    2.34    0.56
  -9  -6   3    2.19    0.38
   9   6   3    1.91    0.49
  10  -6   3    1.32    0.47
  10   6  -3    1.37    0.42
  10   6  -3    1.09    0.37
 -10   6   3    1.38    0.36
  10   6  -3    1.43    0.45
 -10   6   3    1.61    0.40
  10   6  -3    1.56    0.41
  10  -6   3    1.94    0.40
 -10  -6  -3    1.44    0.40
  10   6   3    1.13    0.44
 -10  -6   3    1.21    0.43
  10   6   3    1.86    0.44
 -10  -6   3    1.63    0.39
  10  -6  -3    1.31    0.40
 -10   6  -3    1.19    0.40
  10   6   3    1.65    0.39
  10   6   3    1.72    0.43
   0  -7   3   51.44    2.40
   0  -7   3   59.50    2.42
   0  -7  -3   47.40    2.36
   0   7   3   51.67    2.37
   0   7  -3   52.68    2.35
   1   7  -3  146.14    6.59
   1  -7   3  150.31    6.66
  -1  -7  -3  148.48    6.61
  -1   7   3  157.27    6.63
  -1  -7  -3  152.61    6.60
  -1  -7  -3  153.61    6.54
  -1  -7   3  154.94    6.45
  -1   7  -3  145.33    6.40
   1   7   3  144.45    6.40
   1  -7  -3  144.29    6.37
  -1  -7   3  143.75    6.43
  -2   7   3   26.08    1.27
   2  -7   3   25.87    1.29
  -2  -7  -3   26.33    1.26
  -2  -7  -3   29.27    1.28
   2  -7   3   26.85    1.31
   2   7  -3   23.04    1.25
   2   7   3   26.38    1.31
  -2   7  -3   28.61    1.26
   2  -7  -3   25.51    1.23
  -2  -7   3   26.50    1.30
   2  -7  -3   25.73    1.27
  -2  -7   3   25.79    1.27
   2   7   3   25.54    1.29
   2   7   3   25.08    1.24
  -3  -7  -3    9.07    0.46
   3  -7   3   10.71    0.69
  -3   7   3   11.39    0.62
  -3  -7  -3    9.86    0.45
   3  -7   3    9.52    0.66
  -3  -7  -3    8.47    0.60
   3   7  -3   10.06    0.66
   3  -7  -3   10.01    0.60
   3   7   3    9.79    0.66
  -3   7  -3   10.03    0.59
   3   7   3   11.00    0.75
  -3  -7   3    9.73    0.66
  -3  -7   3    9.58    0.63
   3  -7  -3    9.56    0.69
  -4   7   3   12.89    1.17
   4   7  -3   15.12    0.91
  -4  -7  -3   13.01    0.85
  -4  -7  -3   14.62    0.68
   4  -7   3   14.85    0.94
  -4   7  -3   14.94    0.84
  -4  -7   3   15.26    0.88
   4  -7  -3   14.24    0.87
   4   7   3   13.98    0.97
  -4  -7   3   14.18    0.90
   4  -7  -3   14.59    0.82
   5  -7   3    2.36    0.63
  -5   7   3    2.69    0.47
   5   7  -3    2.33    0.52
  -5  -7  -3    3.17    0.51
   5   7   3    2.33    0.53
  -5  -7   3    2.71    0.48
  -5   7  -3    2.21    0.41
  -5  -7   3    2.62    0.46
   5  -7  -3    2.87    0.42
  -6   7   3   13.36    1.12
   6   7  -3   12.51    1.03
   6   7  -3   12.13    1.25
   6  -7   3   12.06    1.70
   6  -7   3   10.89    1.15
   6   7  -3   13.84    1.23
  -6   7   3   11.96    1.26
   6   7  -3   14.47    1.17
   6   7  -3   11.34    1.07
  -6   7   3   14.36    2.11
   6   7   3   13.35    1.40
   6   7   3   11.40    1.27
   6  -7  -3   12.57    0.86
   6   7   3   11.24    1.12
  -6   7  -3   15.59    1.27
   6  -7  -3   14.92    1.29
  -7   7   3   32.91    1.77
  -7   7   3   30.20    1.86
  -7   7   3   29.33    1.86
   7  -7   3   31.45    1.72
   7   7  -3   31.11    1.75
   7   7  -3   29.36    1.85
   7  -7   3   29.65    1.94
   7   7  -3   31.76    1.77
   7   7  -3   35.68    1.73
   7   7  -3   31.70    1.80
   7   7   3   33.92    1.88
   7   7   3   32.38    1.82
  -7  -7   3   31.80    1.62
   7  -7  -3   30.70    1.90
  -7   7  -3   33.86    1.88
   7   7   3   30.11    1.85
  -7   7  -3   31.84    2.11
   7   7   3   30.89    1.79
   8   7  -3    3.67    0.60
  -8   7   3    5.78    0.79
   8   7  -3    3.02    0.56
  -8  -7  -3    4.13    0.50
   8   7  -3    4.99    0.69
  -8   7   3    4.75    0.72
   8   7  -3    4.37    0.73
   8   7  -3    4.53    0.80
   8  -7   3    4.95    0.76
   8  -7   3    4.24    0.74
  -8   7  -3    4.52    0.85
  -8  -7   3    3.57    0.53
   8   7   3    4.60    0.65
   8   7   3    3.39    0.59
   8   7   3    4.93    0.77
   8   7   3    4.64    0.65
  -8   7  -3    3.83    0.63
   8  -7  -3    3.27    0.57
   8  -7  -3    3.66    0.67
  -9  -7  -3    0.39    0.32
   9  -7   3    0.48    0.37
   9  -7   3    1.00    0.48
   9   7  -3    0.92    0.39
   9   7  -3    0.40    0.39
  -9  -7  -3    1.35    0.46
  -9   7   3    0.88    0.48
   9   7  -3    1.16    0.47
   9   7   3    0.89    0.60
   9  -7  -3    0.46    0.43
   9   7   3    0.66    0.40
  -9  -7   3    0.93    0.30
  -9  -7   3    0.82    0.33
  10  -7   3    0.14    0.40
  10   7  -3    0.18    0.26
 -10   7   3    0.34    0.32
  10  -7   3    1.01    0.33
  10   7  -3   -0.07    0.48
 -10   7   3    0.20    0.29
  10   7  -3    0.18    0.28
 -10  -7  -3    0.88    0.35
  10   7  -3   -0.16    0.32
 -10  -7   3   -0.34    0.38
  10  -7  -3    0.02    0.29
 -10  -7   3    0.34    0.31
 -10   7  -3    0.29    0.27
  10   7   3    0.40    0.30
  10   7   3    0.28    0.28
  10   7   3    0.41    0.31
  10   7   3    0.02    0.33
   0  -8  -3    1.08    0.28
   0  -8   3    0.59    0.29
   0  -8   3    1.01    0.26
   0   8  -3    1.19    0.20
   0   8   3    1.21    0.22
   1  -8   3   14.09    0.86
   1  -8   3   15.55    0.88
  -1  -8  -3   14.98    0.82
   1   8  -3   14.34    0.77
  -1   8   3   15.55    0.82
  -1  -8  -3   17.11    0.87
   1  -8  -3   14.01    0.72
  -1  -8   3   14.55    0.85
   1  -8  -3   15.40    0.83
  -1   8  -3   13.74    0.77
  -1  -8   3   14.72    0.81
   1   8   3   15.10    0.78
  -2  -8  -3   41.29    2.02
  -2  -8  -3   44.72    1.90
  -2   8   3   45.11    2.04
  -2  -8  -3   42.89    2.02
   2  -8   3   44.13    2.10
  -2  -8   3   44.60    2.07
  -2   8  -3   45.06    2.04
  -2  -8   3   44.30    2.10
   2  -8  -3   42.45    2.00
   2   8   3   44.73    2.03
   2  -8  -3   42.45    2.06
   3  -8   3    9.31    0.70
  -3  -8  -3    8.42    0.64
   3  -8   3   10.48    0.75
   3  -8   3    9.35    0.66
  -3   8   3    9.49    0.65
  -3  -8  -3   10.21    0.66
  -3   8  -3    9.58    0.65
  -3  -8   3   11.12    0.70
   3   8   3   11.82    0.75
   3  -8  -3    9.68    0.64
   4   8  -3    8.03    0.73
  -4   8   3    7.33    0.65
   4  -8   3    7.67    0.78
  -4  -8  -3    6.17    0.65
  -4  -8   3    8.22    0.67
   4  -8  -3    7.30    0.66
   4   8   3    9.45    0.83
  -4  -8   3    8.17    0.73
  -4   8  -3    7.61    0.63
   4  -8  -3    7.51    0.57
   5   8  -3   -0.73    0.63
   5   8  -3   -0.65    0.90
  -5   8   3    1.00    0.66
   5  -8   3   -0.64    0.58
   5   8  -3    0.24    0.72
   5   8  -3   -0.57    0.52
   5  -8   3    0.30    0.35
  -5   8   3   -0.50    0.48
  -5   8  -3   -0.84    0.81
  -5  -8   3    0.54    0.46
   5  -8  -3   -0.15    0.24
  -5   8  -3   -0.46    0.68
  -5   8  -3    0.99    1.00
  -5  -8   3   -0.43    0.51
   6   8  -3   -0.03    0.51
   6   8  -3   -0.02    0.50
   6  -8   3    0.25    0.41
   6   8  -3    0.54    0.61
   6  -8   3    0.06    0.52
  -6   8   3    0.29    0.50
   6   8  -3    0.44    0.63
  -6   8   3    1.31    0.55
  -6   8   3   -0.37    0.76
   6   8  -3   -0.13    0.57
  -6   8   3    0.51    0.86
   6   8   3    0.35    0.60
   6  -8  -3    0.79    0.61
   6   8   3    0.48    0.69
  -6   8  -3    1.16    0.65
   6  -8  -3    0.67    0.33
  -6   8  -3    1.21    0.79
   6   8   3    0.41    0.67
  -6   8  -3    0.37    0.64
  -6   8  -3    1.22    0.94
   6   8   3   -0.03    0.64
   6  -8  -3   -0.09    0.27
  -6  -8   3   -0.09    0.37
   7   8  -3    0.34    0.47
  -7   8   3    0.36    0.66
   7   8  -3    1.44    0.59
  -7   8   3    0.82    0.54
   7   8  -3    1.03    0.56
  -7   8   3    1.24    0.49
   7  -8   3    0.34    0.44
   7  -8   3    1.25    0.74
   7   8  -3    0.86    0.49
   7   8  -3    1.09    0.51
   7  -8  -3    0.93    0.40
   7   8   3    0.64    0.59
   7   8   3    0.49    0.53
   7   8   3    0.59    0.52
   7  -8  -3    1.11    0.46
  -7  -8   3    1.07    0.39
  -7   8  -3    1.30    0.85
   7   8   3    0.82    0.50
  -7   8  -3    0.82    0.56
   7  -8  -3    0.92    0.60
  -7   8  -3    0.32    0.82
   8   8  -3    2.36    0.52
   8   8  -3    1.54    0.49
  -8  -8  -3    2.12    0.43
   8  -8   3    3.04    0.66
   8   8  -3    1.57    0.42
   8   8  -3    1.50    0.44
  -8   8   3    3.05    0.53
  -8   8   3    2.62    0.60
   8   8  -3    2.05    0.50
   8  -8   3    2.29    0.47
   8  -8  -3    2.29    0.48
  -8   8  -3    1.92    0.54
  -8  -8   3    2.72    0.40
   8   8   3    2.21    0.51
  -8  -8   3    2.26    0.48
   8  -8  -3    1.84    0.50
   8   8   3    1.95    0.53
   8   8   3    1.98    0.48
   8   8   3    3.02    0.54
  -9  -8  -3    1.68    0.46
   9  -8   3    0.85    0.48
   9   8  -3    0.68    0.38
   9   8  -3    0.55    0.36
  -9   8   3    0.72    0.36
   9   8  -3    0.73    0.36
   9  -8   3    0.36    0.33
  -9  -8  -3    0.51    0.33
  -9   8   3    0.61    0.42
   9   8  -3    0.54    0.38
   9   8  -3    0.86    0.40
   9  -8  -3    0.38    0.36
  -9   8  -3    1.03    0.40
  -9  -8   3    0.71    0.30
   9   8   3    0.66    0.39
   9   8   3    0.77    0.40
   9  -8  -3    0.56    0.43
   9   8   3    0.80    0.44
   9   8   3    0.55    0.37
  -9  -8   3    0.66    0.30
  10   8  -3    0.89    0.25
  10  -8   3    1.21    0.26
  10   8  -3    0.62    0.29
 -10   8   3    0.50    0.24
  10  -8   3    0.49    0.36
  10   8  -3    0.64    0.28
  10   8  -3    0.49    0.32
 -10   8  -3    0.60    0.24
  10   8   3    0.63    0.29
  10   8   3    0.70    0.26
  10   8   3    1.44    0.31
  10  -8  -3    0.84    0.29
  10   8   3    0.59    0.32
 -10  -8   3    1.37    0.30
   0  -9   3   -0.13    0.28
   0   9  -3    0.16    0.23
   0   9   3   -0.17    0.22
   0  -9  -3   -0.26    0.31
   0  -9   3    0.01    0.36
   0  -9  -3    0.22    0.13
  -1  -9  -3   50.96    2.39
   1   9  -3   52.07    2.36
   1  -9  -3   50.73    2.31
   1   9   3   53.18    2.38
  -1  -9   3   51.75    2.42
   1  -9  -3   49.18    2.39
  -1   9  -3   51.77    2.37
   2  -9   3    1.01    0.30
   2  -9   3    1.81    0.42
  -2   9   3    1.64    0.32
  -2  -9  -3    2.08    0.37
  -2  -9   3    1.55    0.41
   2  -9  -3    1.46    0.25
   2   9   3    1.91    0.35
  -2  -9   3    1.82    0.36
  -2   9  -3    2.02    0.30
   3  -9   3   14.33    1.07
  -3   9   3   14.69    0.91
   3  -9   3   14.71    0.83
   3  -9   3   13.91    0.93
  -3  -9  -3   14.72    0.95
  -3  -9  -3   14.97    0.93
  -3  -9   3   14.38    0.95
   3  -9  -3   13.55    0.83
  -3   9  -3   14.79    0.85
  -3  -9   3   12.69    0.95
   3  -9  -3   14.51    0.82
  -4  -9  -3    6.78    0.83
  -4  -9  -3    5.88    0.77
   4  -9   3    7.28    0.92
  -4   9   3    7.96    0.76
  -4  -9   3    7.14    0.95
   4  -9  -3    6.66    0.73
   4  -9  -3    6.59    0.54
  -4   9  -3    7.30    0.75
  -4  -9   3    6.70    0.79
   4   9   3    6.98    0.95
   5  -9   3    0.61    0.34
  -5   9   3    1.16    0.85
   5   9  -3    0.24    0.67
  -5   9   3    0.04    1.05
   5   9  -3    0.77    0.52
  -5   9   3    1.11    0.80
   5  -9   3    0.92    0.51
  -5   9   3    0.59    0.59
  -5   9   3    0.77    0.57
   5   9  -3    0.96    0.58
   5   9  -3    1.04    0.61
   5   9  -3   -0.02    0.66
   5   9  -3    1.21    0.79
   5  -9   3    0.12    0.42
  -5   9   3    0.40    0.57
  -5   9  -3    1.07    0.65
   5   9   3    0.19    0.71
   5  -9  -3    1.22    0.83
   5  -9  -3    0.48    0.25
  -5   9  -3    0.76    0.97
   5  -9  -3    0.56    0.39
   5   9   3    1.14    0.76
   5   9   3    1.52    0.69
  -5   9  -3    0.43    0.74
   5   9   3    0.73    0.85
  -5   9  -3    0.77    0.59
  -5   9  -3    0.51    0.56
   6  -9   3   19.61    1.31
  -6   9   3   19.41    1.40
   6   9  -3   22.48    1.53
  -6   9   3   20.86    1.34
  -6   9   3   20.88    1.37
   6  -9   3   18.22    1.11
   6   9  -3   19.15    1.29
   6   9  -3   17.66    1.27
   6   9  -3   19.05    1.38
  -6   9   3   20.89    1.54
  -6   9   3   20.04    1.58
   6   9  -3   20.18    1.36
   6   9  -3   19.33    1.43
  -6  -9   3   19.92    1.14
  -6   9  -3   20.29    1.38
   6   9   3   18.94    1.38
  -6   9  -3   17.83    1.44
  -6   9  -3   20.95    1.65
   6   9   3   18.19    1.31
   6   9   3   19.42    1.42
   6  -9  -3   19.18    1.07
   6   9   3   18.37    1.46
   6  -9  -3   19.50    1.03
  -6   9  -3   19.97    1.32
   6  -9  -3   20.26    1.45
   7   9  -3    3.35    0.63
   7   9  -3    4.17    0.65
  -7   9   3    2.80    0.68
  -7   9   3    3.02    0.53
   7   9  -3    3.31    0.58
   7  -9   3    4.21    0.62
  -7   9   3    2.43    0.56
   7   9  -3    2.38    0.51
   7   9  -3    3.84    0.64
   7  -9   3    1.99    0.47
   7   9   3    2.54    0.57
   7   9   3    3.59    0.60
  -7   9  -3    3.10    0.66
   7  -9  -3    3.95    0.69
   7  -9  -3    1.44    0.42
   7   9   3    2.12    0.55
   7   9   3    2.24    0.58
  -7   9  -3    2.42    0.57
  -7   9  -3    2.92    0.62
  -7  -9   3    2.03    0.44
  -8  -9  -3    6.91    0.74
   8  -9   3    8.87    0.75
   8   9  -3    8.05    0.73
   8   9  -3    7.91    0.82
   8   9  -3    8.01    0.79
   8   9  -3    7.75    0.78
   8   9  -3    7.47    0.73
   8  -9   3    6.76    0.98
  -8   9   3    7.95    0.76
   8   9   3    8.25    0.81
  -8   9  -3    8.67    0.81
   8   9   3    7.94    0.90
   8  -9  -3    8.11    0.82
   8   9   3    8.20    1.08
   8   9   3    9.34    0.80
   8  -9  -3    7.40    0.77
  -8  -9   3    7.62    0.89
  -8  -9   3    8.85    0.66
  -9  -9  -3    0.60    0.51
   9   9  -3    0.21    0.31
   9  -9   3    0.39    0.48
  -9   9   3    0.36    0.33
   9   9  -3    0.27    0.30
   9   9  -3   -0.14    0.34
   9  -9   3    0.06    0.29
  -9   9   3   -0.07    0.37
   9   9  -3    0.02    0.37
  -9  -9  -3   -0.05    0.32
   9   9  -3   -0.02    0.34
  -9   9  -3    0.51    0.34
   9   9   3    0.34    0.33
  -9  -9   3   -0.14    0.26
   9  -9  -3    0.08    0.36
   9   9   3   -0.15    0.33
   9  -9  -3   -0.12    0.30
   9   9   3   -0.17    0.37
   9   9   3    0.15    0.40
  -9  -9   3    0.09    0.29
   0 -10   3    1.04    0.41
   0 -10  -3    1.24    0.20
   0  10   3    1.87    0.38
   0  10  -3    1.41    0.31
   0 -10   3    2.03    0.45
   1 -10   3   10.91    0.77
   1  10  -3   13.39    0.79
  -1  10   3   12.66    0.85
   1 -10   3   13.60    0.92
  -1 -10  -3   11.09    0.89
  -1 -10   3   13.77    0.90
  -1  10  -3   12.99    0.80
  -1 -10   3   10.81    1.09
   1  10   3   13.12    0.87
  -2 -10  -3   49.57    2.46
  -2  10   3   57.09    2.49
   2 -10   3   48.81    2.39
   2 -10   3   52.71    2.54
   2 -10  -3   53.37    2.43
  -2 -10   3   49.60    2.59
  -2  10  -3   54.45    2.49
  -2 -10   3   53.55    2.54
  -3 -10  -3   16.28    1.11
   3 -10   3   15.74    1.25
  -3  10   3   13.44    1.14
   3 -10   3   14.29    0.85
   3 -10   3   15.64    1.04
   3 -10  -3   15.51    0.89
   3 -10  -3   16.22    0.93
  -3  10  -3   13.15    1.29
  -3 -10   3   17.31    1.43
  -3 -10   3   14.46    1.22
  -4  10   3    7.56    0.96
   4 -10   3    8.03    0.80
   4 -10   3    7.01    0.62
   4  10  -3    5.49    0.86
  -4  10   3    5.14    0.93
   4  10  -3    7.53    0.96
  -4  10   3    5.85    1.07
   4  10  -3    7.40    1.10
   4 -10   3    6.83    1.08
  -4  10   3    6.85    0.91
   4  10  -3    8.05    0.91
   4  10  -3    7.81    1.14
   4 -10  -3    5.71    0.81
  -4  10  -3    7.08    0.87
  -4  10  -3    6.08    1.03
  -4  10  -3    6.19    0.92
   4  10   3    5.24    1.46
   4 -10  -3    6.78    0.53
   5 -10   3    9.58    0.79
   5  10  -3    9.72    0.86
  -5  10   3    7.34    1.18
   5  10  -3    9.83    0.90
   5  10  -3    9.59    1.10
   5  10  -3   11.96    1.08
   5 -10   3    8.16    1.02
   5  10  -3    9.67    1.30
   5  10  -3    9.08    1.16
   5 -10   3    9.27    0.72
  -5  10   3    9.17    1.02
  -5  10   3    9.20    0.98
  -5  10   3    9.54    0.95
  -5  10   3   10.12    1.21
   5 -10  -3    9.37    0.62
  -5 -10   3    9.88    0.85
  -5  10  -3    9.89    1.03
   5  10   3    6.84    1.05
   5  10   3    9.57    1.10
  -5  10  -3   10.34    1.40
  -5  10  -3    9.40    1.00
   5  10   3    8.72    1.16
   5  10   3    9.78    1.38
  -5  10  -3    8.54    1.04
   5 -10  -3    7.04    0.73
   5 -10  -3    9.41    1.16
  -5  10  -3   10.08    1.08
   6  10  -3    0.18    0.64
   6  10  -3    0.98    0.54
  -6  10   3    1.67    0.73
   6 -10   3    0.31    0.35
  -6  10   3    1.60    0.55
  -6  10   3    0.78    0.53
  -6  10   3    0.55    0.53
   6  10  -3    1.36    0.68
   6 -10   3    0.68    0.43
  -6  10   3    0.36    0.65
   6  10  -3   -0.49    0.47
   6  10  -3   -0.09    0.51
   6  10  -3    0.46    0.48
   6  10   3    0.53    0.64
   6 -10  -3    1.02    0.65
  -6  10  -3    1.06    0.54
   6  10   3    0.84    0.59
   6 -10  -3    1.01    0.29
  -6  10  -3    1.71    0.58
   6 -10  -3    0.67    0.33
   6  10   3    0.41    0.55
  -6 -10   3    0.54    0.39
   6  10   3    0.29    0.58
  -6  10  -3   -0.09    0.51
   7  10  -3    4.38    0.72
   7  10  -3    4.08    0.55
   7  10  -3    2.67    0.56
  -7  10   3    2.91    0.63
   7 -10   3    4.75    0.69
   7  10  -3    3.82    0.63
   7  10  -3    3.20    0.57
  -7  10   3    2.76    0.51
  -7  10   3    3.16    0.54
   7 -10   3    3.74    0.55
   7  10   3    3.40    0.57
  -7  10  -3    3.74    0.58
  -7  10  -3    2.37    0.53
   7  10   3    2.97    0.62
  -7  10  -3    4.04    0.59
  -7 -10   3    3.93    0.46
   7  10   3    2.76    0.53
   7  10   3    2.65    0.54
   7 -10  -3    3.39    0.63
   7 -10  -3    4.27    0.70
   8  10  -3    5.16    0.57
   8  10  -3    5.49    0.66
   8  10  -3    4.66    0.77
   8  10  -3    4.48    0.64
   8 -10   3    4.33    0.60
  -8  10   3    4.52    0.57
   8  10  -3    4.46    0.57
  -8  10   3    5.16    0.62
   8  10   3    5.29    0.76
   8  10   3    3.23    0.49
  -8 -10   3    4.98    0.54
   8 -10  -3    4.41    0.60
  -8  10  -3    4.76    0.64
   8 -10  -3    4.34    0.71
   8  10   3    3.27    0.52
   8  10   3    5.18    0.63
  -8 -10   3    4.64    0.66
  -9  10   3    0.08    0.24
   9  10  -3    0.43    0.34
   9  10  -3    0.45    0.27
   9  10  -3    0.05    0.29
   9  10  -3    0.64    0.25
   9 -10   3   -0.13    0.22
  -9 -10  -3    0.37    0.34
  -9  10   3    0.10    0.36
   9  10  -3    0.20    0.26
  -9 -10   3    0.42    0.31
  -9 -10   3    0.47    0.24
   9  10   3    0.31    0.27
  -9 -10   3    0.67    0.29
   9 -10  -3    0.23    0.31
   9  10   3    0.31    0.38
  -9  10  -3    0.11    0.26
   9  10   3    0.07    0.31
   9 -10  -3    0.01    0.29
   9  10   3    0.21    0.28
   0 -11  -3   21.60    1.07
   0  11  -3   21.70    1.27
   0 -11   3   23.49    1.42
   0 -11   3   21.10    1.15
   0  11   3   20.41    1.24
  -1 -11  -3   17.81    0.87
  -1  11   3   18.04    1.39
   1 -11   3   16.97    1.22
   1 -11   3   17.54    0.97
  -1 -11   3   16.25    1.35
  -1  11  -3   18.84    1.10
   1 -11  -3   18.84    0.98
   1  11   3   18.17    1.21
   2 -11   3   22.32    1.48
   2  11  -3   20.04    1.45
   2  11  -3   18.93    1.34
   2  11  -3   19.12    1.41
   2  11  -3   20.90    1.44
  -2  11   3   20.54    1.29
   2  11  -3   20.09    1.29
  -2  11   3   19.71    1.38
   2 -11   3   20.23    1.06
  -2  11   3   18.05    1.28
  -2  11   3   19.55    1.48
  -2  11   3   19.60    1.32
   2  11   3   17.81    2.25
  -2  11  -3   17.29    1.45
   2 -11  -3   19.40    1.06
  -2 -11   3   18.98    1.34
  -2  11  -3   18.76    1.31
  -2  11  -3   18.60    1.30
  -2  11  -3   19.98    1.17
   2 -11  -3   20.07    1.08
  -2  11  -3   18.12    1.33
   3  11  -3   30.11    1.78
   3  11  -3   36.16    1.96
  -3  11   3   28.55    1.67
   3  11  -3   31.86    1.88
   3  11  -3   27.83    1.93
   3 -11   3   30.38    1.75
  -3  11   3   34.48    2.03
  -3  11   3   27.35    1.79
   3  11  -3   31.95    1.79
  -3  11   3   28.05    1.68
  -3  11   3   32.14    1.74
   3  11  -3   31.15    1.92
   3 -11   3   31.21    1.66
  -3  11   3   33.20    1.92
  -3  11  -3   29.98    1.81
  -3  11  -3   32.13    1.86
   3 -11  -3   33.96    1.63
  -3  11  -3   31.41    1.72
   3  11   3   29.63    2.14
  -3  11  -3   35.05    2.16
  -3  11  -3   35.18    2.12
   3  11   3   30.87    1.79
   3 -11  -3   31.04    1.52
  -3  11  -3   25.24    2.01
   3  11   3   33.37    1.93
  -3  11  -3   27.72    1.75
   4  11  -3    1.56    0.69
   4 -11   3    1.89    0.46
  -4  11   3    2.36    0.58
  -4  11   3    1.55    0.59
  -4  11   3    1.97    0.55
   4  11  -3    3.09    0.58
  -4  11   3    1.89    0.56
  -4  11   3    1.96    0.77
   4  11  -3    1.86    0.66
   4 -11   3    2.61    0.60
   4  11  -3    2.43    0.61
   4  11  -3    1.47    0.65
   4 -11   3    1.47    0.33
  -4  11   3    2.35    0.76
  -4  11  -3    1.94    0.55
  -4  11  -3    1.69    0.63
  -4  11  -3    2.55    0.89
  -4  11  -3    1.55    0.63
   4  11   3    2.43    0.71
   4 -11  -3    1.80    0.30
   4 -11  -3    2.10    0.47
  -4  11  -3    1.37    0.58
   4  11   3    3.11    0.84
   4  11   3    3.02    0.70
  -4  11  -3    2.09    0.63
  -5  11   3    6.15    0.97
   5  11  -3    5.96    0.93
   5 -11   3    6.46    0.60
  -5  11   3    5.86    0.85
   5  11  -3    7.29    0.82
  -5  11   3    4.73    0.81
   5  11  -3    6.98    0.96
  -5  11   3    5.27    0.81
  -5  11   3    6.47    0.93
  -5  11   3    5.74    0.95
   5 -11   3    7.17    0.66
   5  11  -3    7.70    0.79
   5 -11   3    5.62    0.88
   5  11  -3    5.20    0.96
   5  11   3    6.03    0.88
   5  11   3    5.78    1.00
   5 -11  -3    6.60    0.52
  -5  11  -3    6.79    0.90
  -5  11  -3    6.15    0.86
  -5  11  -3    5.93    0.89
   5  11   3    5.47    0.73
  -5 -11   3    6.98    0.69
   5 -11  -3    5.92    0.63
   6  11  -3    1.23    0.51
   6  11  -3    0.73    0.44
   6 -11   3    0.70    0.31
   6  11  -3    1.17    0.54
  -6  11   3    0.55    0.48
  -6  11   3    0.76    0.48
  -6  11   3    1.06    0.58
   6  11  -3    0.75    0.61
   6  11  -3    0.57    0.60
  -6  11   3    1.66    0.50
  -6  11   3    0.86    0.64
   6  11  -3    0.85    0.44
   6 -11   3    0.49    0.41
  -6  11  -3    0.75    0.48
  -6 -11   3    1.50    0.39
   6  11   3    0.96    0.58
  -6  11  -3    0.15    0.50
   6 -11  -3    1.18    0.31
   6  11   3    0.50    0.50
  -6  11  -3    0.80    0.47
   6  11   3    1.32    0.51
   6  11   3    1.65    0.66
   6 -11  -3    0.61    0.61
  -7  11   3    2.63    0.48
   7  11  -3    2.86    0.45
  -7  11   3    2.20    0.58
   7  11  -3    2.55    0.49
   7  11  -3    3.20    0.54
   7 -11   3    2.46    0.49
  -7  11   3    3.95    0.54
   7  11  -3    3.01    0.45
   7 -11   3    3.65    0.61
  -7  11  -3    2.97    0.54
   7 -11  -3    1.88    0.56
   7  11   3    2.70    0.58
   7  11   3    2.77    0.55
  -7  11  -3    2.93    0.48
  -7 -11   3    2.80    0.40
   7  11   3    3.63    0.71
   7 -11  -3    3.92    0.61
   8  11  -3    4.23    0.69
  -8  11   3    3.09    0.51
  -8  11   3    3.53    0.61
   8  11  -3    3.30    0.51
   8  11  -3    3.03    0.44
   8  11  -3    3.92    0.58
  -8 -11  -3    4.28    0.67
   8  11  -3    3.79    0.54
   8 -11   3    4.92    0.53
  -8  11  -3    4.05    0.55
   8 -11  -3    4.76    0.51
   8  11   3    5.26    0.79
   8  11   3    3.70    0.56
   8  11   3    3.29    0.57
  -8 -11   3    4.70    0.54
  -8 -11   3    4.34    0.52
   8  11   3    3.72    0.59
   8 -11  -3    3.00    0.50
   9  11  -3    0.96    0.27
  -9  11   3    0.88    0.23
   9  11  -3    0.72    0.23
   9  11  -3    0.33    0.24
   9 -11   3    0.75    0.20
   9  11   3    0.66    0.27
   9 -11  -3    0.98    0.23
  -9  11  -3    1.03    0.25
   9  11   3    0.33    0.20
  -9 -11   3    0.76    0.19
   0  12  -3   -0.40    0.44
   0  12   3    1.18    0.60
   0  12   3   -0.34    0.83
   0  12  -3   -0.79    0.53
   0  12   3   -0.20    0.41
   0  12  -3   -0.54    0.78
   0  12  -3    0.47    0.67
   0 -12  -3   -0.07    0.27
   0  12   3    0.22    0.64
   0  12  -3   -0.48    0.60
   0  12   3    0.26    0.61
   0  12  -3    0.82    0.74
   1  12  -3   52.16    2.66
  -1  12   3   50.68    2.56
   1  12  -3   57.24    2.79
  -1  12   3   49.10    2.52
   1  12  -3   51.26    2.61
  -1  12   3   50.99    2.80
  -1  12   3   52.92    2.73
  -1  12   3   51.60    2.63
  -1  12   3   53.53    2.74
   1  12  -3   49.08    2.53
   1  12  -3   54.21    2.76
  -1  12  -3   49.17    2.60
   1  12   3   52.70    2.69
   1  12   3   49.46    2.61
  -1 -12   3   51.27    2.42
  -1  12  -3   54.21    2.75
  -1  12  -3   57.15    2.81
   1  12   3   47.79    2.53
  -1  12  -3   47.56    2.54
  -1  12  -3   54.41    2.62
  -1  12  -3   49.96    2.65
   1  12   3   52.25    2.75
   1  12   3   54.26    2.59
  -2  12   3    1.98    0.81
  -2  12   3    1.52    0.59
   2  12  -3    2.12    0.73
  -2  12   3    1.79    0.72
   2  12  -3    2.61    0.67
  -2 -12  -3    2.10    0.25
   2  12  -3    1.96    0.55
   2 -12   3    2.00    0.57
  -2  12   3    2.92    0.74
  -2  12   3    2.11    0.53
  -2  12   3    1.87    0.58
   2 -12   3    2.10    0.55
   2  12  -3    2.56    0.55
   2  12  -3    1.85    0.66
  -2  12  -3    1.52    0.55
   2  12   3    1.82    0.70
  -2  12  -3    2.02    0.64
  -2  12  -3    2.18    0.82
  -2  12  -3    3.44    0.72
   2  12   3    1.99    0.76
  -2  12  -3    2.46    0.79
   2  12   3    0.93    0.53
   2 -12  -3    2.32    0.41
  -2  12  -3    2.86    0.63
   2 -12  -3    2.34    0.35
   2  12   3    3.31    0.69
   3  12  -3    5.00    0.95
  -3  12   3    5.46    0.85
   3  12  -3    4.12    0.66
   3 -12   3    4.84    0.54
  -3  12   3    4.41    0.73
   3  12  -3    5.01    0.72
   3 -12   3    4.72    0.75
   3  12  -3    4.90    0.70
  -3  12   3    5.57    0.87
   3 -12   3    4.90    0.75
  -3  12   3    3.90    0.58
  -3  12   3    5.48    1.01
   3  12  -3    5.12    0.82
   3  12  -3    4.81    0.81
  -3  12   3    5.94    0.81
  -3  12  -3    5.40    0.68
  -3  12  -3    4.79    0.66
   3 -12  -3    4.95    0.48
  -3  12  -3    5.97    1.04
   3  12   3    5.47    0.77
   3  12   3    5.70    0.88
  -3  12  -3    3.78    0.74
  -3  12  -3    5.74    0.86
  -3  12  -3    4.77    0.89
   3  12   3    3.94    0.79
  -3  12  -3    3.69    0.88
   4  12  -3    2.45    0.57
   4  12  -3    2.47    0.65
  -4  12   3    2.05    0.54
  -4  12   3    1.25    0.71
  -4  12   3    1.77    0.68
   4  12  -3    2.35    0.49
   4 -12   3    1.42    0.57
   4 -12   3    2.98    0.47
   4 -12   3    1.68    0.33
  -4  12   3    2.80    0.57
   4  12  -3    2.87    0.67
  -4  12   3    2.51    0.56
   4  12  -3    2.79    0.67
  -4  12   3    2.24    0.49
   4 -12  -3    1.71    0.44
  -4  12  -3    3.04    0.59
   4  12   3    2.54    0.75
   4 -12  -3    1.81    0.29
  -4  12  -3    3.73    0.66
   4  12   3    2.28    0.60
  -4  12  -3    2.38    0.58
  -4  12  -3    1.53    0.54
   4  12   3    2.40    0.61
   5  12  -3    1.55    0.50
   5  12  -3    0.98    0.56
  -5  12   3    1.61    0.47
  -5  12   3    1.16    0.46
   5 -12   3    1.30    0.37
   5 -12   3    1.43    0.35
  -5  12   3    0.32    0.50
  -5  12   3    0.94    0.62
   5  12  -3    0.90    0.54
  -5  12   3    0.56    0.57
   5 -12   3    1.64    0.46
  -5  12   3    0.55    0.50
   5  12  -3    0.70    0.42
   5  12  -3    1.32    0.55
   5  12   3    0.80    0.60
   5  12   3    1.26    0.51
   5  12   3    0.86    0.89
  -5  12  -3    1.52    0.50
   5  12   3    1.05    0.69
  -5  12  -3    1.61    0.54
  -5  12  -3    0.75    0.50
   5 -12  -3    1.59    0.37
  -5 -12   3    1.41    0.40
   5 -12  -3    0.70    0.33
  -6  12   3    2.62    0.47
   6  12  -3    1.69    0.43
  -6  12   3    2.36    0.65
   6  12  -3    1.84    0.41
  -6  12   3    2.28    0.50
   6  12  -3    2.62    0.54
   6 -12   3    1.45    0.39
  -6  12   3    1.83    0.60
   6 -12   3    1.33    0.39
   6  12  -3    2.72    0.56
   6 -12   3    2.80    0.47
  -6  12   3    3.40    0.49
  -6  12  -3    2.04    0.49
  -6  12  -3    2.53    0.51
   6 -12  -3    3.25    0.43
  -6 -12   3    1.81    0.40
  -6  12  -3    2.60    0.50
   6  12   3    2.54    0.51
   6  12   3    2.74    0.55
   6  12   3    2.37    0.56
   6 -12  -3    1.93    0.39
   7  12  -3    0.93    0.40
  -7  12   3    0.88    0.35
  -7  12   3    0.76    0.70
  -7  12   3    1.79    0.50
   7 -12   3    1.01    0.35
   7  12  -3    0.88    0.34
   7  12  -3    1.51    0.50
   7 -12   3    1.57    0.37
   7  12  -3    1.03    0.35
   7  12  -3    1.54    0.44
   7  12   3    0.94    0.46
   7  12   3    1.34    0.41
  -7 -12   3    1.21    0.34
   7  12   3    1.17    0.63
   7  12   3    0.70    0.39
  -7  12  -3    1.23    0.43
  -7 -12   3    1.29    0.68
  -7  12  -3    0.80    0.39
   7 -12  -3    1.84    0.36
   8  12  -3    3.12    0.43
   8 -12   3    3.56    0.40
   8  12  -3    3.51    0.40
   8  12  -3    3.15    0.45
   8  12  -3    2.75    0.47
   8  12  -3    2.59    0.47
  -8  12   3    4.18    0.42
  -8 -12   3    3.19    0.45
   8 -12  -3    3.31    0.40
   8  12   3    3.29    0.51
   8  12   3    3.49    0.56
  -8 -12   3    3.50    0.44
  -8  12  -3    4.13    0.45
   0 -13   3    5.05    0.58
   0  13  -3    6.81    1.06
   0  13   3    4.08    0.83
   0  13  -3    5.98    0.80
   0  13  -3    5.81    0.76
   0  13  -3    3.90    0.60
   0  13   3    5.09    0.78
   0  13  -3    5.28    0.93
   0  13   3    5.09    0.75
   0  13  -3    5.56    0.79
   0  13   3    4.63    0.59
   0  13   3    5.74    0.69
   1  13  -3   24.99    1.52
  -1  13   3   29.04    1.68
   1  13  -3   28.06    1.72
   1 -13   3   27.87    1.37
   1  13  -3   26.11    1.62
  -1  13   3   25.63    1.51
  -1  13   3   28.49    1.59
  -1  13   3   25.82    1.74
   1  13  -3   26.37    1.55
  -1  13   3   27.14    1.50
   1  13  -3   26.32    1.71
   1  13   3   27.76    1.58
  -1  13  -3   27.47    1.55
  -1  13  -3   26.90    1.76
  -1 -13   3   25.97    1.35
  -1  13  -3   24.94    1.48
   1  13   3   24.62    1.52
   1  13   3   27.72    1.67
  -1  13  -3   26.42    1.57
  -1  13  -3   30.31    1.72
  -1  13  -3   24.80    1.53
   1  13   3   21.24    1.67
   1  13   3   23.45    1.45
  -2  13   3    2.73    0.88
   2 -13   3    5.25    0.53
   2  13  -3    5.97    1.12
   2  13  -3    7.23    1.14
  -2  13   3    4.57    0.89
  -2  13   3    3.44    1.18
   2  13   3    3.10    0.84
  -2  13  -3    7.15    1.09
   2  13   3    4.49    1.04
  -2  13  -3    4.49    0.94
  -2  13  -3    4.54    1.17
  -2  13  -3    4.84    1.07
   2 -13  -3    5.52    0.51
  -2 -13   3    4.64    0.63
  -3  13   3    2.89    0.72
   3 -13   3    1.95    0.45
  -3  13   3    2.79    0.49
   3 -13   3    2.86    0.45
   3  13  -3    3.33    0.77
   3  13  -3    2.38    0.53
  -3  13   3    1.87    0.51
  -3  13   3    2.99    0.55
   3  13  -3    2.42    0.54
  -3  13   3    2.35    0.57
  -3  13   3    2.20    0.63
   3  13  -3    2.68    0.65
   3  13  -3    2.77    0.63
   3  13  -3    2.51    0.53
   3 -13  -3    2.66    0.43
  -3  13  -3    2.62    0.79
  -3  13  -3    3.04    0.56
   3  13   3    1.73    0.60
  -3  13  -3    3.07    0.63
   3  13   3    1.78    0.67
  -3  13  -3    3.22    0.58
   3  13   3    1.97    0.67
  -3  13  -3    3.41    0.53
  -3 -13   3    3.50    0.45
  -4  13   3    0.04    0.52
   4 -13   3    0.74    0.51
   4  13  -3    0.03    0.58
  -4  13   3    0.83    0.61
   4 -13   3    0.14    0.36
  -4  13   3    0.31    0.41
  -4  13   3   -0.33    0.46
   4  13  -3    0.35    0.47
   4  13  -3    0.21    0.40
  -4  13   3    0.21    0.44
   4  13  -3    0.36    0.55
  -4  13   3    0.14    0.43
   4  13  -3    0.78    0.49
   4  13   3    0.40    0.51
   4  13   3    0.94    0.51
   4 -13  -3    0.24    0.33
  -4  13  -3    0.29    0.44
  -4 -13   3    0.42    0.40
  -4  13  -3    0.82    0.52
  -4  13  -3    0.41    0.47
  -4  13  -3    1.24    0.50
   4  13   3    0.76    0.65
  -5  13   3    1.68    0.50
   5 -13   3    2.01    0.47
   5  13  -3    1.79    0.45
   5 -13   3    1.59    0.32
  -5  13   3    1.98    0.47
   5  13  -3    1.82    0.53
   5  13  -3    1.77    0.49
  -5  13   3    2.88    0.60
   5  13  -3    2.16    0.56
  -5  13   3    1.45    0.46
   5  13  -3    1.24    0.40
  -5  13   3    1.30    0.51
  -5  13   3    1.49    0.41
  -5 -13   3    2.38    0.39
   5 -13  -3    1.89    0.28
   5  13   3    1.47    0.57
  -5  13  -3    2.01    0.47
   5 -13  -3    2.10    0.34
  -5  13  -3    2.45    0.47
  -5  13  -3    0.79    0.49
   5  13   3    2.10    0.49
  -6  13   3    0.68    0.39
   6 -13   3    0.23    0.32
  -6  13   3    0.36    0.47
  -6  13   3    0.65    0.37
   6  13  -3    0.74    0.45
  -6  13   3    0.41    0.45
   6  13  -3    0.19    0.34
   6  13  -3    0.33    0.31
   6 -13   3    1.02    0.35
   6  13  -3    0.32    0.38
   6  13  -3   -0.19    0.47
  -6  13   3    0.79    0.35
   6  13   3    0.39    0.43
   6  13   3    0.61    0.41
   6  13   3    0.63    0.53
  -6  13  -3    0.68    0.40
  -6  13  -3    0.14    0.35
  -6 -13   3    0.45    0.33
   6 -13  -3    0.39    0.31
   6 -13  -3    0.51    0.28
  -6  13  -3    0.69    0.41
   7  13  -3    6.78    0.60
  -7  13   3    6.95    0.63
   7  13  -3    7.74    0.58
   7  13  -3    9.28    0.69
   7 -13   3    9.47    0.65
   7  13  -3    8.37    0.67
   7 -13   3    6.13    0.68
   7  13   3    8.92    0.69
  -7 -13   3    8.86    0.66
  -7 -13   3    9.92    0.70
  -7  13  -3    6.46    0.64
   7 -13  -3    8.15    0.60
   7  13   3    6.11    0.67
   0  14   3    1.92    0.58
   0  14   3    1.72    0.54
   0  14   3    1.41    0.42
   0  14   3    1.72    0.65
   0  14   3    1.68    0.49
   0 -14   3    1.93    0.33
   0  14  -3    2.16    0.65
   0  14  -3    1.16    0.51
   0  14  -3    1.54    0.47
   0  14  -3    1.73    0.63
   0  14  -3    2.45    0.67
   0  14  -3    1.19    0.43
   1  14  -3    3.35    0.61
  -1  14   3    3.20    0.56
   1 -14   3    3.96    0.56
  -1  14   3    3.14    0.56
  -1  14   3    2.03    0.56
   1  14  -3    3.11    0.64
   1  14  -3    2.90    0.65
   1 -14   3    3.30    0.48
   1  14  -3    2.68    0.49
   1  14  -3    3.03    0.54
  -1  14   3    3.41    0.72
  -1  14   3    2.70    0.46
  -1  14  -3    3.48    0.59
  -1  14  -3    3.42    0.52
   1  14   3    3.54    0.65
   1 -14  -3    3.02    0.50
  -1  14  -3    2.62    0.57
   1  14   3    2.53    0.53
  -1 -14   3    3.66    0.52
  -1  14  -3    3.73    0.74
   1  14   3    2.21    0.58
  -1  14  -3    3.85    0.69
   1  14   3    3.29    0.67
   1  14   3    2.90    0.49
  -1  14  -3    2.67    0.50
   2  14  -3    3.86    0.54
   2  14  -3    2.77    0.51
   2  14  -3    2.91    0.54
  -2  14   3    3.47    0.68
   2 -14   3    4.05    0.63
  -2  14   3    4.02    0.67
   2  14  -3    2.57    0.62
  -2  14   3    3.19    0.51
   2 -14   3    3.90    0.47
  -2  14   3    2.20    0.67
  -2  14   3    3.59    0.56
   2  14  -3    3.04    0.62
  -2  14   3    3.10    0.50
  -2  14  -3    2.71    0.55
   2  14   3    4.31    0.63
  -2 -14   3    3.59    0.58
   2  14   3    2.91    0.64
  -2  14  -3    2.86    0.76
  -2  14  -3    2.68    0.50
  -2  14  -3    4.75    0.61
   2  14   3    2.63    0.52
   2  14   3    2.58    0.61
  -2  14  -3    2.89    0.64
  -2  14  -3    3.67    0.52
  -3  14   3    0.60    0.40
   3 -14   3    0.69    0.27
  -3  14   3    0.63    0.44
  -3  14   3    0.79    0.54
   3  14  -3    0.29    0.49
  -3  14   3    0.22    0.54
  -3  14   3    0.25    0.46
   3  14  -3    0.50    0.46
  -3  14   3    0.77    0.40
   3 -14   3   -0.24    0.35
   3  14  -3    0.53    0.46
   3  14  -3    0.64    0.42
   3  14  -3    0.66    0.41
  -3  14  -3    0.96    0.43
  -3  14  -3    0.65    0.46
   3  14   3    0.94    0.56
   3 -14  -3    0.74    0.39
   3 -14  -3    0.41    0.24
   3  14   3   -0.10    0.46
  -3  14  -3    0.71    0.41
  -3 -14   3    0.99    0.37
  -3  14  -3    0.87    0.47
  -3  14  -3    0.20    0.56
   3  14   3    1.22    0.54
   4  14  -3    2.37    0.54
   4  14  -3    2.38    0.43
   4  14  -3    3.07    0.51
  -4  14   3    2.86    0.54
  -4  14   3    2.81    0.45
  -4  14   3    2.33    0.54
   4  14  -3    2.94    0.52
   4 -14   3    2.96    0.37
   4 -14   3    2.77    0.45
  -4  14   3    2.73    0.46
  -4  14   3    2.17    0.42
   4 -14  -3    2.72    0.39
  -4  14  -3    2.89    0.49
  -4  14  -3    1.77    0.43
  -4  14  -3    2.20    0.51
  -4  14  -3    3.09    0.55
   4  14   3    3.48    0.77
  -4 -14   3    2.80    0.42
   4 -14  -3    3.42    0.49
   5  14  -3    1.49    0.39
  -5  14   3    1.14    0.38
  -5  14   3    1.78    0.52
   5  14  -3    1.55    0.46
   5  14  -3    2.16    0.49
  -5  14   3    0.87    0.43
   5 -14   3    0.78    0.26
  -5  14   3    1.40    0.45
  -5  14   3    1.08    0.41
   5  14  -3    1.41    0.36
  -5  14   3    1.13    0.37
   5 -14   3    0.84    0.37
   5  14  -3    1.57    0.51
  -5  14  -3    1.57    0.44
   5 -14  -3    0.85    0.32
  -5  14  -3    0.96    0.36
   5 -14  -3    1.02    0.29
  -5 -14   3    1.17    0.34
   5  14   3    1.40    0.44
   5  14   3    1.55    0.52
  -5  14  -3    1.24    0.39
   5 -14  -3    0.84    0.29
   6  14  -3    2.94    0.46
   6  14  -3    2.50    0.39
   6 -14   3    2.80    0.37
   6  14  -3    2.45    0.36
  -6  14   3    3.01    0.42
   6 -14   3    3.06    0.52
  -6  14   3    2.60    0.39
   6  14  -3    2.75    0.46
  -6  14   3    2.21    0.61
  -6  14  -3    3.70    0.55
   6  14   3    3.64    0.54
  -6 -14   3    3.55    0.53
  -6  14  -3    2.29    0.42
  -6  14  -3    2.92    0.43
   6 -14  -3    3.60    0.55
   7  14  -3    2.88    0.36
   7  14  -3    3.01    0.43
   7 -14   3    1.95    0.41
  -7  14   3    2.44    0.35
   7 -14   3    2.63    0.36
   7  14  -3    2.90    0.37
   7  14  -3    3.10    0.35
   7 -14  -3    3.24    0.34
  -7  14  -3    3.41    0.38
  -7 -14   3    2.63    0.44
   0  15   3   18.68    1.22
   0  15   3   17.02    1.14
   0  15   3   18.62    1.23
   0  15   3   16.76    1.05
   0  15   3   16.61    1.11
   0  15  -3   18.82    1.13
   0  15  -3   18.14    1.21
   0 -15   3   17.92    0.96
   0 -15   3   16.45    1.12
   0  15  -3   17.81    1.10
   0  15  -3   18.31    1.24
   0  15  -3   17.41    1.15
   0  15  -3   17.37    1.26
  -1  15   3    2.77    0.48
   1  15  -3    3.15    0.47
  -1  15   3    3.94    0.71
   1  15  -3    3.38    0.53
   1 -15   3    4.20    0.62
   1  15  -3    4.97    0.75
  -1  15   3    3.95    0.50
   1  15  -3    4.26    0.68
  -1  15   3    3.58    0.63
  -1  15   3    4.40    0.53
   1 -15   3    3.85    0.46
   1  15  -3    4.61    0.65
   1  15   3    4.78    0.80
  -1  15  -3    3.96    0.68
  -1  15  -3    4.02    0.54
  -1 -15   3    3.23    0.48
   1  15   3    2.63    0.55
  -1  15  -3    4.22    0.68
  -1  15  -3    4.14    0.64
   1  15   3    4.44    0.69
  -1  15  -3    3.64    0.48
   1 -15  -3    3.47    0.46
  -1  15  -3    2.54    0.56
   1  15   3    4.51    0.66
  -2  15   3    2.28    0.51
   2 -15   3    3.50    0.55
  -2  15   3    3.39    0.52
   2  15  -3    3.03    0.55
   2  15  -3    4.39    0.78
   2  15  -3    4.17    0.65
   2  15  -3    3.65    0.58
   2  15  -3    2.98    0.47
   2 -15   3    3.41    0.44
  -2  15   3    3.34    0.48
  -2  15   3    3.77    0.59
  -2  15  -3    3.57    0.55
  -2 -15   3    3.41    0.39
   2  15   3    2.25    0.49
  -2  15  -3    2.83    0.44
   2  15   3    2.67    0.78
  -2  15  -3    3.47    0.48
   2 -15  -3    4.17    0.39
  -2  15  -3    3.06    0.57
  -2  15  -3    2.49    0.44
   2  15   3    2.29    0.54
   3 -15   3   15.00    0.88
  -3  15   3   14.95    0.97
  -3  15   3   15.55    0.96
   3  15  -3   16.44    1.04
   3  15  -3   15.77    1.09
   3 -15   3   15.93    0.84
  -3  15   3   16.74    1.01
   3  15  -3   13.59    1.00
  -3  15   3   15.33    1.20
  -3  15   3   16.57    1.16
  -3  15   3   13.02    1.04
   3  15  -3   15.77    0.96
  -3  15  -3   14.37    0.99
  -3 -15   3   16.19    0.89
   3  15   3   13.92    0.98
   3  15   3   15.15    1.06
  -3  15  -3   16.21    1.14
  -3  15  -3   15.64    0.99
   3 -15  -3   14.93    0.80
   3  15   3   12.40    1.10
  -4  15   3    3.87    0.55
  -4  15   3    4.18    0.57
   4 -15   3    3.96    0.45
  -4  15   3    4.37    0.59
  -4  15   3    3.82    0.54
   4  15  -3    5.09    0.70
   4  15  -3    4.25    0.55
   4  15  -3    4.24    0.57
   4  15  -3    3.29    0.53
   4  15   3    3.63    0.51
  -4  15  -3    4.28    0.61
  -4  15  -3    3.05    0.44
   4 -15  -3    2.96    0.47
  -4 -15   3    3.96    0.51
   4  15   3    3.30    0.50
   4 -15  -3    2.83    0.40
  -4  15  -3    4.12    0.63
  -4  15  -3    4.16    0.58
   5 -15   3    3.75    0.50
   5  15  -3    3.30    0.62
   5  15  -3    3.67    0.51
  -5  15   3    3.92    0.59
   5  15  -3    3.41    0.57
   5 -15   3    4.66    0.73
  -5  15   3    4.25    0.63
  -5  15   3    4.06    0.53
   5  15  -3    3.16    0.52
  -5  15  -3    3.29    0.54
   5 -15  -3    3.52    0.44
  -5  15  -3    3.54    0.55
  -5  15  -3    3.17    0.43
   5 -15  -3    3.68    0.44
   5 -15  -3    4.18    0.54
  -5 -15   3    3.97    0.42
  -6  15   3    0.99    0.24
   6  15  -3    0.96    0.23
   6 -15   3    0.79    0.23
  -6  15   3    1.04    0.27
   6  15  -3    0.73    0.24
   6 -15   3    0.67    0.38
   6  15  -3    0.82    0.28
   6 -15  -3    0.91    0.21
  -6  15  -3    1.18    0.27
   0  16   3    3.68    0.50
   0  16   3    5.33    0.59
   0 -16   3    4.18    0.57
   0  16   3    4.74    0.63
   0  16  -3    5.65    0.85
   0  16  -3    4.45    0.75
   0  16   3    4.47    0.73
   0  16  -3    3.61    0.62
   0  16  -3    4.10    0.68
   0 -16   3    4.45    0.44
   1 -16   3    0.57    0.31
   1  16  -3    0.38    0.35
   1  16  -3    0.63    0.34
  -1  16   3    0.54    0.36
  -1  16   3    0.33    0.34
  -1  16   3    0.62    0.34
   1  16  -3    0.92    0.49
   1 -16   3    0.28    0.22
   1  16  -3   -0.10    0.31
  -1  16   3    0.57    0.37
   1  16  -3    0.42    0.41
   1  16   3    0.69    0.39
  -1  16  -3    0.35    0.38
  -1 -16   3    0.47    0.41
  -1  16  -3    0.59    0.36
  -1 -16   3    0.41    0.25
   1  16   3    0.26    0.42
   1 -16  -3    0.64    0.22
   1  16   3    0.12    0.35
  -1  16  -3    0.49    0.34
  -1  16  -3    0.60    0.34
  -1  16  -3    0.02    0.38
  -2  16   3    0.37    0.37
   2 -16   3    0.27    0.23
  -2  16   3    0.21    0.34
   2  16  -3   -0.15    0.31
   2  16  -3    0.50    0.34
   2  16  -3   -0.13    0.31
  -2  16   3    0.16    0.32
   2  16  -3    0.52    0.39
  -2  16   3    0.06    0.30
   2  16  -3    0.16    0.43
   2 -16   3    0.39    0.29
  -2 -16   3    0.40    0.27
  -2  16  -3    0.05    0.35
  -2  16  -3    0.70    0.36
   2  16   3    0.46    0.36
  -2  16  -3    0.30    0.42
   2  16   3    0.69    0.40
   2 -16  -3   -0.36    0.31
  -2  16  -3   -0.04    0.30
   2  16   3    0.34    0.43
  -2  16  -3   -0.10    0.31
   3 -16   3    2.12    0.29
   3  16  -3    2.24    0.43
   3  16  -3    1.27    0.36
  -3  16   3    1.68    0.35
   3 -16   3    1.71    0.27
   3  16  -3    1.93    0.43
  -3  16   3    1.22    0.38
   3  16  -3    1.34    0.34
  -3  16   3    1.91    0.35
   3  16  -3    1.22    0.31
   3 -16   3    1.79    0.32
  -3  16   3    1.99    0.33
   3 -16  -3    1.02    0.29
  -3  16  -3    1.03    0.32
  -3  16  -3    2.50    0.37
  -3  16  -3    1.58    0.37
  -3  16  -3    2.38    0.37
   3  16   3    1.83    0.39
  -3  16  -3    1.76    0.44
   3  16   3    1.94    0.46
  -3 -16   3    1.94    0.31
   4 -16   3    9.22    0.60
  -4  16   3    9.10    0.70
  -4  16   3    8.58    0.62
  -4  16   3    7.72    0.60
  -4  16   3   10.47    0.64
   4  16  -3    9.03    0.71
   4  16  -3    8.66    0.60
   4  16  -3    8.97    0.62
   4  16  -3    7.26    0.69
  -4  16  -3   10.31    0.69
  -4  16  -3    9.61    0.66
  -4  16  -3    9.12    0.65
  -4  16  -3    9.28    0.76
  -4 -16   3    9.33    0.66
   4 -16  -3    9.29    0.65
   4 -16  -3   10.09    0.57
   4 -16  -3    8.24    0.58
  -5  16   3    0.97    0.33
   5 -16   3    1.33    0.22
  -5  16   3    1.32    0.24
   5  16  -3    1.23    0.23
   5  16  -3    1.14    0.28
  -5  16   3    1.23    0.25
   5  16  -3    1.08    0.23
   5 -16  -3    2.04    0.34
  -5  16  -3    1.60    0.27
  -5  16  -3    1.66    0.33
   0 -17  -3    1.92    0.29
   0  17   3    2.00    0.40
   0 -17   3    1.59    0.30
   0  17   3    1.97    0.37
   0  17  -3    1.95    0.34
   0 -17   3    1.89    0.35
   0  17  -3    1.49    0.34
   0  17  -3    1.77    0.37
   0  17  -3    1.49    0.43
   0  17   3    2.30    0.35
  -1  17   3    0.40    0.27
   1 -17   3    0.90    0.26
  -1  17   3    0.59    0.34
   1  17  -3    0.77    0.30
   1 -17   3    0.87    0.28
   1 -17   3    0.20    0.41
  -1  17   3    0.59    0.30
   1  17  -3    0.55    0.62
  -1 -17  -3    0.74    0.38
   1  17  -3    0.79    0.32
  -1  17   3    0.88    0.36
   1  17  -3    0.23    0.26
   1  17  -3    0.77    0.30
  -1  17  -3    0.19    0.28
   1 -17  -3    0.68    0.25
   1  17   3    1.02    0.34
  -1 -17   3    0.81    0.27
  -1 -17   3    1.10    0.36
  -1  17  -3    0.85    0.29
   1  17   3    0.69    0.33
   1 -17  -3    0.38    0.38
   1  17   3    0.96    0.36
  -1  17  -3    0.78    0.31
  -1  17  -3    0.73    0.38
   2 -17   3    2.59    0.32
   2  17  -3    2.33    0.35
   2  17  -3    2.13    0.39
  -2  17   3    1.54    0.28
   2  17  -3    1.54    0.42
  -2  17   3    2.00    0.32
   2  17  -3    2.03    0.30
   2  17  -3    2.25    0.36
   2 -17   3    1.93    0.29
   2 -17   3    2.24    0.43
  -2  17   3    1.29    0.33
  -2  17   3    1.47    0.30
  -2 -17   3    1.80    0.33
   2 -17  -3    2.33    0.33
  -2  17  -3    2.27    0.34
   2  17   3    1.92    0.37
   2 -17  -3    1.32    0.35
   2  17   3    1.49    0.33
  -2  17  -3    2.16    0.32
   2  17   3    1.56    0.50
  -2  17  -3    1.39    0.36
  -2  17  -3    2.67    0.39
  -2 -17   3    2.85    0.43
   3  17  -3    3.56    0.48
   3  17  -3    3.63    0.51
  -3  17   3    2.88    0.50
   3 -17   3    3.23    0.43
   3  17  -3    2.88    0.49
  -3  17   3    3.46    0.56
  -3  17   3    3.80    0.46
   3 -17   3    2.89    0.36
  -3  17   3    2.31    0.37
   3  17  -3    3.12    0.47
  -3  17  -3    3.68    0.54
  -3  17  -3    4.16    0.43
   3 -17  -3    3.73    0.37
   3 -17  -3    4.26    0.36
  -3 -17   3    4.11    0.51
  -3  17  -3    4.61    0.45
   0  18  -3    0.20    0.21
   0  18  -3    0.38    0.19
   0  18   3   -0.33    0.26
   0  18  -3    0.55    0.24
   0  18   3    0.33    0.21
   0 -18   3    0.17    0.19
   0  18   3    0.44    0.25
   0  18  -3    0.42    0.23
   1  18  -3    3.22    0.36
  -1  18  -3    2.82    0.33
   0   0   4   10.99    0.54
   0   0  -4   10.88    0.52
   0   0   4   11.08    0.51
   0   0  -4   11.21    0.52
  -1   0  -4    0.06    0.07
   1   0   4   -0.08    0.08
   1   0   4   -0.06    0.10
   1   0  -4   -0.02    0.08
   1   0  -4   -0.04    0.06
  -1   0  -4   -0.03    0.06
  -1   0   4   -0.06    0.08
   2   0  -4   63.83    2.86
   2   0  -4   66.36    2.84
   2   0  -4   64.83    2.85
  -2   0   4   67.58    2.87
  -2   0  -4   66.13    2.84
   2   0   4   65.29    2.90
  -2   0  -4   64.91    2.85
   2   0   4   61.38    2.87
   3   0   4  105.33    4.84
  -3   0  -4  110.59    4.78
  -3   0   4  110.31    4.81
  -3   0  -4  112.26    4.79
   3   0  -4  104.04    4.80
   3   0  -4  113.96    4.81
   3   0  -4  112.39    4.76
  -4   0  -4  123.38    5.69
   4   0  -4  132.70    5.78
   4   0   4  125.24    5.77
   4   0   4  128.63    5.79
  -4   0   4  143.72    5.74
  -5   0  -4   22.29    1.11
   5   0   4   23.51    1.26
   5   0  -4   22.24    1.18
   5   0   4   21.97    1.21
  -5   0   4   24.27    1.17
   6   0  -4   11.02    0.91
   6   0   4   12.85    0.91
  -6   0  -4   12.48    0.73
  -6   0   4   11.52    0.95
  -6   0  -4   11.63    0.88
   6   0   4   13.84    0.99
  -7   0  -4   14.93    1.00
   7   0   4   14.89    1.34
  -7   0  -4   14.71    0.97
  -7   0   4   16.25    1.05
   7   0   4   15.08    1.31
   7   0   4   16.53    1.22
  -7   0   4   15.03    1.11
   7   0  -4   15.72    1.17
   7   0   4   15.41    1.39
  -7   0   4   13.87    1.23
   8   0  -4   18.25    1.56
   8   0  -4   19.33    1.48
   8   0   4   15.94    1.42
   8   0   4   18.49    1.43
   8   0  -4   19.04    1.32
   8   0   4   19.20    1.50
   8   0   4   16.78    1.31
  -8   0   4   19.48    1.34
   8   0   4   18.81    1.55
  -8   0  -4   17.57    1.15
   9   0   4    2.38    0.74
   9   0  -4    2.96    0.71
   9   0   4    2.82    0.62
  -9   0  -4    3.25    0.66
   9   0  -4    3.32    0.58
  -9   0   4    2.11    0.54
   9   0   4    3.60    0.71
   9   0   4    2.08    0.58
   9   0   4    3.29    0.69
  10   0  -4    0.53    0.37
  10   0   4    0.31    0.40
 -10   0   4   -0.32    0.35
 -10   0  -4    0.67    0.41
  10   0  -4    0.55    0.49
 -10   0   4   -0.26    0.42
  10   0   4    0.11    0.44
 -11   0  -4    0.75    0.36
 -11   0  -4    0.45    0.29
 -11   0   4    0.29    0.32
  11   0   4    0.15    0.32
  11   0   4    0.10    0.30
 -11   0   4    0.25    0.27
   0   1  -4    4.18    0.22
   0  -1   4    4.15    0.23
   0   1  -4    4.10    0.23
   0  -1   4    3.78    0.25
   0  -1  -4    3.87    0.20
   0  -1  -4    4.08    0.21
   0   1   4    3.70    0.24
   0   1   4    3.88    0.20
   0  -1  -4    3.78    0.23
   1  -1   4  128.15    5.42
   1  -1   4  122.74    5.40
  -1  -1  -4  124.66    5.39
   1   1  -4  126.96    5.39
   1   1  -4  125.10    5.38
  -1   1   4  124.81    5.40
   1   1  -4  122.08    5.38
  -1  -1  -4  125.19    5.37
  -1   1   4  118.42    5.39
  -1  -1   4  128.71    5.54
   1   1   4  127.00    5.58
   1  -1  -4  130.81    5.55
   1   1   4  127.43    5.55
   1  -1  -4  127.07    5.55
  -1  -1   4  132.45    5.57
  -1   1  -4  124.15    5.55
  -1   1  -4  126.34    5.55
  -2  -1  -4  137.53    6.02
   2   1  -4  136.65    6.03
  -2   1   4  150.88    6.03
   2  -1   4  136.93    6.07
   2   1  -4  134.34    6.03
  -2  -1  -4  137.82    6.01
   2   1  -4  141.38    6.00
   2  -1   4  140.49    6.06
  -2   1   4  132.61    6.02
  -2  -1   4  127.73    5.99
   2   1   4  137.91    6.00
   2   1   4  133.60    6.02
  -2   1  -4  140.61    5.97
  -2   1  -4  151.06    5.97
   2  -1  -4  133.76    5.98
   2  -1  -4  137.73    5.96
  -3  -1  -4  114.28    4.89
   3   1  -4  109.99    4.92
   3   1  -4  114.61    4.92
   3  -1   4  110.32    4.96
  -3   1   4  112.05    4.88
  -3   1   4  114.72    4.91
  -3  -1  -4  110.61    4.88
   3   1   4  111.50    4.91
  -3   1  -4  112.42    4.84
   3  -1  -4  113.40    4.85
  -3  -1   4  110.03    4.87
   3  -1  -4  108.41    4.86
   3   1   4  108.56    4.89
  -3   1  -4  112.90    4.84
   4   1  -4  120.80    5.27
  -4  -1  -4  121.29    5.21
  -4  -1  -4  116.25    5.22
  -4   1   4  115.28    5.20
   4  -1   4  113.95    5.30
  -4   1   4  126.36    5.26
   4  -1   4  124.43    5.31
  -4   1  -4  120.90    5.31
   4  -1  -4  131.19    5.28
  -4   1  -4  114.06    5.28
   4   1   4  119.56    5.39
   4  -1  -4  122.58    5.33
  -4  -1   4  122.05    5.33
   4   1   4  118.46    5.37
   5  -1   4  107.71    4.78
  -5  -1  -4  102.94    4.67
   5  -1   4  108.10    4.78
   5   1   4  103.88    4.81
   5  -1  -4  108.51    4.76
  -5   1  -4  111.27    4.69
  -5   1  -4  107.89    4.72
   5   1   4  106.43    4.80
  -5  -1   4  103.32    4.75
   6  -1   4   28.69    1.53
  -6   1   4   22.64    1.46
  -6  -1  -4   28.33    1.33
   6  -1   4   27.38    1.50
  -6   1  -4   24.09    1.39
  -6  -1   4   22.99    1.38
   6   1   4   29.66    1.47
  -6  -1   4   26.86    1.45
   6  -1  -4   25.58    1.44
  -6   1  -4   28.07    1.36
   6   1   4   27.47    1.49
   7   1  -4   12.69    1.10
   7  -1   4   12.93    1.36
  -7   1   4   13.08    1.15
   7  -1   4   13.15    1.19
  -7   1   4   10.89    1.02
   7  -1   4   12.30    1.24
   7   1  -4   12.65    1.15
  -7  -1  -4   14.45    0.92
  -7  -1  -4   13.53    0.90
   7  -1   4   12.63    1.36
   7  -1   4   13.60    1.39
  -7   1   4   14.39    1.09
   7   1   4   11.23    1.21
   7  -1  -4   13.18    1.10
  -7   1  -4   12.62    0.95
  -7   1  -4   14.49    0.97
   7  -1  -4   11.91    1.84
  -7  -1   4   13.66    0.92
   7   1   4   14.36    1.14
  -7  -1   4   10.70    1.07
   7   1   4   11.84    1.40
   7   1   4   15.47    1.52
  -8   1   4   -0.19    0.52
   8   1  -4    1.31    0.56
   8  -1   4    0.49    0.61
  -8  -1  -4    1.28    0.41
   8   1  -4    1.10    0.67
   8   1  -4    0.01    0.80
   8  -1   4    0.20    0.66
   8   1  -4    0.31    0.55
   8  -1   4    0.28    0.72
   8  -1   4    0.84    0.62
   8  -1   4    0.80    0.70
   8   1   4    0.35    0.58
   8   1   4    0.85    0.64
  -8  -1   4    0.97    0.38
   8   1   4    1.13    0.67
  -8  -1   4    0.68    0.56
  -8   1  -4    0.52    0.46
   8   1   4    0.62    0.73
   8  -1  -4    0.93    0.60
   8  -1  -4    0.76    0.59
   8   1   4    0.86    0.65
  -8   1  -4    0.55    0.69
  -8  -1   4    0.85    0.48
  -9   1   4    6.97    0.96
   9   1  -4    7.94    0.85
   9  -1   4    6.08    0.92
   9   1  -4    8.00    1.06
   9  -1   4    7.35    0.92
   9   1  -4    6.97    1.04
  -9   1   4    7.52    0.84
   9  -1   4    8.39    0.86
   9  -1  -4    7.57    0.99
   9  -1  -4    7.14    0.85
   9   1   4    8.00    1.00
   9   1   4    7.95    0.93
   9   1   4    7.86    1.12
   9   1   4    7.33    0.90
  -9  -1   4    6.28    0.82
   9   1   4    7.99    1.01
  -9   1  -4    6.27    0.89
 -10  -1  -4    2.05    0.49
  10  -1   4    2.35    0.54
  10  -1   4    2.38    0.51
 -10   1   4    2.93    0.52
  10   1  -4    2.03    0.42
 -10   1   4    2.19    0.44
 -10  -1  -4    2.96    0.50
  10   1  -4    2.20    0.62
 -10  -1   4    2.80    0.47
  10   1   4    2.18    0.48
  10   1   4    2.32    0.61
 -10  -1   4    2.43    0.51
  10  -1  -4    2.25    0.53
  10   1   4    2.21    0.54
  10   1   4    2.41    0.56
 -10   1  -4    2.16    0.46
 -11   1   4    0.74    0.27
 -11   1   4    0.44    0.31
 -11  -1  -4    0.73    0.28
 -11  -1  -4    0.55    0.34
 -11  -1   4    0.88    0.28
 -11   1  -4    0.52    0.29
  11  -1  -4    0.18    0.38
  11   1   4    0.95    0.31
  11   1   4    0.70    0.34
 -11   1  -4    1.03    0.39
 -11  -1   4    0.65    0.31
   0   2   4   20.37    0.93
   0   2  -4   19.62    0.91
   0   2   4   20.41    0.92
   0   2  -4   19.97    0.91
   0  -2   4   20.56    0.94
   0  -2  -4   19.13    0.89
   0  -2  -4   19.64    0.89
   0  -2   4   21.06    0.93
   0   2   4   19.60    0.88
  -1   2   4    3.02    0.21
  -1  -2  -4    3.33    0.18
   1  -2   4    3.86    0.25
   1   2  -4    3.55    0.23
  -1   2   4    3.69    0.22
   1  -2   4    3.38    0.23
   1   2  -4    3.29    0.20
  -1  -2  -4    3.28    0.21
  -1   2  -4    3.55    0.22
   1   2   4    3.46    0.22
  -1   2  -4    3.43    0.20
   1  -2  -4    3.12    0.20
  -1  -2   4    3.50    0.21
   1   2   4    2.75    0.24
  -1  -2   4    3.47    0.24
   2  -2   4   42.43    1.95
  -2  -2  -4   40.38    1.88
   2  -2   4   43.84    1.95
  -2   2   4   42.68    1.90
   2   2  -4   42.32    1.92
  -2   2   4   43.46    1.91
  -2  -2  -4   45.71    1.91
   2   2  -4   42.01    1.92
   2   2  -4   44.10    1.88
   2  -2  -4   43.24    1.97
  -2   2  -4   44.97    1.97
   2   2   4   46.07    2.00
  -2  -2   4   44.70    1.99
   2  -2  -4   43.23    1.95
   2   2   4   43.59    2.01
  -2   2  -4   43.70    1.96
   3   2  -4    2.14    0.28
   3  -2   4    1.98    0.27
   3  -2   4    2.44    0.29
  -3   2   4    2.10    0.19
  -3   2   4    2.26    0.23
  -3  -2  -4    2.05    0.20
  -3  -2   4    2.22    0.25
   3   2   4    2.31    0.29
   3  -2  -4    2.26    0.23
   3  -2  -4    2.25    0.25
  -3   2  -4    2.15    0.22
  -3   2  -4    2.00    0.19
  -4  -2  -4    6.44    0.37
  -4  -2  -4    6.23    0.36
   4  -2   4    6.74    0.50
  -4   2   4    6.56    0.40
   4  -2   4    6.30    0.52
  -4   2   4    6.74    0.45
   4   2  -4    6.34    0.48
  -4   2  -4    5.97    0.38
   4  -2  -4    6.11    0.46
  -4   2  -4    6.53    0.42
   4  -2  -4    6.70    0.48
   4   2   4    6.28    0.51
   4   2   4    6.12    0.48
  -4  -2   4    6.54    0.46
   5  -2   4    1.43    0.35
   5   2  -4    2.18    0.35
  -5  -2  -4    1.37    0.20
   5  -2   4    1.56    0.39
   5   2   4    2.06    0.38
   5  -2  -4    2.14    0.35
   5   2   4    1.65    0.34
  -5   2  -4    1.60    0.22
  -5   2  -4    2.02    0.28
  -5  -2   4    2.09    0.31
   6   2  -4   -0.22    0.38
   6  -2   4    0.38    0.43
   6  -2   4   -0.59    0.56
  -6  -2  -4    0.46    0.58
  -6  -2  -4    0.50    0.23
  -6  -2   4   -0.16    0.35
  -6   2  -4    0.42    0.35
   6   2   4    0.52    0.42
  -6   2  -4    0.36    0.40
  -6  -2   4    0.41    0.38
   6   2   4   -0.07    0.42
  -7  -2  -4   10.55    0.78
   7   2  -4   11.12    1.25
   7  -2   4    9.66    1.14
  -7  -2  -4   10.35    0.82
  -7   2   4    9.70    1.07
   7  -2   4    8.63    1.17
   7   2  -4   10.15    0.97
   7   2  -4   10.26    1.02
   7  -2   4   10.63    1.22
   7  -2   4    7.94    1.25
   7  -2   4   11.88    1.29
  -7   2  -4   11.48    0.93
   7   2   4   12.12    1.13
  -7  -2   4   10.33    1.02
   7   2   4    8.67    1.24
   7   2   4   12.00    1.09
   7  -2  -4   11.23    1.26
   7   2   4   10.29    1.39
   7   2   4   10.20    1.28
   7   2   4   11.22    1.10
   7   2   4   10.29    1.30
   7  -2  -4    9.46    1.21
  -7   2  -4    9.88    1.32
  -8   2   4    9.64    1.04
   8   2  -4    9.10    0.97
   8   2  -4    8.28    1.10
   8  -2   4   11.42    1.11
   8  -2   4    7.48    1.00
  -8  -2  -4    9.43    0.81
   8  -2   4    9.78    1.13
   8   2  -4    9.22    0.97
   8  -2   4    9.87    1.14
  -8   2   4    8.53    1.21
  -8  -2   4    8.91    0.87
   8  -2  -4    9.22    1.09
  -8  -2   4    9.27    1.04
  -8  -2   4   10.19    0.81
   8   2   4    8.36    1.08
   8  -2  -4    9.91    1.04
   8   2   4   10.63    1.08
   8   2   4    9.55    1.14
  -8   2  -4    7.80    0.88
  -8   2  -4    8.79    1.14
   8   2   4   10.13    1.20
   8   2   4   10.27    1.04
   9  -2   4    3.37    0.69
  -9  -2  -4    4.78    0.68
   9   2  -4    2.37    0.54
   9   2  -4    3.36    0.63
   9  -2   4    3.86    0.73
   9  -2   4    3.76    0.67
  -9   2   4    2.35    0.62
  -9   2   4    3.17    0.54
   9   2   4    3.28    0.69
   9   2   4    3.08    0.61
   9   2   4    3.75    0.64
  -9  -2   4    3.73    0.62
  -9   2  -4    2.29    0.58
   9   2   4    3.42    0.60
   9   2   4    3.80    0.63
  -9  -2   4    3.55    0.46
   9  -2  -4    2.65    0.54
  -9  -2   4    4.83    0.74
   9  -2  -4    4.03    0.69
 -10   2   4    5.34    0.64
  10   2  -4    5.44    0.63
 -10  -2  -4    5.20    0.69
 -10   2   4    4.38    0.72
  10  -2   4    5.58    0.77
  10  -2   4    4.05    0.74
  10   2  -4    6.67    0.86
  10   2   4    4.56    0.72
  10   2   4    5.29    0.75
 -10  -2   4    5.46    0.65
  10   2   4    4.61    0.64
 -10   2  -4    4.92    0.87
 -10   2  -4    6.16    0.66
  10   2   4    6.55    0.78
  10   2   4    6.23    0.69
  10  -2  -4    4.09    0.71
 -11   2   4    2.28    0.32
 -11   2   4    2.59    0.36
  11  -2  -4    3.75    0.53
 -11  -2   4    3.08    0.48
 -11   2  -4    3.05    0.40
  11   2   4    3.24    0.46
 -11  -2   4    4.33    0.45
 -11   2  -4    4.52    0.58
  11   2   4    4.01    0.55
   0  -3  -4   98.08    4.26
   0   3  -4   99.09    4.28
   0   3   4   99.61    4.29
   0  -3   4  102.17    4.30
   0   3  -4   98.78    4.27
   0  -3   4   92.72    4.31
   0  -3  -4   97.73    4.25
   0   3   4   97.78    4.29
   1  -3   4  204.79    8.98
  -1   3   4  207.29    8.94
   1   3  -4  203.05    8.95
  -1   3   4  201.40    8.95
  -1  -3  -4  204.08    8.95
   1  -3   4  207.62    8.97
  -1  -3  -4  208.77    8.91
   1   3  -4  216.95    8.94
   1   3   4  197.68    8.86
  -1   3  -4  213.85    8.87
  -1   3  -4  196.29    8.86
  -1  -3   4  208.26    8.87
   1   3   4  196.22    8.87
  -1  -3   4  196.07    8.89
   1  -3  -4  209.98    8.86
   1   3   4  205.64    8.89
   1  -3  -4  218.71    8.83
  -2   3   4   42.79    1.87
   2   3  -4   42.62    1.93
   2   3  -4   43.69    1.88
  -2  -3  -4   41.65    1.87
  -2   3   4   44.19    1.91
   2  -3   4   42.81    1.95
   2  -3   4   41.71    1.95
  -2  -3  -4   43.51    1.91
  -2   3  -4   47.30    1.95
  -2  -3   4   41.91    1.98
   2   3   4   43.36    1.97
  -2   3  -4   44.79    1.95
   2  -3  -4   43.63    1.93
   2  -3  -4   41.61    1.95
   2   3   4   43.55    2.00
   3  -3   4  231.83   10.54
  -3  -3  -4  245.41   10.49
   3  -3   4  245.84   10.58
  -3   3   4  236.45   10.52
   3   3  -4  240.06   10.55
  -3  -3  -4  257.45   10.51
   3  -3  -4  239.21   10.38
   3  -3  -4  239.29   10.36
  -3   3  -4  249.33   10.38
   3   3   4  230.31   10.40
   3   3   4  238.55   10.44
  -3  -3   4  243.90   10.40
  -3   3  -4  232.75   10.36
  -4  -3  -4   38.62    1.73
   4  -3   4   39.01    1.84
   4  -3   4   39.14    1.86
   4   3  -4   38.54    1.82
  -4  -3  -4   38.71    1.74
  -4   3   4   38.71    1.76
   4  -3  -4   35.84    1.76
  -4  -3   4   38.31    1.78
   4   3   4   38.05    1.82
   4  -3  -4   36.66    1.77
   4   3   4   36.56    1.79
  -4   3  -4   40.95    1.76
  -4   3  -4   38.01    1.72
  -5  -3  -4   15.32    0.76
   5  -3   4   14.30    0.91
   5  -3   4   15.24    0.93
   5   3  -4   15.40    0.89
  -5  -3   4   15.59    0.89
  -5   3  -4   16.44    0.82
   5   3   4   15.69    0.95
  -5   3  -4   14.71    0.87
   5  -3  -4   15.44    0.94
   5   3   4   16.45    0.98
   6  -3   4    7.46    0.81
   6   3  -4    7.22    0.76
   6   3   4    7.43    0.82
  -6  -3   4    8.08    0.80
  -6   3  -4    6.68    0.83
  -6  -3   4    6.69    0.67
   6   3   4    8.19    0.76
   7   3  -4   13.44    1.08
   7   3  -4   11.13    1.33
  -7   3   4   12.66    1.58
   7   3  -4   13.66    1.44
  -7  -3  -4   11.88    0.82
  -7   3   4   12.22    1.12
   7   3  -4   11.36    1.39
   7  -3   4   10.87    1.34
   7  -3  -4   11.63    1.56
  -7  -3   4   10.58    0.84
  -7  -3   4   11.88    1.62
  -7   3  -4   11.55    1.75
   7  -3  -4   14.64    1.33
   7   3   4   11.98    1.19
  -8  -3  -4    8.78    0.76
  -8   3   4    9.74    0.99
  -8   3   4    9.33    1.18
   8  -3   4    9.11    1.06
   8   3  -4    9.27    1.12
   8  -3   4    9.79    1.11
   8  -3   4    7.96    1.08
  -8  -3  -4    8.01    0.99
   8   3  -4    9.34    0.95
   8   3  -4    9.38    1.04
   8   3  -4    9.81    0.88
   8   3  -4    8.17    1.17
  -8   3  -4    6.95    1.04
  -8   3  -4    7.69    1.02
   8   3   4    7.87    1.01
  -8  -3   4    7.45    0.81
   8   3   4    7.93    1.07
   8   3   4    8.87    1.20
  -8  -3   4    9.21    0.76
   8   3   4    7.67    1.05
   8  -3  -4    7.15    1.03
   8   3   4    9.97    1.00
   8  -3  -4    7.74    0.94
   9   3  -4    5.17    0.75
  -9  -3  -4    5.21    0.66
   9   3  -4    5.95    0.89
   9   3  -4    4.67    0.88
   9  -3   4    5.11    0.84
   9  -3   4    5.15    0.87
   9  -3   4    5.59    0.94
  -9   3   4    4.15    0.66
  -9   3   4    5.48    0.74
   9   3  -4    4.89    0.73
  -9   3  -4    5.78    0.80
   9   3   4    5.55    0.89
   9   3   4    5.21    0.67
  -9  -3   4    4.81    0.76
   9   3   4    3.44    0.71
  -9  -3   4    4.91    0.61
   9   3   4    4.54    0.80
  -9  -3   4    5.26    0.76
   9  -3  -4    4.30    0.83
   9   3   4    4.69    0.76
  10   3  -4    0.68    0.37
 -10  -3  -4    0.80    0.42
  10  -3   4    0.31    0.44
 -10   3   4    0.67    0.37
  10   3  -4    0.55    0.44
 -10  -3  -4    1.23    0.43
 -10   3   4    0.93    0.44
  10  -3   4    1.00    0.47
  10   3   4    0.85    0.41
  10   3   4    0.42    0.50
  10   3   4    0.58    0.45
 -10   3  -4    0.92    0.55
  10  -3  -4    1.10    0.43
 -10   3  -4    1.01    0.42
 -10  -3   4    0.62    0.37
  10   3   4    0.91    0.42
  10   3   4    1.12    0.47
 -11   3   4    2.28    0.38
 -11   3   4    2.95    0.48
 -11  -3  -4    2.93    0.41
  11  -3   4    2.18    0.41
  11  -3  -4    3.50    0.47
 -11   3  -4    2.61    0.38
 -11  -3   4    3.72    0.45
 -11  -3   4    2.80    0.40
  11   3   4    2.52    0.42
   0   4   4    4.54    0.30
   0   4   4    4.21    0.27
   0  -4   4    4.36    0.31
   0   4  -4    4.60    0.27
   0  -4  -4    4.56    0.23
   0  -4   4    4.77    0.30
   0  -4  -4    4.41    0.25
   0   4  -4    3.71    0.31
  -1   4   4   18.32    0.83
  -1   4   4   17.86    0.87
   1  -4   4   17.98    0.90
   1   4  -4   18.47    0.85
   1  -4   4   19.22    0.91
  -1  -4  -4   18.88    0.81
   1   4   4   18.52    0.88
  -1   4  -4   18.57    0.89
  -1   4  -4   18.25    0.87
   1  -4  -4   17.96    0.88
   1  -4  -4   19.84    0.86
   1  -4  -4   17.87    0.86
  -1  -4   4   18.41    0.89
   1   4   4   19.25    0.91
  -1  -4   4   19.15    0.91
   1   4   4   18.50    0.87
  -2  -4  -4    9.35    0.49
  -2  -4  -4   10.31    0.44
   2  -4   4   10.11    0.55
   2  -4   4    9.52    0.55
   2   4  -4    9.29    0.47
  -2  -4  -4    9.62    0.43
  -2   4   4    9.08    0.53
  -2   4  -4   10.24    0.51
  -2  -4   4    9.86    0.55
   2   4   4    9.90    0.53
  -2   4  -4    9.69    0.54
   2   4   4    9.58    0.56
  -2  -4   4    9.13    0.54
   2  -4  -4    9.62    0.51
   2  -4  -4   10.37    0.52
   3   4  -4   22.53    1.14
   3  -4   4   23.94    1.17
   3  -4   4   20.90    1.19
  -3   4   4   25.00    1.12
  -3  -4  -4   22.88    1.07
   3  -4   4   24.22    1.15
  -3  -4  -4   25.60    1.10
   3   4   4   23.56    1.19
  -3   4  -4   23.64    1.10
   3  -4  -4   24.39    1.13
   3  -4  -4   24.22    1.13
  -3  -4   4   23.26    1.15
   3   4   4   23.13    1.15
  -3   4  -4   22.72    1.13
   4  -4   4    5.33    0.50
  -4  -4  -4    5.16    0.31
   4   4  -4    5.27    0.46
   4  -4   4    5.84    0.53
  -4   4   4    5.44    0.39
   4  -4  -4    4.72    0.47
   4   4   4    5.87    0.51
  -4   4  -4    4.87    0.36
   4   4   4    5.12    0.50
  -4  -4   4    4.81    0.44
   5  -4   4    2.31    0.64
   5   4  -4    3.54    0.46
   5  -4   4    3.32    0.52
  -5  -4  -4    3.66    0.29
   5   4   4    3.18    0.46
  -5  -4   4    3.69    0.54
  -5   4  -4    3.69    0.41
   5   4   4    4.25    0.60
   6  -4   4    8.15    0.86
   6   4  -4    7.91    0.80
  -6  -4  -4    7.66    0.52
  -6  -4   4    8.71    0.71
   6   4   4    7.99    0.90
  -6  -4   4    7.91    0.78
  -6   4  -4    6.53    0.90
   6   4   4    7.98    0.82
  -7  -4  -4    1.02    0.45
   7   4  -4    0.66    0.55
   7   4  -4    0.98    0.66
   7  -4   4    0.62    0.66
   7   4  -4    0.60    0.59
  -7   4   4    0.86    0.64
   7   4  -4    0.69    0.54
  -7   4   4    0.46    0.82
   7  -4   4    0.52    0.75
   7  -4   4    0.10    0.58
   7   4  -4   -0.76    0.73
  -7  -4  -4    0.75    0.44
   7   4   4    0.59    0.64
  -7  -4   4    0.56    0.58
   7  -4  -4    0.17    0.60
   7   4   4    1.23    0.63
   7   4   4    0.45    0.64
   7  -4  -4    0.70    0.72
  -7   4  -4   -0.01    0.70
   7   4   4   -0.11    0.88
  -7  -4   4    0.03    0.34
   7   4   4    1.26    0.62
   8  -4   4    2.08    0.75
   8  -4   4    2.97    0.92
   8   4  -4    3.29    0.74
  -8  -4  -4    4.19    0.65
  -8   4   4    2.46    0.72
   8  -4   4    3.08    0.66
   8   4  -4    2.95    0.57
   8   4  -4    2.24    0.64
  -8   4   4    2.32    0.71
   8   4  -4    1.91    0.63
   8   4  -4    2.36    0.69
   8   4   4    3.13    0.89
  -8  -4   4    2.76    0.49
   8  -4  -4    3.00    0.85
   8   4   4    3.23    0.73
  -8   4  -4    2.76    0.74
   8   4   4    1.90    0.74
  -8  -4   4    2.71    0.42
   8   4   4    3.91    0.73
   9   4  -4    2.81    0.54
   9  -4   4    2.47    0.60
   9  -4   4    3.16    0.56
  -9   4   4    2.94    0.61
   9  -4   4    2.25    0.57
   9   4  -4    2.55    0.59
  -9   4   4    2.92    0.53
   9   4  -4    4.18    0.68
   9   4  -4    4.31    0.68
  -9  -4  -4    3.42    0.47
   9   4  -4    3.12    0.59
  -9   4  -4    2.45    0.54
   9   4   4    3.48    0.59
  -9  -4   4    3.38    0.55
   9   4   4    4.45    0.62
  -9  -4   4    3.21    0.48
  -9  -4   4    2.59    0.53
   9   4   4    2.41    0.69
   9  -4  -4    2.51    0.58
   9   4   4    4.27    0.61
  -9   4  -4    2.63    0.71
   9   4   4    2.73    0.55
  10   4  -4    2.45    0.42
 -10   4   4    1.98    0.46
 -10  -4  -4    2.47    0.45
 -10   4   4    2.18    0.41
  10   4  -4    2.71    0.45
  10  -4   4    1.72    0.46
 -10  -4  -4    2.48    0.43
  10  -4   4    2.54    0.45
  10   4   4    3.01    0.48
  10   4   4    2.26    0.56
 -10   4  -4    1.69    0.41
 -10  -4   4    2.44    0.41
  10   4   4    2.44    0.44
  10   4   4    2.14    0.46
  10   4   4    2.54    0.45
 -10   4  -4    2.45    0.56
  10  -4  -4    2.69    0.46
  11  -4   4    0.25    0.26
 -11   4   4    0.33    0.26
 -11   4  -4   -0.01    0.22
 -11  -4   4    0.56    0.26
  11  -4  -4    0.23    0.23
   0  -5  -4   12.75    0.59
   0   5   4   12.53    0.65
   0   5   4   12.34    0.64
   0   5  -4   14.11    0.64
   0  -5   4   11.91    0.68
   0  -5  -4   13.42    0.63
   0  -5   4   13.42    0.67
   1   5  -4   95.78    4.17
   1  -5   4   91.05    4.22
   1  -5   4   96.77    4.22
  -1   5   4   98.44    4.20
   1  -5  -4   93.49    4.01
   1   5   4   82.51    4.06
   1  -5  -4   91.02    4.01
   1   5   4   95.75    4.03
  -1  -5   4   98.16    4.06
  -1   5  -4   95.61    4.03
  -1  -5   4   80.93    4.06
   1   5   4   97.81    4.07
   2  -5   4   40.71    1.90
   2  -5   4   42.17    1.89
  -2   5   4   41.15    1.87
   2   5  -4   40.12    1.82
   2   5  -4   41.42    1.89
  -2  -5   4   43.44    1.90
   2   5   4   41.29    1.93
   2   5   4   39.76    1.92
  -2   5  -4   41.82    1.88
   2  -5  -4   42.72    1.87
  -2  -5   4   40.76    1.92
   2  -5  -4   40.93    1.87
   3  -5   4   61.60    2.82
   3  -5   4   61.87    2.84
   3  -5   4   62.08    2.85
   3   5  -4   62.32    2.84
  -3  -5  -4   63.98    2.73
  -3  -5  -4   60.71    2.72
  -3   5   4   64.79    2.80
   3  -5  -4   61.14    2.82
   3   5   4   62.93    2.88
   3  -5  -4   65.01    2.81
  -3  -5   4   64.19    2.83
   3   5   4   62.56    2.84
  -3   5  -4   63.79    2.80
  -3  -5   4   59.88    2.85
   4  -5   4    2.49    0.39
   4  -5   4    2.67    0.41
  -4   5   4    3.06    0.34
  -4  -5  -4    2.85    0.22
   4   5  -4    2.86    0.41
  -4  -5   4    2.81    0.40
   4   5   4    2.64    0.42
   4  -5  -4    3.18    0.38
   4   5   4    2.48    0.36
  -5   5   4   18.24    1.00
   5   5  -4   18.21    1.06
  -5  -5  -4   17.80    0.87
   5  -5   4   17.53    1.11
   5   5   4   18.19    1.08
  -5  -5   4   15.06    0.99
   5  -5  -4   16.20    0.87
  -5  -5   4   16.24    0.98
  -5   5  -4   14.08    0.92
   5   5   4   17.55    1.14
   6  -5   4   11.41    1.07
  -6  -5  -4   13.74    0.96
   6   5  -4   13.85    1.02
  -6  -5  -4   12.62    0.73
   6   5   4   14.05    1.07
  -6  -5   4   14.30    1.01
  -6  -5   4   11.71    0.87
   6   5   4   11.56    1.10
   7  -5   4   11.96    1.31
   7   5  -4   12.39    1.05
  -7   5   4   13.42    1.34
  -7  -5  -4   10.83    0.98
   7   5  -4   11.84    1.03
   7  -5   4   12.00    1.19
  -7   5   4   12.19    1.02
  -7  -5  -4   11.22    0.80
   7   5  -4   10.30    1.23
   7  -5   4   11.94    1.14
   7   5  -4   11.38    1.06
  -7   5   4   10.77    1.36
   7   5  -4   12.29    1.15
   7   5   4   12.82    1.17
   7   5   4   11.47    1.14
  -7   5  -4   10.50    1.16
   7   5   4   12.37    1.13
   7   5   4   10.93    1.49
   7   5   4   12.45    1.09
  -7  -5   4   10.37    0.81
   7  -5  -4   11.89    1.13
  -7  -5   4   10.72    1.17
  -8  -5  -4    6.20    0.69
   8   5  -4    6.20    0.91
   8   5  -4    6.35    0.81
  -8   5   4    4.08    0.76
   8  -5   4    8.40    1.04
   8  -5   4    5.42    0.68
   8   5  -4    6.84    0.92
   8  -5   4    6.20    0.98
   8   5  -4    6.89    0.83
   8   5  -4    5.30    0.89
  -8   5   4    5.41    0.84
  -8  -5   4    5.88    0.77
  -8  -5   4    6.17    0.67
   8   5   4    6.54    0.87
   8   5   4    4.97    0.92
  -8   5  -4    5.98    0.98
   8   5   4    5.70    0.81
  -8   5  -4    6.41    0.90
   8  -5  -4    5.51    0.88
   8   5   4    6.13    0.92
   8   5   4    6.33    0.96
   9   5  -4    1.07    0.49
   9  -5   4    0.77    0.43
  -9   5   4    0.24    0.41
   9   5  -4    0.32    0.38
   9  -5   4    0.28    0.47
   9   5  -4    0.28    0.44
  -9   5   4    0.85    0.50
   9   5  -4    0.79    0.42
   9   5  -4    0.16    0.46
  -9  -5  -4    0.48    0.35
   9   5   4    0.18    0.42
   9   5   4    0.51    1.03
   9   5   4    0.89    0.48
  -9   5  -4    1.09    0.63
   9  -5  -4    0.08    0.45
   9   5   4    0.91    0.45
  -9  -5   4    0.53    0.42
  -9   5  -4    0.65    0.44
  -9  -5   4    0.35    0.32
   9   5   4    0.44    0.44
  -9  -5   4    0.29    0.34
  10   5  -4    0.24    0.33
 -10   5   4   -0.04    0.37
  10  -5   4    0.28    0.36
 -10  -5  -4   -0.15    0.37
 -10   5   4   -0.34    0.30
  10   5  -4   -0.03    0.35
  10   5  -4    0.73    0.55
  10  -5   4    0.10    0.38
 -10  -5  -4   -0.29    0.36
  10   5   4    0.13    0.37
  10   5   4    0.05    0.35
  10  -5  -4    0.10    0.33
 -10  -5   4    0.30    0.32
 -10  -5   4    0.72    0.76
  10   5   4    0.16    0.37
 -10   5  -4    0.27    0.35
  10   5   4    0.02    0.35
 -10   5  -4    0.42    0.48
   0  -6  -4  114.29    5.23
   0   6  -4  118.57    5.24
   0  -6  -4  123.26    5.20
   0   6   4  120.11    5.23
   0   6   4  118.66    5.26
   0  -6   4  122.69    5.29
   0  -6   4  118.90    5.28
   0  -6  -4  122.88    5.20
  -1   6   4   39.05    1.74
   1  -6   4   37.63    1.77
  -1  -6  -4   36.02    1.71
   1  -6   4   39.05    1.76
   1  -6  -4   37.84    1.73
  -1  -6   4   39.32    1.79
  -1  -6   4   38.14    1.80
   1   6   4   35.91    1.76
   1   6   4   38.61    1.79
   1   6   4   38.89    1.76
  -1   6  -4   42.49    1.76
   1  -6  -4   38.04    1.75
  -2   6   4   10.46    0.59
   2   6  -4   10.28    0.55
   2  -6   4   11.01    0.65
   2  -6   4   10.31    0.64
  -2  -6  -4   10.72    0.57
   2  -6  -4   10.20    0.54
   2   6   4    9.99    0.60
  -2   6  -4    9.77    0.55
   2   6   4   11.03    0.66
   2  -6  -4    9.62    0.61
   2   6   4   10.50    0.57
  -2  -6   4   10.31    0.59
  -2  -6   4   10.00    0.62
  -3  -6  -4    7.70    0.37
  -3  -6  -4    7.47    0.35
  -3  -6  -4    7.11    0.46
   3  -6   4    7.24    0.59
   3   6  -4    7.82    0.54
  -3   6   4    7.44    0.49
   3  -6   4    6.39    0.55
  -3   6  -4    6.88    0.48
  -3  -6   4    7.88    0.55
  -3  -6   4    7.29    0.50
   3   6   4    7.76    0.59
   3  -6  -4    7.50    0.49
   3   6   4    7.24    0.56
   4  -6   4   50.74    2.49
  -4  -6  -4   51.72    2.31
   4   6  -4   54.85    2.48
  -4   6   4   52.83    2.42
  -4   6  -4   53.86    2.39
  -4  -6   4   50.72    2.46
  -4  -6   4   52.42    2.42
   4   6   4   51.22    2.50
   4  -6  -4   52.38    2.41
   4   6   4   51.84    2.45
   5   6  -4    2.14    0.45
  -5   6   4    2.19    0.42
  -5  -6  -4    2.01    0.43
   5  -6   4    1.68    0.50
  -5   6  -4    1.64    0.34
  -5  -6   4    2.64    0.43
   5   6   4    3.18    0.57
  -5  -6   4    1.89    0.43
   5  -6  -4    2.22    0.32
   5   6   4    2.36    0.57
   6   6  -4   14.93    1.29
  -6  -6  -4   13.01    1.01
   6  -6   4   12.70    1.10
  -6   6   4   12.03    1.24
   6   6  -4   13.83    1.26
   6   6  -4   14.68    1.09
   6  -6   4   13.17    1.31
   6   6  -4   14.12    1.25
   6  -6   4   12.85    1.30
  -6   6   4   13.04    1.47
  -6  -6  -4   13.82    0.77
   6   6  -4   14.63    1.20
  -6   6   4   15.22    1.48
   6   6  -4   13.56    1.04
   6   6   4   10.31    1.35
  -6  -6   4   13.73    0.89
   6  -6  -4   12.87    0.80
   6   6   4   15.77    1.22
  -6   6  -4   11.11    1.60
   6   6   4   14.23    1.31
   6   6   4   13.11    1.27
   6  -6  -4   14.99    1.25
  -6  -6   4   14.02    1.07
  -6   6  -4   13.12    1.31
   6   6   4   15.09    1.29
   6  -6  -4   10.67    0.88
   7  -6   4    4.30    0.87
   7   6  -4    5.25    0.72
   7   6  -4    4.49    0.74
  -7   6   4    3.95    0.84
   7   6  -4    5.21    0.80
   7  -6   4    6.30    0.96
   7  -6   4    5.97    0.89
   7   6  -4    4.28    0.70
  -7   6   4    4.19    0.69
  -7   6   4    3.87    0.74
   7   6  -4    4.90    0.67
   7   6   4    3.98    0.70
  -7  -6   4    4.92    0.71
   7   6   4    5.42    0.95
  -7  -6   4    4.91    0.60
   7  -6  -4    5.94    0.78
   7  -6  -4    5.53    0.94
   7   6   4    3.10    0.67
   7   6   4    4.18    0.64
  -7   6  -4    6.11    0.97
  -7   6  -4    4.86    0.97
   8   6  -4    5.18    0.83
  -8   6   4    6.39    0.98
   8   6  -4    6.76    0.90
   8   6  -4    5.58    0.76
   8   6  -4    5.92    0.85
  -8   6   4    5.76    0.73
  -8  -6  -4    5.24    0.71
   8  -6   4    4.60    0.91
   8  -6   4    5.09    0.82
   8   6  -4    5.34    0.76
   8  -6  -4    3.74    0.67
   8   6   4    5.92    0.92
   8   6   4    5.02    0.84
  -8   6  -4    5.10    0.88
   8   6   4    5.19    0.87
  -8  -6   4    5.16    0.59
   8   6   4    5.65    0.86
  -8  -6   4    4.55    0.56
  -8   6  -4    6.69    0.86
   8  -6  -4    4.80    0.83
   9   6  -4    5.94    0.74
  -9   6   4    5.23    0.70
   9   6  -4    5.69    0.65
   9  -6   4    4.29    0.72
   9  -6   4    3.62    0.70
  -9  -6  -4    6.31    0.63
   9   6  -4    4.69    0.68
  -9   6   4    5.61    0.77
   9   6   4    6.56    0.75
  -9  -6   4    5.85    0.60
  -9   6  -4    4.96    0.73
   9  -6  -4    4.93    0.71
  -9  -6   4    5.76    0.59
   9   6   4    4.50    0.72
   9   6   4    6.27    0.81
  -9   6  -4    7.00    1.02
  10  -6   4    0.67    0.39
  10   6  -4    0.86    0.29
 -10  -6  -4    0.54    0.37
  10   6  -4    0.84    0.35
 -10   6   4    0.62    0.47
  10   6  -4    1.33    0.46
 -10  -6  -4    0.78    0.40
  10   6  -4    0.25    0.46
  10  -6   4    0.96    0.39
 -10   6   4    0.42    0.30
 -10   6  -4    0.32    0.32
  10   6   4    0.54    0.33
  10   6   4    0.77    0.39
  10  -6  -4    0.69    0.33
  10   6   4    1.16    0.37
 -10  -6   4    1.22    0.56
 -10  -6   4    0.61    0.33
  10   6   4    0.96    0.37
   0   7   4   54.88    2.55
   0  -7  -4   57.33    2.49
   0  -7  -4   56.91    2.54
   0  -7   4   56.84    2.59
   0  -7   4   59.20    2.60
   0   7  -4   54.91    2.53
   1  -7   4   62.77    2.86
  -1  -7  -4   63.25    2.81
  -1  -7  -4   65.09    2.81
   1  -7   4   56.90    2.84
  -1  -7  -4   64.47    2.73
   1   7  -4   63.65    2.79
  -1   7   4   63.61    2.83
  -1  -7   4   68.32    2.91
   1  -7  -4   62.70    2.82
   1   7   4   63.61    2.86
  -1   7  -4   62.48    2.85
   1  -7  -4   62.28    2.85
  -1  -7   4   63.45    2.89
  -2   7   4   47.03    2.06
   2  -7   4   42.73    2.09
  -2  -7  -4   42.75    2.03
  -2  -7  -4   48.49    2.06
   2   7  -4   43.59    2.02
   2  -7   4   42.50    2.07
   2   7   4   40.84    1.97
  -2  -7   4   44.91    2.04
   2   7   4   44.51    2.01
   2  -7  -4   42.87    1.95
   2   7   4   46.13    2.05
  -2   7  -4   40.84    1.97
  -2  -7   4   41.35    2.00
   3  -7   4    7.88    0.63
  -3  -7  -4    7.58    0.56
  -3   7   4    7.86    0.54
  -3  -7  -4    7.53    0.52
  -3  -7  -4    7.09    0.35
  -3  -7  -4    7.63    0.37
   3  -7  -4    7.15    0.50
  -3   7  -4    7.93    0.52
   3   7   4    8.10    0.71
  -3  -7   4    7.98    0.62
   3   7   4    8.36    0.65
  -3  -7   4    8.09    0.57
   4  -7   4   17.22    1.07
   4   7  -4   17.51    1.03
  -4   7   4   17.74    0.99
  -4  -7  -4   17.50    0.99
  -4  -7  -4   16.99    0.79
   4  -7   4   15.15    0.95
  -4   7  -4   17.64    0.94
   4   7   4   18.64    1.11
   4  -7  -4   15.03    0.91
   4  -7  -4   16.71    0.96
   4   7   4   18.79    1.11
  -4  -7   4   16.77    1.04
  -4  -7   4   18.18    0.99
  -5  -7  -4    7.31    0.44
   5   7  -4    6.99    0.79
   5  -7   4    5.91    0.76
  -5   7   4    5.90    0.80
  -5  -7  -4    6.67    0.77
  -5  -7   4    7.39    0.77
  -5   7  -4    6.45    0.64
   5   7   4    6.76    0.94
   5  -7  -4    6.08    0.52
  -5  -7   4    6.06    0.71
   5   7   4    8.87    0.91
  -5  -7   4    5.89    0.69
   6  -7   4    9.73    1.44
   6   7  -4    9.14    0.98
   6  -7   4    9.41    1.04
  -6   7   4   10.24    1.42
  -6   7   4   10.07    1.31
   6   7  -4   10.29    1.13
  -6   7   4    9.98    1.31
   6   7  -4    9.55    1.23
   6  -7   4   10.70    1.25
   6   7  -4   10.76    1.02
   6   7  -4   10.78    1.05
  -6   7   4    8.86    1.07
   6   7  -4   10.57    1.01
  -6   7   4   11.30    1.09
  -6   7  -4    8.09    1.22
  -6   7  -4   10.17    1.27
   6  -7  -4    9.21    1.08
   6   7   4    9.94    1.16
  -6  -7   4   10.76    0.79
   6   7   4    8.89    1.16
   6   7   4   10.42    1.21
  -6   7  -4   10.29    1.02
   6   7   4   10.08    1.17
   6  -7  -4    8.68    0.76
   6  -7  -4    9.90    0.67
   7  -7   4    7.80    1.16
  -7   7   4    6.83    1.02
   7   7  -4    6.94    0.91
   7  -7   4    8.46    1.39
   7   7  -4    7.54    0.94
   7   7  -4    7.99    0.94
   7   7  -4   10.57    1.31
  -7   7   4    5.65    1.02
   7   7  -4    5.90    0.95
   7   7   4    7.89    1.08
   7   7   4    5.47    1.17
  -7   7  -4    9.15    1.45
   7   7   4    8.17    1.17
   7   7   4    8.43    1.13
  -7  -7   4    7.95    0.71
  -7  -7   4   10.54    1.62
  -7   7  -4   10.03    1.62
   7  -7  -4   10.07    1.23
  -8   7   4    0.53    0.61
   8   7  -4    1.35    0.45
   8   7  -4    1.08    0.46
   8   7  -4    1.21    0.52
   8  -7   4    0.75    0.60
  -8   7   4    1.14    0.47
   8   7  -4    1.17    0.51
  -8  -7  -4    0.72    0.39
   8  -7   4    0.44    0.42
   8   7  -4    0.21    0.50
  -8   7  -4    0.51    0.48
   8   7   4    0.71    0.51
  -8  -7   4    0.79    0.33
   8   7   4    0.62    0.49
   8  -7  -4    0.62    0.50
  -8  -7   4    0.65    0.40
  -8   7  -4    0.22    0.69
   8   7   4    0.80    0.50
   8   7   4    0.80    0.50
   8  -7  -4    0.07    0.49
   9   7  -4    1.80    0.53
  -9   7   4    1.66    0.40
   9   7  -4    2.25    0.43
  -9  -7  -4    2.28    0.38
   9   7  -4    1.65    0.45
   9  -7   4    1.57    0.37
  -9   7   4    1.17    0.50
   9   7  -4    1.37    0.42
   9  -7   4    1.41    0.52
   9   7  -4    1.55    0.40
   9  -7  -4    1.55    0.47
  -9  -7   4    2.30    0.34
  -9   7  -4    2.21    0.63
  -9   7  -4    1.68    0.45
   9  -7  -4    2.10    0.48
   9   7   4    1.70    0.47
  -9  -7   4    2.26    0.35
   9   7   4    2.16    0.46
   9   7   4    1.66    0.44
   9   7   4    2.69    0.57
 -10  -7  -4    0.66    0.35
  10  -7   4    0.68    0.27
  10   7  -4    0.54    0.26
 -10   7   4    0.64    0.26
 -10   7   4    0.98    0.43
 -10  -7  -4    0.36    0.34
  10   7  -4    0.28    0.27
  10   7  -4    0.06    0.35
  10  -7   4    0.45    0.34
  10   7  -4    0.57    0.34
  10   7   4    0.54    0.29
  10   7   4    0.55    0.27
 -10  -7   4    0.29    0.26
 -10   7  -4    0.15    0.24
  10  -7  -4    0.34    0.27
  10   7   4    0.63    0.33
  10   7   4    0.22    0.30
   0  -8  -4   99.15    4.38
   0  -8   4  100.47    4.43
   0   8  -4   99.98    4.36
   0  -8   4   98.58    4.43
   0  -8  -4   97.26    4.31
   0   8   4   96.90    4.38
  -1  -8  -4    0.31    0.25
  -1   8   4    0.42    0.22
   1  -8   4    0.86    0.33
   1  -8   4    0.82    0.31
  -1  -8  -4    0.66    0.10
   1   8  -4    0.18    0.17
   1   8   4    0.31    0.21
   1  -8  -4    0.36    0.14
  -1  -8   4    0.86    0.26
  -1  -8   4    0.16    0.27
  -1   8  -4    0.52    0.19
  -2  -8  -4   52.68    2.32
  -2  -8  -4   47.52    2.31
  -2   8   4   50.27    2.33
   2  -8   4   50.29    2.38
   2  -8  -4   47.49    2.23
  -2  -8   4   51.37    2.32
  -2  -8   4   46.92    2.32
   2   8   4   48.84    2.27
  -2   8  -4   51.12    2.27
  -3   8   4    9.49    0.67
   3  -8   4    8.54    0.76
  -3  -8  -4   10.55    0.46
   3  -8   4    9.69    0.83
  -3  -8  -4    9.78    0.72
  -3  -8  -4    9.90    0.68
  -3   8  -4    9.23    0.63
  -3  -8   4    9.48    0.81
   3  -8  -4    9.50    0.63
  -3  -8   4   10.16    0.74
   3   8   4    8.56    0.78
   3  -8  -4   11.95    0.96
  -4   8   4   27.40    1.40
   4  -8   4   23.94    1.46
  -4  -8  -4   28.03    1.38
   4  -8   4   22.93    1.29
  -4  -8   4   26.46    1.42
   4  -8  -4   26.46    1.38
  -4   8  -4   26.94    1.37
   4   8   4   25.75    1.49
   4  -8  -4   24.18    1.28
  -4  -8   4   26.12    1.46
  -5   8   4    6.03    0.97
  -5   8   4    8.18    1.34
   5   8  -4    7.67    0.99
  -5   8   4    9.78    1.57
  -5  -8  -4    7.56    0.85
   5   8  -4    6.66    1.02
   5  -8   4    5.76    0.82
   5   8  -4    7.00    1.17
   5   8  -4    6.78    1.10
   5  -8   4    7.41    0.97
   5   8  -4    6.20    0.96
   5   8  -4    8.91    0.96
   5   8  -4    7.02    0.82
  -5   8   4    9.19    1.06
   5  -8   4    6.93    0.77
  -5   8  -4    7.28    1.24
  -5  -8   4    8.26    0.73
   5  -8  -4    8.54    0.78
   5  -8  -4    8.12    0.65
   5   8   4    5.86    1.05
   5   8   4    6.92    1.10
  -5  -8   4    8.31    1.09
   5   8   4    7.76    1.25
  -5   8  -4    7.61    0.75
   5   8   4   10.31    1.15
   5  -8  -4    8.53    1.14
  -5   8  -4    7.56    1.13
  -5   8  -4    6.83    0.87
  -6   8   4    0.01    0.76
   6   8  -4    0.79    0.59
   6   8  -4    0.00    0.68
   6  -8   4   -0.07    0.50
  -6   8   4   -0.45    0.81
   6   8  -4    0.22    0.50
  -6   8   4   -0.22    0.54
  -6   8   4    1.05    0.58
   6   8  -4    1.30    0.62
   6   8  -4    0.45    0.49
   6   8  -4    1.19    0.66
   6   8   4    0.56    0.60
   6   8   4    0.97    0.64
   6  -8  -4    0.46    0.26
  -6   8  -4    0.42    0.65
   6  -8  -4   -0.08    0.64
   6  -8  -4    0.34    0.33
   6   8   4    0.12    0.58
  -6  -8   4    0.30    0.36
   6   8   4   -0.12    0.65
  -6   8  -4   -0.37    0.55
  -6   8  -4   -0.16    0.83
   7   8  -4    1.49    0.55
   7  -8   4    2.26    0.49
   7   8  -4    1.40    0.53
  -7   8   4    1.57    0.58
   7   8  -4    1.90    0.52
   7  -8   4    1.41    0.77
   7   8  -4    1.85    0.61
   7   8  -4    1.73    0.52
  -7   8   4    1.14    0.72
  -7   8   4    1.94    0.57
   7   8   4    1.39    0.61
  -7   8  -4    0.76    0.55
   7  -8  -4    1.19    0.57
   7   8   4    1.89    0.59
  -7  -8   4    2.10    0.66
  -7   8  -4    1.76    0.78
   7   8   4    1.53    0.56
  -7  -8   4    2.02    0.39
   7  -8  -4    2.35    0.39
   7   8   4    1.11    0.58
   8   8  -4    1.46    0.43
  -8   8   4    1.94    0.59
  -8   8   4    1.35    0.45
  -8  -8  -4    1.19    0.41
   8   8  -4    1.49    0.45
   8  -8   4    1.07    0.41
   8  -8   4    0.88    0.61
   8   8  -4    1.87    0.50
   8   8  -4    1.19    0.46
   8   8  -4    1.49    0.47
   8   8   4    1.34    0.51
   8   8   4    1.87    0.50
  -8   8  -4    1.52    0.48
   8   8   4    1.13    0.48
  -8  -8   4    1.80    0.41
   8  -8  -4    1.12    0.47
  -8  -8   4    1.38    0.35
  -8   8  -4    0.62    0.61
   8   8   4    0.98    0.45
   8  -8  -4    1.03    0.45
   9   8  -4    0.09    0.32
   9   8  -4   -0.22    0.31
   9  -8   4   -0.34    0.29
   9   8  -4    0.23    0.36
  -9   8   4    0.30    0.45
   9  -8   4   -0.27    0.47
   9   8  -4   -0.13    0.36
   9   8  -4   -0.47    0.32
  -9   8   4    0.10    0.33
   9  -8  -4   -0.43    0.36
   9   8   4    0.34    0.35
  -9  -8   4   -0.15    0.25
   9   8   4   -0.53    0.35
   9   8   4   -0.03    0.38
  -9   8  -4   -0.07    0.33
  -9  -8   4    0.50    0.29
   9   8   4    0.17    0.36
   9  -8  -4   -0.02    0.36
  10   8  -4    1.47    0.32
 -10   8   4    1.75    0.26
  10  -8   4    1.43    0.27
  10   8  -4    2.37    0.31
  10   8  -4    1.96    0.33
  10  -8  -4    1.66    0.31
  10   8   4    1.08    0.26
 -10  -8   4    1.81    0.28
  10   8   4    1.36    0.26
 -10   8  -4    1.66    0.27
  10   8   4    1.68    0.30
   0  -9  -4   18.01    0.85
   0  -9   4   15.13    1.06
   0   9  -4   18.09    0.95
   0  -9   4   18.44    1.04
   1  -9   4   32.87    1.68
  -1   9   4   34.33    1.59
  -1  -9  -4   30.32    1.56
  -1  -9  -4   31.42    1.42
   1   9  -4   31.58    1.53
   1  -9   4   30.33    1.61
   1  -9  -4   31.55    1.47
   1   9   4   30.47    1.54
  -1  -9   4   30.35    1.61
  -1   9  -4   32.49    1.53
  -1  -9   4   33.07    1.61
  -2   9   4   10.65    0.76
  -2  -9  -4   10.05    0.75
   2  -9   4    9.53    0.85
  -2  -9   4    8.86    0.79
  -2   9  -4   10.38    0.68
   2  -9  -4   10.92    0.62
   2   9   4    9.92    0.71
  -2  -9   4   11.19    0.75
   3  -9   4    9.20    0.83
  -3   9   4    7.67    0.68
  -3  -9  -4    8.00    0.78
  -3  -9  -4    8.88    0.77
   3  -9   4    7.46    0.62
   3  -9   4    8.27    0.80
   3  -9  -4    7.41    0.63
   3  -9  -4    8.43    0.61
  -3   9  -4    7.90    0.63
  -3  -9   4    8.95    0.79
  -3  -9   4    6.61    0.70
   4  -9   4    4.55    1.24
  -4  -9  -4    4.49    0.66
  -4  -9  -4    3.49    0.67
   4  -9   4    4.18    0.52
  -4   9   4    6.61    0.95
  -4   9  -4    5.42    1.23
   4  -9  -4    4.93    0.68
  -4  -9   4    5.98    0.80
   4   9   4    3.35    0.71
  -4  -9   4    3.15    0.63
   4  -9  -4    4.40    0.47
   5  -9   4    9.15    1.04
   5   9  -4    8.46    1.18
   5   9  -4    7.55    1.25
  -5   9   4    8.45    1.02
  -5   9   4    7.59    0.96
   5   9  -4    8.64    1.07
  -5   9   4    8.42    1.54
  -5   9   4    9.78    0.96
  -5   9   4   10.64    1.24
   5   9  -4    8.97    0.86
   5  -9   4    7.27    0.78
   5   9  -4    8.56    1.10
   5   9  -4    8.60    0.90
   5   9   4    7.73    1.21
  -5   9  -4    8.34    1.20
   5   9   4    8.53    1.21
  -5  -9   4    9.36    0.77
  -5   9  -4    8.63    1.32
  -5   9  -4    8.68    1.09
   5   9   4    7.49    1.15
   5  -9  -4    9.09    1.24
   5  -9  -4    8.81    0.59
  -5   9  -4    6.35    0.79
   5  -9  -4    8.32    0.76
   5   9   4    9.20    1.07
   6   9  -4   10.79    1.03
   6   9  -4    9.55    1.49
  -6   9   4   11.30    1.00
   6  -9   4    9.52    1.05
   6   9  -4   10.59    0.95
  -6   9   4    8.59    1.11
   6   9  -4    8.41    1.31
   6   9  -4   10.05    0.96
   6   9  -4   10.12    0.95
  -6   9   4    8.43    1.44
  -6   9   4   10.48    1.30
   6   9   4    9.17    1.16
   6  -9  -4   10.99    0.75
  -6   9  -4    8.91    1.21
  -6  -9   4   11.64    0.81
  -6   9  -4    9.55    1.08
   6  -9  -4   11.28    1.13
   6   9   4   11.41    1.43
   6   9   4    9.85    1.23
   6  -9  -4   10.91    0.69
   7   9  -4    8.49    0.82
  -7   9   4    9.69    0.88
   7   9  -4    8.13    0.91
  -7   9   4    7.21    0.95
   7  -9   4    8.69    0.93
  -7   9   4    5.94    0.83
   7   9  -4    9.16    0.90
   7   9  -4    7.71    0.78
   7   9  -4    7.08    0.91
   7  -9   4    8.93    0.86
  -7   9  -4    8.71    1.18
   7  -9  -4    5.76    0.87
  -7   9  -4    8.10    0.90
   7   9   4    7.66    0.89
  -7  -9   4    9.81    0.90
   7   9   4    7.83    0.93
   7   9   4    7.71    0.90
   7   9   4    9.56    0.99
   7  -9  -4    7.20    0.65
  -8   9   4    3.10    0.48
   8   9  -4    4.60    0.64
  -8  -9  -4    4.32    0.49
   8  -9   4    3.34    0.46
   8   9  -4    3.88    0.63
   8   9  -4    2.94    0.54
  -8   9   4    5.13    0.85
   8   9  -4    4.77    0.60
   8   9   4    3.34    0.54
  -8  -9   4    4.66    0.66
  -8   9  -4    4.17    0.85
  -8  -9   4    5.04    0.54
   8   9   4    5.29    0.70
  -8   9  -4    3.16    0.52
   8  -9  -4    2.83    0.66
   8   9   4    3.55    0.55
   8   9   4    3.86    0.70
   9   9  -4    1.87    0.37
  -9   9   4    2.32    0.38
   9   9  -4    2.21    0.40
  -9   9   4    1.92    0.57
   9   9  -4    2.56    0.44
   9   9  -4    2.14    0.39
  -9  -9  -4    2.53    0.41
   9   9  -4    2.64    0.37
   9  -9   4    1.57    0.32
   9   9   4    2.26    0.40
   9   9   4    2.21    0.41
   9  -9  -4    2.05    0.45
  -9  -9   4    3.13    0.49
  -9   9  -4    1.93    0.39
   9   9   4    2.07    0.44
  -9  -9   4    2.30    0.33
   9  -9  -4    2.66    0.46
   0  10   4  132.85    5.76
   0 -10   4  128.31    5.82
   0  10  -4  125.89    5.72
  -1  10   4    1.74    0.42
   1 -10   4    1.81    0.50
   1 -10  -4    1.98    0.26
  -1 -10   4    1.25    0.48
  -1  10  -4    1.21    0.37
  -1 -10   4    1.77    0.41
  -1 -10   4    1.61    0.56
   1  10   4    2.06    0.45
   2 -10   4    6.10    0.80
  -2 -10  -4    6.98    0.37
  -2  10   4    6.36    0.69
  -2  10  -4    6.15    0.68
   2 -10  -4    6.96    0.54
  -2 -10   4    5.52    0.78
  -2 -10   4    7.76    0.74
  -3  10   4   21.33    1.45
   3 -10   4   22.23    1.39
  -3  10   4   21.49    1.28
   3 -10   4   21.26    1.29
  -3  10   4   18.18    1.63
   3  10  -4   19.07    1.36
   3  10  -4   16.91    1.73
   3 -10   4   20.67    1.07
   3  10  -4   18.70    1.41
   3  10  -4   17.11    1.52
   3 -10  -4   18.46    1.00
  -3  10  -4   17.45    1.28
  -3 -10   4   20.07    1.24
  -3  10  -4   19.48    1.17
   3 -10  -4   20.20    1.09
  -3 -10   4   19.12    1.54
  -3  10  -4   15.65    1.45
   4 -10   4   -0.05    0.29
  -4  10   4    0.46    0.62
  -4  10   4    0.34    0.58
  -4  10   4   -0.36    0.52
   4  10  -4    0.41    0.68
  -4  10   4   -0.40    1.11
  -4  10   4    0.24    0.52
  -4  10   4    0.45    0.73
   4  10  -4    0.92    0.54
   4  10  -4    0.17    0.63
   4  10  -4    0.43    0.56
   4 -10   4   -0.18    0.43
   4 -10   4   -0.53    0.56
   4  10  -4   -0.89    0.59
  -4 -10   4    0.12    0.42
   4  10   4    0.16    0.86
   4 -10  -4    0.38    0.51
  -4  10  -4   -0.63    0.62
  -4  10  -4    0.69    0.86
   4 -10  -4    0.06    0.24
  -4  10  -4   -0.62    0.57
  -4  10  -4    0.14    0.72
   4 -10  -4    0.49    0.51
  -5  10   4   20.78    1.52
   5  10  -4   17.37    1.53
   5  10  -4   20.77    1.43
  -5  10   4   18.46    1.75
   5 -10   4   16.77    1.21
   5 -10   4   18.94    1.09
  -5  10   4   16.26    1.47
   5  10  -4   18.44    1.26
   5 -10   4   19.14    1.25
   5  10  -4   20.40    1.26
   5  10  -4   18.98    1.29
   5  10  -4   19.62    1.44
  -5  10   4   18.76    1.33
  -5  10   4   18.77    1.27
  -5  10   4   18.99    1.33
  -5  10   4   18.92    1.36
   5 -10  -4   18.84    1.09
  -5  10  -4   18.08    1.35
  -5  10  -4   18.05    1.54
  -5 -10   4   21.52    1.12
   5  10   4   17.73    1.35
  -5  10  -4   18.14    1.28
   5  10   4   17.53    1.47
   5  10   4   20.47    1.48
  -5  10  -4   19.18    1.30
   5 -10  -4   19.55    1.01
   6  10  -4    4.05    0.67
   6  10  -4    3.79    0.60
   6  10  -4    3.40    0.54
  -6  10   4    3.38    0.61
   6 -10   4    3.36    0.52
  -6  10   4    4.52    0.65
   6  10  -4    3.55    0.66
  -6  10   4    4.48    0.68
   6 -10   4    4.43    0.62
   6  10  -4    3.19    0.65
  -6  10   4    2.54    0.71
  -6  10   4    4.56    0.78
   6  10  -4    2.76    0.65
   6 -10  -4    3.68    0.52
   6  10   4    4.00    0.71
   6  10   4    4.27    0.67
  -6  10  -4    4.05    0.83
   6 -10  -4    3.33    0.46
   6 -10  -4    3.25    0.68
  -6 -10   4    4.19    0.60
  -6  10  -4    2.79    0.67
   6  10   4    2.70    0.64
  -6  10  -4    4.44    0.65
   6  10   4    3.60    0.67
  -6  10  -4    4.25    0.68
  -7  10   4   10.20    0.87
   7 -10   4    8.88    0.85
  -7  10   4    9.42    1.08
   7  10  -4    9.79    0.80
  -7  10   4    9.98    0.98
   7  10  -4    8.02    0.79
   7  10  -4    9.02    0.94
  -7  10   4    9.24    0.93
   7  10  -4    9.69    0.88
   7  10  -4    9.26    0.86
   7 -10   4    8.80    0.83
   7 -10  -4   10.53    0.81
  -7 -10   4    7.86    0.71
   7  10   4    7.57    0.91
   7 -10  -4    7.91    0.92
  -7  10  -4    9.96    0.87
  -7 -10   4   10.55    0.90
   7  10   4    9.64    0.87
   7  10   4   10.63    0.98
  -7  10  -4    8.80    1.13
   7  10   4    9.14    0.90
  -8  10   4    4.41    0.61
   8 -10   4    4.18    0.55
   8  10  -4    3.45    0.51
   8  10  -4    2.85    0.48
   8  10  -4    2.56    0.46
   8  10  -4    3.40    0.56
  -8 -10  -4    5.35    0.69
   8  10  -4    3.34    0.55
  -8  10   4    3.95    0.58
  -8 -10   4    3.75    0.57
  -8 -10   4    3.41    0.51
   8 -10  -4    3.55    0.57
   8  10   4    3.43    0.49
   8  10   4    2.55    0.46
   8 -10  -4    3.70    0.65
  -8  10  -4    2.86    0.46
   8  10   4    4.07    0.56
   8  10   4    2.90    0.50
   9  10  -4    1.88    0.44
   9  10  -4    2.74    0.41
   9  10  -4    1.86    0.30
   9  10  -4    1.87    0.37
  -9  10   4    1.47    0.33
   9  10  -4    2.14    0.41
   9 -10   4    1.65    0.29
   9 -10  -4    1.67    0.34
   9  10   4    1.23    0.35
   9  10   4    1.97    0.36
  -9 -10   4    1.91    0.31
   9  10   4    1.57    0.42
  -9 -10   4    1.61    0.30
  -9  10  -4    1.03    0.28
   9 -10  -4    1.79    0.29
   0  11  -4   47.97    2.36
   0 -11   4   48.73    2.27
   0 -11  -4   48.65    2.20
   1  11  -4    5.65    1.09
   1  11  -4    6.95    0.92
   1 -11   4    3.69    0.70
  -1 -11  -4    6.77    0.42
   1 -11   4    6.40    0.59
  -1  11   4    5.62    0.85
  -1  11   4    5.31    1.01
  -1  11   4    5.04    0.78
   1  11  -4    5.35    0.83
   1  11  -4    5.92    0.97
  -1  11   4    6.59    0.75
   1  11  -4    5.01    1.12
  -1  11  -4    5.76    0.79
  -1 -11   4    5.53    0.78
  -1  11  -4    3.94    0.62
  -1 -11   4    5.58    0.62
   1  11   4    7.40    0.89
  -1  11  -4    6.27    0.95
   1 -11  -4    6.58    0.51
   2 -11   4   27.42    1.38
   2  11  -4   27.13    1.89
  -2  11   4   28.01    1.99
   2 -11   4   26.62    1.59
  -2 -11  -4   28.88    1.21
  -2  11   4   21.06    2.23
   2  11  -4   27.59    1.67
  -2  11  -4   27.56    1.73
   2 -11  -4   28.18    1.39
   2  11   4   25.60    1.69
  -2  11  -4   25.36    1.82
   2  11   4   28.43    1.82
  -2  11  -4   30.14    1.95
  -2 -11   4   26.05    1.42
   2  11   4   26.05    1.62
  -3  11   4    5.74    0.71
   3  11  -4    4.76    0.69
   3  11  -4    5.59    0.76
   3  11  -4    5.29    0.75
   3 -11   4    3.86    1.23
   3  11  -4    6.03    0.89
   3  11  -4    4.49    0.76
   3  11  -4    5.57    0.85
  -3  11   4    5.62    0.80
  -3  11   4    5.74    0.91
  -3  11   4    5.13    0.75
   3 -11   4    4.90    0.79
  -3  11   4    7.27    0.98
   3 -11   4    5.65    0.55
  -3  11  -4    5.43    0.74
  -3  11  -4    5.65    0.96
   3 -11  -4    4.42    0.77
  -3  11  -4    4.94    0.86
  -3 -11   4    5.06    0.70
   3 -11  -4    5.28    0.52
  -3  11  -4    4.61    0.69
  -3  11  -4    4.54    0.74
   4  11  -4   13.51    1.04
   4 -11   4   14.19    0.93
  -4  11   4   16.48    1.34
  -4  11   4   13.16    1.00
   4  11  -4   13.47    1.21
   4  11  -4   13.47    0.99
   4 -11   4   13.25    0.82
  -4  11   4   11.94    1.20
   4  11  -4   14.47    1.20
   4 -11   4   11.66    1.15
   4  11  -4   14.15    1.20
  -4  11   4   12.50    1.10
  -4  11   4   12.82    1.00
   4 -11  -4   12.88    0.75
  -4  11  -4   12.19    1.32
   4  11   4   13.59    1.36
  -4  11  -4   10.32    1.31
  -4 -11   4   13.09    0.92
  -4  11  -4   13.20    1.15
  -4  11  -4   13.00    1.08
  -4  11  -4   13.67    1.07
   4  11   4   13.91    1.26
   4 -11  -4   12.75    0.97
   5 -11   4    4.42    0.59
  -5  11   4    5.59    0.92
   5  11  -4    5.15    0.88
   5  11  -4    3.29    0.68
   5 -11   4    4.61    0.81
   5  11  -4    5.59    0.87
   5  11  -4    3.42    0.54
  -5  11   4    5.26    0.96
  -5  11   4    4.38    0.63
  -5  11   4    4.19    0.61
  -5  11   4    4.29    0.83
   5  11  -4    3.70    0.60
  -5  11   4    4.01    0.63
   5 -11  -4    4.14    0.47
  -5  11  -4    5.43    0.87
  -5  11  -4    3.97    0.81
   5 -11  -4    3.60    0.76
  -5 -11   4    4.47    0.61
   5 -11  -4    4.58    0.46
   5  11   4    5.60    0.92
   5  11   4    4.23    0.80
  -5  11  -4    4.11    0.66
  -5  11  -4    5.64    0.79
   5  11   4    2.72    0.73
   6 -11   4    3.71    0.53
  -6  11   4    3.89    0.70
   6 -11   4    4.64    0.75
  -6  11   4    4.47    0.58
  -6  11   4    3.25    0.58
   6  11  -4    4.18    0.67
   6  11  -4    4.84    0.78
   6  11  -4    4.41    0.57
   6  11  -4    3.61    0.65
   6  11  -4    4.51    0.65
  -6  11   4    5.43    0.74
   6  11  -4    4.09    0.56
  -6  11   4    3.50    0.56
  -6  11  -4    4.63    0.65
   6  11   4    3.31    0.61
  -6 -11   4    4.10    0.47
   6  11   4    4.37    0.75
  -6  11  -4    5.14    0.76
  -6  11  -4    3.77    0.57
  -6  11  -4    3.85    0.77
   6  11   4    4.19    0.69
   6  11   4    3.64    0.63
   6 -11  -4    3.95    0.48
   6 -11  -4    5.00    0.51
   6 -11  -4    4.61    0.86
   7 -11   4    4.85    0.67
   7  11  -4    4.83    0.59
  -7  11   4    4.95    0.73
   7  11  -4    4.35    0.68
  -7  11   4    3.61    0.65
   7  11  -4    3.99    0.62
   7  11  -4    6.15    0.86
  -7  11   4    4.26    0.64
  -7  11   4    3.98    0.62
   7  11  -4    3.91    0.70
   7 -11   4    5.80    0.75
  -7 -11   4    4.71    0.54
  -7  11  -4    4.56    0.65
  -7 -11   4    4.54    0.57
   7 -11  -4    5.44    0.72
   7  11   4    6.09    0.96
   7  11   4    4.59    0.71
   7  11   4    5.20    0.67
   7 -11  -4    4.32    0.73
   7  11   4    3.30    0.65
   8 -11   4    3.90    0.55
   8  11  -4    2.19    0.44
   8  11  -4    3.52    0.47
   8  11  -4    3.92    0.59
  -8  11   4    2.90    0.41
   8  11  -4    3.20    0.50
  -8 -11  -4    2.99    0.50
   8  11  -4    3.66    0.51
   8  11   4    3.88    0.57
   8  11   4    3.62    0.54
   8 -11  -4    4.21    0.65
  -8 -11   4    4.14    0.54
  -8  11  -4    3.71    0.59
   8  11   4    3.42    0.50
   8 -11  -4    3.95    0.50
  -8 -11   4    4.54    0.53
   0 -12   4   48.18    2.28
   0 -12  -4   49.59    2.40
   0  12  -4   46.34    2.42
   0  12  -4   51.68    2.62
   0  12  -4   55.12    2.67
   0  12   4   47.25    2.46
   0  12  -4   53.15    2.52
   0  12   4   47.32    2.46
   0  12   4   44.79    2.38
   0  12  -4   45.35    2.56
   0  12  -4   47.85    2.46
   0  12   4   49.64    2.59
   1  12  -4   36.57    1.99
  -1  12   4   29.27    2.06
  -1  12   4   35.79    2.00
   1  12  -4   33.52    1.93
   1  12  -4   34.84    2.03
   1  12  -4   35.14    1.84
   1 -12   4   37.23    1.67
  -1  12   4   32.83    1.77
  -1  12   4   33.12    1.89
  -1  12   4   32.41    1.81
  -1 -12  -4   33.28    1.58
   1  12  -4   33.07    1.84
  -1  12  -4   33.36    1.78
  -1  12  -4   33.69    1.89
   1 -12  -4   34.46    1.65
  -1  12  -4   32.36    1.91
   1  12   4   36.17    2.02
   1  12   4   33.21    1.91
  -1  12  -4   35.58    2.00
  -1  12  -4   33.52    1.93
   1  12   4   33.23    1.90
  -1 -12   4   35.72    1.68
   1  12   4   31.93    1.82
  -1  12  -4   33.27    2.04
   2  12  -4   19.82    1.39
  -2  12   4   20.94    1.52
   2  12  -4   17.92    1.29
   2  12  -4   20.29    1.32
  -2  12   4   18.19    1.46
   2 -12   4   18.80    1.26
   2 -12   4   19.76    1.07
  -2  12   4   19.13    1.25
   2  12  -4   21.00    1.49
  -2  12   4   19.29    1.29
  -2  12   4   18.95    1.33
   2  12  -4   20.90    1.31
   2 -12  -4   20.54    1.06
  -2  12  -4   18.28    1.26
   2  12   4   19.20    1.47
  -2  12  -4   21.37    1.40
  -2  12  -4   20.15    1.34
   2  12   4   20.91    1.40
   2  12   4   17.84    1.31
  -2  12  -4   19.17    1.21
  -2  12  -4   17.26    1.52
  -2 -12   4   18.05    1.10
  -3  12   4   13.54    1.21
   3  12  -4   12.77    1.15
   3  12  -4   13.63    1.18
  -3  12   4   13.23    1.23
  -3  12   4   13.10    1.04
  -3  12   4   12.52    0.95
  -3  12   4   13.33    1.06
   3  12  -4   11.53    1.04
   3  12  -4   12.82    1.07
   3 -12   4   13.14    0.94
   3  12  -4   11.27    1.01
   3 -12   4   12.98    0.80
  -3  12  -4   14.43    1.33
  -3  12  -4   13.40    1.34
  -3  12  -4   12.30    0.98
  -3  12  -4   11.08    0.97
  -3 -12   4   12.99    0.88
   3 -12  -4   11.88    0.75
  -3  12  -4   10.79    1.10
  -3  12  -4   12.90    1.01
   3  12   4   13.53    1.20
   4  12  -4   13.93    1.08
   4 -12   4   12.64    0.80
  -4  12   4   12.87    1.03
   4  12  -4   14.26    1.07
  -4  12   4   12.20    1.12
   4  12  -4   12.67    1.09
   4 -12   4   12.35    0.89
   4 -12   4   12.33    1.11
   4  12  -4   14.07    1.00
   4  12  -4   12.42    1.10
  -4  12   4   12.43    1.00
  -4  12   4   13.11    1.00
  -4  12   4   12.23    1.19
  -4  12  -4   15.67    1.14
  -4 -12   4   13.36    0.91
   4 -12  -4   12.97    0.76
   4  12   4   12.74    1.17
  -4  12  -4   11.65    1.30
  -4  12  -4   13.60    1.07
  -4  12  -4   12.32    1.13
   4 -12  -4   11.79    0.90
  -4  12  -4   13.22    1.04
  -5  12   4    4.73    0.69
   5 -12   4    4.22    0.54
   5  12  -4    3.64    0.64
  -5  12   4    4.99    0.75
  -5  12   4    4.75    0.86
   5  12  -4    4.67    0.71
  -5  12   4    4.50    0.57
   5  12  -4    4.89    0.83
   5  12  -4    5.15    0.70
   5  12  -4    3.81    0.63
  -5  12   4    2.86    0.55
   5 -12   4    3.59    0.54
   5  12   4    4.52    0.73
   5 -12  -4    5.06    0.55
  -5  12  -4    3.93    0.58
   5  12   4    6.51    0.84
  -5  12  -4    4.36    0.62
  -5 -12   4    4.49    0.60
  -5  12  -4    4.17    0.77
  -5  12  -4    4.44    0.77
   5 -12  -4    4.23    0.51
   5  12   4    4.27    0.94
  -6  12   4    0.64    0.57
   6  12  -4    0.31    0.35
   6 -12   4   -0.26    0.36
   6  12  -4    0.31    0.44
   6  12  -4   -0.39    0.60
   6  12  -4   -0.19    0.43
  -6  12   4    0.74    0.39
   6 -12   4    0.39    0.37
  -6  12   4    0.52    0.43
  -6  12   4   -0.30    0.68
   6  12  -4    0.24    0.35
  -6  12  -4    0.55    0.39
  -6  12  -4   -0.30    0.60
   6 -12  -4    0.12    0.24
   6  12   4    0.12    0.68
   6  12   4    0.23    0.63
   6 -12  -4    0.48    0.67
   6  12   4    0.43    0.75
  -6 -12   4   -0.13    0.32
  -6  12  -4    0.12    0.42
  -7  12   4    5.78    0.57
   7  12  -4    5.48    0.64
   7  12  -4    4.41    0.53
   7  12  -4    4.44    0.58
   7 -12   4    4.07    0.59
   7 -12   4    5.73    0.58
   7  12  -4    5.40    0.66
  -7  12   4    4.12    0.69
   7  12  -4    5.69    0.57
   7  12   4    5.02    0.58
  -7 -12   4    4.68    0.64
  -7  12  -4    3.70    0.60
   7  12   4    3.68    0.65
   7 -12  -4    4.84    0.71
   7  12   4    6.31    0.70
  -7 -12   4    5.50    0.56
   7 -12  -4    4.47    0.56
   8  12  -4    2.44    0.39
   8  12  -4    2.41    0.70
   8 -12   4    2.01    0.33
   8  12  -4    2.88    0.41
   8  12  -4    2.06    0.31
   8  12  -4    1.76    0.29
   8  12   4    2.98    0.48
  -8 -12   4    2.21    0.35
  -8 -12   4    2.73    0.41
   8  12   4    2.15    0.37
  -8  12  -4    2.85    0.44
   8 -12  -4    2.82    0.45
   0  13   4    1.83    0.61
   0  13   4    1.85    0.58
   0  13   4    0.74    0.59
   0  13  -4    1.38    0.49
   0  13  -4    2.10    0.66
   0  13  -4    1.69    0.59
   0 -13   4    1.88    0.34
   0  13  -4    1.73    0.67
   0  13   4    1.54    0.43
   0  13  -4    1.51    0.51
   0  13  -4    2.32    0.71
   1  13  -4   11.87    1.01
   1  13  -4   11.97    1.05
  -1  13   4   10.40    0.98
   1  13  -4   10.12    0.89
  -1  13   4   12.08    1.13
  -1  13   4   10.10    1.00
  -1  13   4   11.46    0.99
   1 -13   4   10.35    0.72
   1 -13   4   11.05    1.02
   1  13  -4    9.87    1.08
   1  13  -4   10.08    1.17
   1  13   4   10.39    1.03
   1  13   4    8.95    1.06
  -1  13  -4    8.32    0.96
  -1  13  -4   11.11    1.16
   1  13   4    7.51    1.01
  -1  13  -4    9.43    0.83
  -1  13  -4    8.31    1.03
  -1 -13   4   10.56    0.71
  -1  13  -4   10.03    0.95
   1  13   4    8.16    1.28
  -1  13  -4    8.87    1.21
   2  13  -4   12.91    0.99
   2 -13   4   13.35    0.80
  -2  13   4   14.78    1.04
   2  13  -4   15.10    1.12
  -2  13   4   11.94    1.07
  -2  13   4   13.15    0.93
   2 -13   4   13.57    0.94
  -2  13   4   13.85    1.23
   2  13  -4   13.25    0.98
  -2  13   4   11.29    1.01
   2  13  -4   10.16    1.11
   2  13  -4   13.20    1.01
  -2  13  -4   12.83    1.02
  -2 -13   4   14.90    0.88
   2  13   4   11.44    1.02
   2 -13  -4   12.93    0.81
   2  13   4   15.94    1.15
  -2  13  -4   14.65    1.14
  -2  13  -4   13.33    1.08
  -2  13  -4   15.67    1.28
   2  13   4   14.67    1.19
  -2  13  -4   13.47    1.28
  -2  13  -4   12.89    1.03
   3  13  -4   13.59    0.97
   3  13  -4   10.95    1.07
   3 -13   4   11.92    0.73
   3  13  -4    8.96    0.96
  -3  13   4   10.73    0.93
  -3  13   4    9.19    1.05
   3 -13   4   11.38    0.82
   3  13  -4   10.65    1.14
  -3  13   4   10.19    0.91
  -3  13   4   10.69    1.07
   3  13  -4   11.79    0.93
  -3  13   4   11.16    0.91
  -3  13  -4   11.97    1.18
  -3  13  -4   11.81    1.02
  -3 -13   4   11.25    0.82
  -3  13  -4   10.75    0.96
   3  13   4   12.19    1.16
   3 -13  -4   11.11    0.70
  -3  13  -4   10.37    0.95
   3  13   4   10.47    1.05
  -3  13  -4   12.20    0.95
  -4  13   4    3.15    0.63
  -4  13   4    2.37    0.54
  -4  13   4    3.57    0.53
   4 -13   4    3.39    0.56
   4 -13   4    3.52    0.50
   4  13  -4    2.38    0.60
   4  13  -4    2.70    0.52
   4  13  -4    2.79    0.57
   4  13  -4    4.23    0.64
  -4  13   4    3.94    0.58
  -4  13   4    3.38    0.50
   4 -13   4    2.86    0.58
   4  13  -4    2.22    0.55
  -4  13  -4    3.07    0.55
  -4  13  -4    4.16    0.56
   4 -13  -4    3.54    0.43
   4 -13  -4    4.67    0.58
   4  13   4    4.27    0.84
  -4  13  -4    4.35    0.61
  -4  13  -4    3.82    0.62
  -4  13  -4    3.26    0.72
  -4 -13   4    4.13    0.61
   5  13  -4    8.44    0.81
   5 -13   4    8.43    0.82
   5 -13   4    8.30    0.58
   5  13  -4    6.23    0.84
  -5  13   4    8.61    0.75
  -5  13   4    7.40    0.74
   5  13  -4    6.48    0.74
  -5  13   4    8.09    1.18
   5  13  -4    8.17    0.71
   5  13  -4    7.41    0.88
  -5  13   4    5.77    0.84
  -5  13   4    7.51    0.90
   5 -13  -4    8.64    0.62
  -5  13  -4    7.57    0.83
  -5  13  -4    9.06    0.95
   5  13   4    8.24    1.45
   5 -13  -4    9.13    0.57
  -5  13  -4    8.38    0.80
  -5 -13   4    7.57    0.68
   5  13   4    8.62    1.15
   6 -13   4    0.76    0.34
  -6  13   4    0.90    0.44
  -6  13   4    1.00    0.36
   6 -13   4    0.79    0.34
   6  13  -4    0.43    0.35
   6  13  -4    0.85    0.43
   6  13  -4    1.06    0.41
  -6  13   4    0.13    0.40
   6  13  -4    0.73    0.33
   6  13  -4    1.20    0.47
  -6  13   4    0.29    0.38
   6 -13  -4    0.67    0.46
  -6  13  -4    0.94    0.41
   6  13   4    0.23    0.45
   6 -13  -4    0.55    0.27
   6 -13  -4    0.70    0.31
  -6 -13   4    0.72    0.33
  -6 -13   4    1.38    0.54
  -6  13  -4    0.27    0.36
  -6  13  -4    1.09    0.41
   7  13  -4    0.64    0.26
   7  13  -4    0.67    0.24
  -7  13   4    0.39    0.26
   7 -13   4    0.51    0.33
   7  13  -4    0.70    0.34
   7 -13   4    0.74    0.26
   7  13  -4    0.60    0.30
   7  13   4    1.08    0.43
   7 -13  -4    0.55    0.23
   7  13   4    0.02    0.35
  -7 -13   4    0.84    0.28
  -7 -13   4    0.63    0.28
  -7  13  -4    0.38    0.28
   0  14  -4    0.64    0.59
   0  14   4    0.22    0.50
   0  14  -4   -0.10    0.48
   0  14  -4    0.62    0.41
   0  14  -4    0.12    0.50
   0  14   4    0.19    0.47
   0  14   4    0.75    0.48
   0  14  -4    0.49    0.43
   0  14  -4    0.24    0.60
   0  14   4    0.16    0.40
   0 -14   4   -0.27    0.49
   0 -14   4    0.42    0.28
  -1  14   4    3.74    0.53
   1  14  -4    2.85    0.63
   1  14  -4    2.76    0.51
  -1  14   4    4.76    0.67
  -1  14   4    3.36    0.63
   1 -14   4    2.50    0.46
   1  14  -4    2.45    0.54
   1  14  -4    3.64    0.58
   1  14  -4    2.32    0.57
   1 -14   4    3.08    0.47
  -1  14   4    2.43    0.51
  -1  14  -4    3.86    0.69
  -1 -14   4    3.21    0.39
   1  14   4    2.63    0.55
  -1  14  -4    3.08    0.61
  -1  14  -4    2.39    0.56
   1 -14  -4    2.52    0.44
   1  14   4    2.50    0.46
   1  14   4    3.20    0.61
   1  14   4    1.86    0.61
  -1  14  -4    3.12    0.51
  -1  14  -4    3.07    0.68
  -1  14  -4    2.42    0.50
  -2  14   4    6.16    0.71
   2  14  -4    6.68    0.73
  -2  14   4    5.81    1.02
  -2  14   4    5.13    0.73
   2 -14   4    6.33    0.63
   2  14  -4    3.99    0.67
   2  14  -4    4.76    0.63
  -2  14   4    5.66    0.82
  -2  14   4    4.87    0.71
   2  14  -4    6.35    0.89
   2  14  -4    6.34    0.76
   2 -14  -4    5.90    0.50
  -2  14  -4    6.28    0.73
  -2  14  -4    5.40    0.77
   2  14   4    5.87    0.79
   2  14   4    6.40    0.85
   2  14   4    6.89    0.81
  -2  14  -4    5.24    0.79
  -2  14  -4    5.56    0.73
  -2  14  -4    4.06    0.76
  -2 -14   4    5.91    0.59
  -2  14  -4    3.93    0.70
   3  14  -4    5.52    0.79
   3 -14   4    5.26    0.59
  -3  14   4    4.13    0.66
  -3  14   4    5.03    0.77
   3 -14   4    5.71    0.52
  -3  14   4    5.20    0.68
   3  14  -4    6.00    0.72
  -3  14   4    4.81    0.70
   3  14  -4    5.96    0.79
   3  14  -4    4.05    0.56
   3  14  -4    6.85    0.99
   3  14  -4    7.08    0.69
  -3  14   4    5.55    0.91
  -3  14  -4    6.10    0.72
  -3  14  -4    4.06    0.75
  -3 -14   4    5.34    0.58
   3 -14  -4    5.52    0.47
   3 -14  -4    5.84    0.67
  -3  14  -4    4.29    0.71
   3  14   4    4.80    0.93
  -3  14  -4    5.52    0.94
   3  14   4    5.89    0.78
  -3  14  -4    5.41    0.76
  -3  14  -4    5.85    0.78
   4  14  -4    1.82    0.92
  -4  14   4    1.61    0.40
   4 -14   4    1.80    0.33
   4 -14   4    1.75    0.32
  -4  14   4    1.00    0.48
   4  14  -4    1.42    0.41
  -4  14   4    1.74    0.40
   4  14  -4    1.93    0.41
  -4  14   4    1.79    0.49
   4  14  -4    0.95    0.46
   4  14  -4    0.74    0.44
  -4  14   4    2.16    0.42
   4 -14  -4    2.33    0.35
  -4 -14   4    1.81    0.34
  -4  14  -4    1.75    0.47
   4 -14  -4    1.74    0.33
  -4  14  -4    1.70    0.45
  -4  14  -4    0.77    0.51
   5  14  -4    0.68    0.41
   5  14  -4    0.42    0.46
  -5  14   4    0.87    0.35
   5 -14   4    0.90    0.33
  -5  14   4    0.58    0.35
   5 -14   4    0.77    0.24
  -5  14   4    0.68    0.37
   5  14  -4    0.97    0.36
   5 -14   4    0.46    0.36
   5  14  -4    0.26    0.32
   5  14  -4    0.68    0.44
  -5  14   4    0.41    0.41
  -5  14   4    0.25    0.39
  -5  14  -4    0.71    0.39
   5 -14  -4    0.42    0.26
  -5  14  -4    0.32    0.35
  -5  14  -4    0.62    0.39
  -5 -14   4    1.18    0.32
  -6  14   4    0.88    0.51
   6  14  -4    1.04    0.50
  -6  14   4    1.25    0.30
   6  14  -4    1.23    0.30
   6  14  -4    1.39    0.39
   6 -14   4    1.52    0.34
  -6  14   4    1.72    0.37
   6 -14   4    1.52    0.30
   6  14  -4    1.23    0.36
   6  14  -4    1.52    0.32
  -6 -14   4    1.56    0.35
   6 -14  -4    1.40    0.29
  -6  14  -4    1.24    0.34
   6 -14  -4    0.59    0.24
  -6 -14   4    1.10    0.34
   7  14  -4   -0.17    0.20
  -7  14   4    0.11    0.19
   7  14  -4    0.06    0.20
   7  14  -4   -0.05    0.20
   7  14  -4   -0.16    0.27
   7 -14   4    0.37    0.22
  -7 -14   4    0.04    0.21
  -7  14  -4    0.13    0.21
   7 -14  -4    0.20    0.17
   0  15   4    9.58    0.88
   0  15  -4    7.17    0.85
   0  15   4    7.96    0.73
   0  15  -4    7.46    0.74
   0  15  -4    9.05    0.79
   0  15   4    7.85    0.85
   0 -15   4    8.90    0.72
   0  15  -4    8.36    0.75
   0  15   4    8.64    0.78
   0  15  -4    8.07    0.92
   0 -15   4    7.87    0.61
   0 -15   4    7.45    0.97
   1  15  -4   10.30    0.78
   1 -15   4    9.50    0.63
   1 -15   4    9.59    0.72
   1  15  -4    8.77    0.80
   1  15  -4    8.30    0.91
  -1  15   4    9.28    0.79
   1  15  -4    8.69    0.93
  -1  15   4    7.87    0.74
  -1  15   4    8.24    0.80
  -1  15   4    9.41    0.87
   1  15  -4    9.53    0.79
  -1  15  -4    8.27    0.83
  -1  15  -4   10.30    0.80
  -1  15  -4    9.77    0.86
   1  15   4    7.83    0.89
  -1 -15   4    8.82    0.79
  -1  15  -4    8.87    0.93
   1  15   4    9.92    0.78
  -1  15  -4    9.51    0.79
   1  15   4    8.25    0.85
   1 -15  -4    9.65    0.63
  -1  15  -4   10.15    0.99
  -1 -15   4   10.07    0.65
  -2  15   4    5.23    0.61
   2  15  -4    4.61    0.73
   2  15  -4    4.84    0.76
   2  15  -4    5.26    0.64
  -2  15   4    4.43    0.60
   2  15  -4    3.26    0.49
  -2  15   4    5.22    0.69
   2  15  -4    4.96    0.63
   2 -15   4    4.94    0.55
  -2  15   4    4.55    0.72
  -2  15   4    4.35    0.65
   2 -15   4    4.67    0.47
  -2  15  -4    5.74    0.69
  -2  15  -4    5.34    0.68
  -2  15  -4    5.13    0.65
  -2  15  -4    3.26    0.94
   2  15   4    6.30    1.20
  -2  15  -4    5.30    0.66
   2 -15  -4    5.03    0.44
  -2 -15   4    5.08    0.52
   3  15  -4    0.35    0.41
  -3  15   4    0.22    0.46
   3  15  -4    0.58    0.73
  -3  15   4    0.52    0.48
   3 -15   4    0.42    0.26
  -3 -15   4    0.77    0.29
  -3  15  -4    0.51    0.35
   3 -15  -4    0.26    0.31
  -3  15  -4    0.53    0.36
   3 -15  -4    0.47    0.20
   3  15   4    0.70    0.55
   3  15   4    0.08    0.43
  -3  15  -4    0.03    0.50
   4  15  -4    2.20    0.47
  -4  15   4    3.25    0.52
   4  15  -4    2.31    0.38
  -4  15   4    3.17    0.57
  -4  15   4    2.91    0.40
  -4  15   4    3.42    0.52
   4 -15   4    3.21    0.40
   4  15  -4    2.61    0.41
   4  15  -4    2.58    0.45
  -4  15   4    2.76    0.41
   4 -15   4    1.79    0.57
   4 -15   4    2.58    0.37
  -4  15  -4    2.24    0.40
   4 -15  -4    3.04    0.43
  -4 -15   4    3.37    0.48
  -4  15  -4    3.69    0.55
  -4  15  -4    2.94    0.43
  -4  15  -4    2.29    0.42
   5  15  -4    1.33    0.39
   5  15  -4    2.63    0.40
   5  15  -4    2.64    0.36
   5 -15   4    2.12    0.31
   5  15  -4    1.86    0.30
   5  15  -4    3.26    0.49
  -5  15   4    2.20    0.42
  -5  15   4    2.89    0.53
  -5  15   4    2.23    0.40
  -5  15   4    2.30    0.35
  -5  15   4    2.25    0.36
  -5  15  -4    2.50    0.45
   5 -15  -4    2.75    0.39
  -5 -15   4    2.69    0.37
  -5 -15   4    1.49    0.39
   5 -15  -4    1.90    0.31
  -5  15  -4    2.26    0.36
   5 -15  -4    2.40    0.37
   6  15  -4    1.11    0.23
  -6  15   4    0.78    0.22
   6  15  -4    1.26    0.27
   6  15  -4    1.13    0.23
   6 -15   4    1.07    0.21
  -6  15   4    0.63    0.21
   6 -15  -4    1.24    0.21
  -6 -15   4    1.06    0.25
  -6  15  -4    0.78    0.24
   0 -16  -4    4.35    0.50
   0  16   4    5.72    0.69
   0  16  -4    5.05    0.62
   0  16   4    5.83    0.65
   0  16  -4    4.70    0.59
   0 -16   4    5.73    0.59
   0 -16   4    5.42    0.48
   0  16  -4    5.71    0.79
   0  16   4    6.01    0.59
   0  16  -4    4.36    0.70
   0  16   4    5.65    0.65
   0  16  -4    4.75    0.59
  -1  16   4    2.69    0.41
  -1  16   4    2.49    0.37
   1 -16   4    3.86    0.57
   1  16  -4    3.86    0.62
   1 -16   4    3.19    0.47
   1 -16   4    2.50    0.41
   1  16  -4    3.17    0.52
  -1  16   4    2.79    0.48
   1  16  -4    3.98    0.55
   1  16  -4    2.61    0.42
  -1  16   4    2.40    0.42
  -1 -16   4    3.26    0.44
  -1  16  -4    2.31    0.41
   1  16   4    2.44    0.45
  -1  16  -4    2.34    0.37
   1  16   4    2.89    0.50
  -1  16  -4    2.74    0.46
   1 -16  -4    3.08    0.38
   1  16   4    2.86    0.41
  -1  16  -4    2.74    0.53
  -1 -16   4    3.95    0.44
  -1  16  -4    3.33    0.56
  -1  16  -4    2.04    0.49
   2  16  -4    0.05    0.31
   2 -16   4    0.07    0.27
  -2  16   4    0.13    0.34
   2  16  -4    0.12    0.34
   2  16  -4    0.63    0.43
  -2  16   4    0.06    0.27
   2 -16   4    0.09    0.24
   2 -16   4    0.18    0.29
  -2  16   4    0.16    0.31
   2  16  -4    0.15    0.29
  -2  16   4    0.15    0.30
   2  16  -4    0.10    0.34
   2  16   4    0.18    0.38
   2  16   4    0.12    0.42
  -2  16  -4    0.14    0.31
  -2  16  -4   -0.11    0.35
   2  16   4   -0.28    0.36
  -2 -16   4    0.73    0.38
  -2  16  -4    0.29    0.43
   2 -16  -4   -0.15    0.30
  -2  16  -4   -0.24    0.29
   2 -16  -4   -0.12    0.19
  -2 -16   4   -0.08    0.27
  -2  16  -4    0.47    0.34
   3 -16   4    5.17    0.53
  -3  16   4    5.41    0.69
   3  16  -4    6.49    0.69
   3 -16   4    6.12    0.57
  -3  16   4    6.42    0.59
   3  16  -4    5.88    0.57
   3 -16   4    6.09    0.47
   3  16  -4    5.60    0.58
  -3  16   4    4.92    0.57
  -3  16   4    5.81    0.65
  -3  16   4    6.78    0.60
   3  16  -4    5.88    0.67
   3  16  -4    5.70    0.67
  -3  16  -4    6.18    0.63
  -3 -16   4    6.99    0.52
  -3 -16   4    6.36    0.65
   3 -16  -4    4.63    0.66
  -3  16  -4    6.78    0.62
  -3  16  -4    5.73    0.58
  -3  16  -4    6.49    0.58
  -3  16  -4    6.39    0.81
   3 -16  -4    5.50    0.52
   4 -16   4    1.62    0.27
  -4  16   4    1.56    0.33
   4  16  -4    1.35    0.28
   4 -16   4    1.31    0.30
   4  16  -4    1.75    0.36
  -4  16   4    1.67    0.35
  -4  16   4    1.72    0.28
   4  16  -4    1.93    0.36
  -4  16   4    1.92    0.30
   4  16  -4    1.85    0.28
  -4  16  -4    1.64    0.32
  -4 -16   4    2.32    0.31
   4 -16  -4    1.44    0.24
   4 -16  -4    1.23    0.25
  -4  16  -4    2.07    0.33
  -4 -16   4    1.13    0.32
  -4  16  -4    2.07    0.38
   5  16  -4    0.05    0.15
  -5  16   4    0.15    0.27
   5 -16   4   -0.19    0.18
  -5  16   4   -0.10    0.16
   5  16  -4   -0.04    0.19
  -5  16   4   -0.31    0.21
   5  16  -4   -0.12    0.24
   5 -16  -4    0.21    0.18
   5 -16  -4    0.11    0.22
  -5  16  -4   -0.03    0.22
   0  17  -4    2.51    0.52
   0  17  -4    3.00    0.43
   0  17  -4    2.81    0.42
   0  17  -4    3.71    0.45
   0  17   4    3.17    0.50
   0  17   4    2.45    0.39
   0  17   4    2.11    0.39
   0 -17   4    2.59    0.42
   0  17  -4    1.90    0.35
   0 -17   4    2.57    0.42
   0  17   4    2.81    0.34
   1 -17   4    0.74    0.46
  -1  17   4    0.59    0.36
   1  17  -4    0.28    0.28
   1 -17   4    0.23    0.21
   1 -17   4    0.22    0.24
   1  17  -4    0.27    0.25
   1  17  -4    0.72    0.39
  -1  17   4    0.56    0.25
  -1  17   4   -0.03    0.28
  -1  17   4    0.30    0.30
   1  17  -4    0.34    0.26
   1  17  -4    0.15    0.23
   1  17   4    0.32    0.39
   1  17   4   -0.04    0.34
  -1 -17   4    0.54    0.25
   1 -17  -4    0.28    0.23
  -1  17  -4    0.55    0.31
  -1  17  -4    0.42    0.28
  -1  17  -4    0.42    0.24
   1  17   4    0.61    0.33
  -1 -17   4    0.43    0.26
  -1  17  -4   -0.09    0.24
   2 -17   4    1.68    0.28
  -2  17   4    1.40    0.32
   2  17  -4    1.91    0.31
   2  17  -4    2.27    0.39
  -2  17   4    2.48    0.30
   2 -17   4    2.26    0.31
   2 -17   4    2.56    0.36
  -2  17   4    1.90    0.40
   2  17  -4    2.59    0.36
  -2  17   4    2.23    0.33
   2  17  -4    2.47    0.35
   2  17  -4    2.81    0.45
   2 -17  -4    1.73    0.32
  -2 -17   4    2.87    0.43
  -2  17  -4    2.02    0.32
  -2 -17   4    2.47    0.37
  -2  17  -4    2.45    0.39
   2  17   4    2.62    0.51
  -2  17  -4    2.98    0.40
  -2  17  -4    3.31    0.47
   3 -17   4    3.64    0.34
   3  17  -4    2.93    0.34
  -3  17   4    3.51    0.37
  -3  17   4    2.65    0.36
  -3  17   4    2.51    0.34
   3  17  -4    2.67    0.48
  -3  17   4    1.97    0.36
   3  17  -4    3.28    0.42
   3  17  -4    2.37    0.35
  -3 -17   4    2.93    0.38
  -3  17  -4    1.84    0.32
  -3  17  -4    2.97    0.40
   3 -17  -4    1.81    0.31
   0   0   5    0.05    0.08
   0   0  -5   -0.06    0.07
   0   0   5    0.07    0.10
   1   0  -5   49.77    2.21
  -1   0  -5   51.07    2.22
   1   0  -5   48.26    2.21
  -1   0   5   51.48    2.24
   1   0   5   50.50    2.25
  -1   0   5   52.46    2.19
  -1   0  -5   49.28    2.20
   1   0   5   48.59    2.22
  -2   0   5    0.16    0.12
   2   0  -5    0.14    0.08
   2   0   5   -0.03    0.12
   2   0  -5    0.30    0.11
   2   0  -5   -0.03    0.09
   2   0   5    0.26    0.14
  -2   0  -5   -0.04    0.07
   3   0   5  115.66    5.27
  -3   0  -5  135.93    5.21
   3   0  -5  120.56    5.21
  -3   0   5  118.97    5.23
   3   0  -5  111.16    5.22
  -3   0  -5  116.10    5.20
   3   0  -5  119.08    5.18
   3   0   5  116.97    5.25
  -4   0  -5   31.03    1.39
  -4   0   5   32.08    1.45
  -4   0  -5   28.84    1.40
   4   0   5   29.91    1.50
   4   0   5   30.11    1.49
   5   0   5   10.88    0.79
  -5   0  -5   10.95    0.61
   5   0   5   10.20    0.74
  -5   0  -5   10.22    0.60
  -5   0   5   11.84    0.71
   5   0  -5   11.89    0.73
   6   0   5   23.02    1.31
  -6   0  -5   21.28    1.24
  -6   0  -5   22.82    1.14
  -6   0   5   20.37    1.26
   6   0   5   22.33    1.39
   7   0  -5    1.62    0.72
  -7   0  -5    2.21    0.45
   7   0  -5    2.04    0.86
   7   0   5    1.42    1.12
   7   0   5    2.14    0.73
   7   0   5    1.44    1.31
   7   0   5    0.38    0.78
   7   0   5    1.62    0.82
   7   0  -5    2.01    0.91
  -7   0  -5    1.32    0.66
  -7   0   5    2.05    0.53
   7   0   5    2.10    0.97
   7   0  -5    1.96    0.88
   7   0   5    1.06    0.82
   8   0  -5    5.42    1.04
   8   0   5    5.70    1.06
   8   0   5    4.72    0.85
   8   0  -5    5.40    0.93
  -8   0   5    6.42    0.91
   8   0  -5    5.78    0.84
   8   0   5    4.89    0.76
  -8   0  -5    5.86    0.75
   8   0   5    4.61    0.76
   8   0   5    6.58    1.01
   9   0   5    8.27    0.98
  -9   0  -5    7.47    0.96
   9   0   5    9.77    1.24
  -9   0   5    8.22    0.86
  -9   0  -5    8.60    0.83
   9   0  -5    8.78    0.88
   9   0   5    7.73    0.91
   9   0   5    8.18    1.02
   9   0   5    9.48    0.90
   9   0  -5   10.72    1.04
 -10   0  -5   -0.05    0.38
  10   0   5   -0.18    0.42
 -10   0   5   -0.03    0.34
  10   0   5    0.08    0.43
 -10   0  -5   -0.37    0.59
  10   0  -5    0.84    0.49
 -10   0   5    0.80    0.46
 -11   0  -5    8.43    0.62
  11   0   5    5.89    0.55
 -11   0   5    5.67    0.59
 -11   0   5    7.77    0.53
 -11   0  -5    7.66    0.52
  11   0   5    6.88    0.58
   0  -1  -5   33.71    1.49
   0  -1   5   33.29    1.49
   0  -1   5   32.83    1.53
   0   1   5   32.90    1.47
   0   1   5   32.74    1.52
   0   1  -5   33.22    1.50
   0   1  -5   33.57    1.50
   0  -1  -5   36.58    1.51
  -1  -1  -5  325.60   13.76
   1   1  -5  331.39   13.81
   1  -1   5  316.02   13.79
   1   1  -5  323.47   13.77
  -1   1   5  317.61   13.79
   1  -1   5  307.75   13.81
  -1  -1  -5  310.58   13.78
   1   1   5  309.26   13.85
  -1   1  -5  327.32   13.81
  -1   1  -5  326.90   13.81
  -1  -1   5  334.51   13.85
  -1  -1   5  319.41   13.80
   1  -1  -5  314.73   13.81
   1   1   5  316.44   13.81
   1  -1  -5  309.51   13.81
   2   1  -5    6.58    0.35
   2  -1   5    6.76    0.42
  -2  -1  -5    6.78    0.34
   2   1  -5    7.30    0.40
   2  -1   5    6.86    0.43
  -2  -1  -5    7.34    0.37
   2   1  -5    6.72    0.37
  -2   1   5    7.12    0.37
  -2   1   5    5.61    0.37
   2  -1  -5    6.95    0.36
   2   1   5    6.80    0.40
   2  -1  -5    6.96    0.36
  -2   1  -5    7.16    0.37
  -2   1  -5    6.73    0.36
   2  -1  -5    6.91    0.38
   2   1   5    6.77    0.43
  -2  -1   5    6.63    0.40
   3   1  -5   43.20    1.96
   3  -1   5   42.91    2.06
   3   1  -5   46.99    2.03
   3  -1   5   43.21    2.04
  -3   1   5   47.84    2.02
  -3  -1  -5   42.49    1.98
  -3   1   5   44.73    1.98
  -3  -1  -5   45.33    1.98
   3   1  -5   44.33    2.01
   3   1   5   42.65    2.04
   3   1   5   40.85    2.01
  -3   1  -5   41.67    1.99
  -3   1  -5   47.57    1.97
   3  -1  -5   43.70    1.99
   3  -1  -5   45.72    1.96
   3  -1  -5   45.64    1.97
  -4  -1  -5   35.86    1.61
   4  -1   5   35.27    1.70
   4   1  -5   35.00    1.66
   4  -1   5   34.82    1.71
  -4  -1  -5   35.77    1.61
  -4   1   5   36.11    1.66
   4   1   5   35.47    1.70
   4   1   5   33.99    1.71
  -4   1  -5   35.29    1.60
   4  -1  -5   35.96    1.64
  -4  -1   5   33.34    1.65
  -4   1  -5   36.94    1.62
   5  -1   5    5.92    0.60
   5  -1   5    6.16    0.59
  -5  -1  -5    5.98    0.42
   5   1  -5    5.98    0.57
  -5   1  -5    5.80    0.43
   5   1   5    5.10    0.63
   5  -1  -5    5.37    0.59
  -5  -1   5    6.26    0.58
   5   1   5    6.09    0.59
  -5   1  -5    6.58    0.44
   6  -1   5    2.35    0.51
  -6  -1  -5    1.30    0.27
  -6  -1  -5    1.07    0.43
   6  -1   5    1.46    0.55
   6   1  -5    1.72    0.53
   6   1   5    1.73    0.47
  -6  -1   5    2.09    0.53
   6   1   5    0.89    0.49
  -6   1  -5    0.67    0.39
  -6   1  -5    0.84    0.31
  -6  -1   5    1.50    0.42
   7  -1   5   47.65    2.48
  -7  -1  -5   41.19    2.27
   7   1  -5   42.57    2.31
   7   1  -5   41.63    2.32
   7  -1   5   43.53    2.31
   7  -1   5   40.91    2.33
   7  -1   5   45.52    2.45
   7   1   5   40.75    2.67
  -7   1  -5   50.23    2.30
   7   1   5   54.06    3.34
  -7   1  -5   46.06    2.28
   7   1   5   46.42    3.00
   7  -1  -5   50.34    2.67
   7   1   5   42.43    2.48
   7  -1  -5   42.77    2.48
  -8  -1  -5    5.45    0.74
   8  -1   5    7.24    1.09
   8  -1   5    6.16    0.91
   8  -1   5    5.63    0.82
   8  -1   5    5.71    0.94
   8   1  -5    6.35    1.25
   8   1  -5    6.52    0.87
   8   1  -5    6.83    0.97
  -8   1   5    5.35    0.77
   8  -1   5    6.01    1.03
   8   1  -5    6.53    1.06
   8   1   5    7.10    0.98
  -8   1  -5    6.19    1.05
   8  -1  -5    7.15    0.97
  -8  -1   5    6.10    0.72
  -8  -1   5    6.92    0.89
  -8  -1   5    6.14    0.95
  -8   1  -5    6.24    0.78
   8   1   5    5.46    0.83
   8   1   5    4.89    0.77
   8  -1  -5    8.32    1.05
   8   1   5    7.61    1.08
   8   1   5    8.56    1.16
  -9   1   5    2.04    0.64
   9   1  -5    3.82    0.67
   9  -1   5    2.80    0.68
   9  -1   5    2.81    0.64
  -9  -1  -5    2.68    0.65
   9   1  -5    2.49    0.69
  -9   1   5    2.77    0.51
   9   1  -5    2.23    0.52
  -9  -1  -5    3.24    0.51
   9  -1   5    2.20    0.58
   9   1   5    3.38    0.68
   9   1   5    2.42    0.66
   9  -1  -5    2.93    0.56
  -9   1  -5    1.84    0.57
   9   1   5    2.90    0.60
   9   1   5    2.67    0.58
   9  -1  -5    2.03    0.62
  -9  -1   5    4.12    0.61
   9   1   5    3.13    0.62
  10   1  -5    4.57    0.59
 -10   1   5    3.61    0.48
  10  -1   5    3.05    0.53
 -10  -1  -5    4.69    0.62
 -10   1   5    3.20    0.54
  10  -1   5    2.18    0.51
  10   1   5    4.20    0.63
  10   1   5    3.85    0.56
  10   1   5    2.90    0.56
 -10  -1   5    4.05    0.62
 -10   1  -5    4.35    0.60
  10   1   5    4.31    0.72
  10  -1  -5    3.88    0.72
 -10  -1   5    3.75    0.56
 -11  -1  -5    0.28    0.31
 -11   1   5    0.06    0.25
 -11  -1  -5   -0.13    0.28
  11  -1   5    0.30    0.27
  11   1   5    0.34    0.27
 -11   1  -5    0.64    0.32
  11   1   5    0.30    0.31
 -11  -1   5    0.56    0.24
 -11   1  -5    0.44    0.27
 -11  -1   5    0.57    0.34
   0   2   5  180.84    8.01
   0  -2  -5  183.92    7.98
   0  -2   5  187.05    8.01
   0  -2  -5  184.72    8.01
   0   2  -5  182.92    8.00
   0  -2   5  187.36    8.04
   0   2  -5  184.00    8.00
   0   2   5  186.59    8.02
   1   2  -5   54.75    2.46
   1  -2   5   54.50    2.51
   1   2  -5   57.09    2.47
  -1  -2  -5   55.88    2.44
  -1   2   5   54.97    2.47
  -1   2   5   58.11    2.48
   1  -2   5   56.31    2.49
  -1  -2  -5   56.50    2.47
   1   2   5   54.19    2.43
   1   2   5   55.12    2.47
  -1  -2   5   56.45    2.43
   1  -2  -5   54.22    2.43
  -1  -2   5   56.28    2.47
  -1   2  -5   53.45    2.43
  -1   2  -5   55.15    2.43
   1  -2  -5   57.10    2.44
   2  -2   5   83.35    3.81
   2   2  -5   88.24    3.74
  -2   2   5   92.32    3.76
   2  -2   5   84.14    3.79
   2   2  -5   84.21    3.77
  -2  -2  -5   85.20    3.76
  -2  -2  -5   85.06    3.73
   2   2  -5   85.67    3.77
  -2   2   5   84.85    3.76
  -2   2  -5   86.07    3.77
   2   2   5   83.73    3.82
  -2  -2   5   85.46    3.80
  -2  -2   5   86.11    3.77
   2   2   5   85.60    3.79
   2  -2  -5   89.84    3.78
   2  -2  -5   82.62    3.73
  -2   2  -5   89.29    3.78
  -3  -2  -5   55.97    2.45
  -3   2   5   55.73    2.48
  -3   2   5   58.96    2.49
  -3  -2  -5   55.91    2.47
   3  -2   5   54.62    2.54
   3   2  -5   55.61    2.50
   3  -2   5   54.37    2.55
   3  -2  -5   54.79    2.43
   3   2   5   53.24    2.48
   3  -2  -5   53.82    2.45
  -3   2  -5   57.72    2.44
  -3  -2   5   53.80    2.48
  -3   2  -5   57.25    2.45
   3   2   5   52.92    2.51
   4  -2   5   20.52    1.05
  -4   2   5   19.41    0.94
  -4  -2  -5   18.39    0.91
   4   2  -5   19.98    0.99
  -4  -2  -5   19.36    0.93
   4  -2   5   19.75    1.04
  -4   2  -5   19.28    0.95
   4   2   5   19.76    1.04
  -4  -2   5   19.98    1.02
   4  -2  -5   20.24    1.02
   4  -2  -5   19.62    1.03
   4   2   5   21.03    1.08
  -4   2  -5   19.69    1.05
   5  -2   5   75.40    3.40
  -5  -2  -5   70.16    3.25
   5   2  -5   75.97    3.35
   5  -2   5   72.24    3.39
  -5   2  -5   70.78    3.32
   5   2   5   74.64    3.45
  -5   2  -5   73.73    3.36
   5   2   5   74.53    3.47
  -5  -2   5   80.14    3.42
   6   2  -5    8.49    0.87
  -6  -2  -5    8.93    0.77
   6  -2   5    8.98    0.83
  -6  -2  -5    6.71    0.86
   6  -2   5    8.75    0.88
  -6   2  -5    8.54    0.69
  -6   2  -5    8.53    0.79
   6   2   5    9.17    0.82
  -6  -2   5    6.35    0.70
   6   2   5    8.26    0.86
  -6  -2   5    9.28    0.88
   7  -2   5   51.90    3.08
  -7   2   5   40.43    2.41
   7  -2   5   45.68    2.51
  -7  -2  -5   49.10    2.22
  -7  -2  -5   46.66    2.16
   7  -2   5   44.73    2.49
   7   2  -5   42.52    2.33
   7  -2   5   41.25    2.47
   7   2   5   36.11    2.45
  -7   2  -5   45.33    2.68
   7  -2  -5   45.19    2.99
  -7  -2   5   45.71    2.15
   7  -2  -5   37.28    2.60
   7   2   5   48.59    2.54
  -7   2  -5   46.89    2.20
  -7  -2   5   44.06    2.21
   7   2   5   45.69    2.41
   8   2  -5    0.97    0.69
   8  -2   5    1.41    0.69
   8   2  -5    0.88    0.54
   8  -2   5    1.15    0.79
  -8   2   5    1.33    0.55
  -8  -2  -5    1.69    0.43
   8  -2   5    1.18    0.65
  -8   2   5    0.65    1.18
   8   2  -5    1.33    0.50
   8   2   5    0.51    0.57
   8   2   5    1.15    0.69
   8   2   5    1.79    0.74
   8   2   5    1.64    0.71
  -8  -2   5    1.55    0.47
  -8  -2   5    1.43    0.56
   8  -2  -5    0.82    0.74
   8   2   5    1.42    0.59
   8  -2  -5    0.64    0.67
  -8   2  -5    0.78    0.49
  -8   2  -5    0.44    0.70
  -8  -2   5    1.08    0.41
   9  -2   5    0.55    0.54
   9  -2   5    0.90    0.56
   9   2  -5    0.24    0.44
  -9   2   5   -0.17    0.56
  -9  -2  -5    1.11    0.42
   9  -2   5   -0.01    0.55
   9   2  -5    0.18    0.52
  -9   2   5    0.60    0.47
  -9   2  -5    0.59    0.50
  -9  -2   5    0.85    0.47
   9   2   5    0.94    0.51
   9   2   5    0.63    0.56
   9   2   5    0.84    0.53
   9   2   5    0.35    0.54
   9   2   5    0.51    0.49
   9  -2  -5    0.67    0.55
 -10  -2  -5    2.98    0.50
  10   2  -5    3.50    0.53
  10  -2   5    2.46    0.52
  10   2  -5    3.20    0.46
  10  -2   5    3.38    0.56
 -10   2   5    2.92    0.45
 -10   2   5    3.39    0.53
  10   2   5    3.59    0.51
 -10  -2   5    2.66    0.50
 -10   2  -5    3.74    0.60
  10   2   5    2.72    0.54
 -10  -2   5    2.39    0.43
 -10   2  -5    2.38    0.46
  10   2   5    2.42    0.47
  10  -2  -5    2.76    0.52
  10   2   5    2.38    0.54
  11  -2   5    1.55    0.32
 -11   2   5    0.83    0.20
 -11  -2  -5    1.76    0.34
 -11  -2  -5    1.02    0.32
  11   2   5    1.68    0.32
 -11   2  -5    1.78    0.30
 -11  -2   5    1.52    0.36
 -11   2  -5    1.74    0.37
 -11  -2   5    1.70    0.28
  11   2   5    1.68    0.38
   0   3   5   72.02    3.13
   0   3  -5   70.69    3.12
   0   3   5   71.20    3.12
   0  -3  -5   75.49    3.09
   0  -3   5   70.72    3.13
   0   3  -5   70.05    3.11
   0  -3   5   69.38    3.15
   0  -3  -5   68.25    3.07
   1   3  -5   25.76    1.17
  -1  -3  -5   25.91    1.15
   1  -3   5   26.91    1.22
  -1   3   5   24.65    1.19
   1  -3   5   25.62    1.23
   1   3  -5   25.92    1.20
  -1  -3  -5   25.82    1.19
  -1   3   5   26.91    1.18
   1  -3  -5   23.35    1.13
   1   3   5   24.93    1.18
   1   3   5   25.36    1.13
  -1   3  -5   25.24    1.14
  -1  -3   5   24.67    1.18
  -1  -3   5   25.77    1.15
   1   3   5   25.50    1.15
  -2   3   5   11.22    0.54
  -2   3   5   11.11    0.56
   2   3  -5   10.95    0.58
   2   3  -5   11.67    0.53
  -2  -3  -5   11.09    0.51
   2  -3   5   10.48    0.62
   2  -3   5   10.24    0.59
  -2  -3  -5   11.10    0.55
   2   3   5   11.08    0.58
   2  -3  -5   10.76    0.55
  -2   3  -5   11.86    0.58
  -2   3  -5    9.35    0.54
  -2  -3   5   11.18    0.56
   2  -3  -5   11.15    0.51
  -2  -3   5   10.60    0.60
  -3  -3  -5   64.67    2.81
  -3   3   5   64.68    2.85
   3  -3   5   65.76    2.92
  -3  -3  -5   62.90    2.84
   3   3  -5   64.19    2.88
   3  -3   5   63.08    2.91
   3   3   5   64.71    2.95
   3  -3  -5   64.64    2.89
   3  -3  -5   66.04    2.92
  -3   3  -5   67.38    2.92
   3   3   5   64.31    2.98
  -3   3  -5   65.98    2.90
  -3  -3   5   65.43    2.95
   4  -3   5   20.54    1.12
  -4  -3  -5   21.07    0.99
   4   3  -5   21.31    1.07
  -4  -3  -5   19.59    0.96
   4  -3   5   19.64    1.10
  -4   3   5   21.50    1.01
  -4   3  -5   19.00    1.01
  -4   3  -5   19.99    0.98
   4  -3  -5   20.51    1.04
   4   3   5   20.79    1.08
   4   3   5   21.11    1.09
  -4  -3   5   20.25    1.06
  -5  -3  -5   63.81    2.93
   5   3  -5   68.18    3.05
   5  -3   5   65.75    3.09
   5   3   5   66.35    3.11
  -5   3  -5   64.60    2.99
  -5  -3   5   70.53    3.09
  -5   3  -5   65.60    3.03
  -6  -3  -5   32.11    1.54
   6   3  -5   31.71    1.75
   6  -3   5   33.38    1.79
  -6  -3   5   30.84    1.59
   6   3   5   32.21    1.71
  -6   3  -5   29.51    1.65
  -6  -3   5   32.86    1.69
   6   3   5   31.98    1.76
  -7   3   5   -0.08    0.90
   7   3  -5    0.56    0.59
   7   3  -5    0.60    0.57
   7  -3   5    2.01    0.82
  -7  -3  -5    0.50    0.36
   7   3  -5    1.14    0.59
   7  -3   5    0.53    0.58
   7   3  -5    0.89    1.16
   7  -3   5    1.55    0.78
  -7  -3  -5    1.58    0.42
  -7   3   5    1.64    0.61
   7   3   5    1.22    0.76
  -7  -3   5    1.08    0.50
  -7   3  -5    0.01    0.70
  -7   3  -5    0.93    0.48
   7  -3  -5    0.22    0.71
   7   3   5    0.88    0.61
   7   3   5    1.53    0.67
   7   3   5    1.16    0.85
  -7  -3   5    0.84    0.38
   7   3   5    0.82    0.69
   7  -3  -5    0.81    0.63
   8  -3   5    2.69    0.62
  -8  -3  -5    1.97    0.44
  -8   3   5    0.78    0.72
   8   3  -5    1.14    0.80
   8  -3   5    2.27    0.96
   8  -3   5    2.16    0.95
   8   3  -5    2.39    0.70
   8  -3  -5    1.88    0.72
  -8   3  -5    1.28    0.59
   8   3   5    2.05    1.01
  -8  -3   5    1.66    0.43
   8   3   5    3.02    0.75
  -8  -3   5    1.90    0.57
   8   3   5    1.51    0.82
   8   3   5    2.49    0.87
  -8   3  -5    2.56    0.93
   8  -3  -5    1.42    0.77
   9   3  -5    0.97    0.45
   9  -3   5    0.12    0.51
   9   3  -5    0.52    0.47
   9   3  -5    1.01    0.46
   9  -3   5    0.36    0.51
  -9  -3  -5    1.85    0.41
  -9   3   5    1.29    0.44
   9  -3   5    0.89    0.55
  -9   3   5    0.83    0.57
   9   3   5    0.83    0.51
  -9   3  -5    0.44    0.47
   9   3   5    0.42    0.49
  -9  -3   5    1.28    0.46
   9   3   5    1.11    0.51
   9  -3  -5    1.00    0.52
  -9  -3   5    0.85    0.33
  -9  -3   5    0.92    0.54
   9   3   5    0.79    0.58
   9   3   5    1.21    0.52
  10  -3   5    4.44    0.72
 -10   3   5    4.04    0.60
 -10   3   5    4.30    0.56
  10  -3   5    4.36    0.69
  10   3  -5    5.05    0.55
 -10  -3  -5    4.75    0.67
  10   3  -5    4.30    0.57
 -10   3  -5    5.90    0.83
  10   3   5    4.33    0.73
  10   3   5    4.61    0.70
 -10  -3   5    5.34    0.59
  10  -3  -5    4.63    0.67
  10   3   5    3.95    0.65
  10   3   5    5.24    0.78
  10   3   5    4.34    0.63
 -10   3  -5    4.48    0.62
 -11   3   5    1.78    0.25
  11  -3   5    2.19    0.40
 -11   3  -5    1.81    0.29
  11   3   5    2.83    0.37
 -11  -3   5    2.97    0.36
  11  -3  -5    3.33    0.60
 -11  -3   5    2.27    0.39
   0  -4  -5   43.87    2.00
   0  -4   5   42.23    2.09
   0   4   5   45.75    2.05
   0   4  -5   47.85    2.05
   0   4  -5   47.60    2.04
   0  -4  -5   46.66    2.01
   0  -4   5   46.32    2.07
  -1  -4  -5   84.58    3.46
  -1   4   5   81.94    3.52
   1   4  -5   79.66    3.49
  -1   4   5   82.43    3.49
   1  -4   5   72.95    3.55
   1  -4   5   77.42    3.58
   1   4   5   78.75    3.56
   1   4   5   82.80    3.61
  -1  -4   5   79.08    3.58
   1  -4  -5   83.86    3.52
  -1   4  -5   74.51    3.57
  -1  -4   5   81.03    3.61
  -1   4  -5   85.82    3.57
   1  -4  -5   84.39    3.56
   2  -4   5   33.25    1.54
  -2  -4  -5   33.40    1.43
   2   4  -5   33.61    1.51
   2   4  -5   31.96    1.45
  -2   4   5   32.86    1.49
   2  -4   5   31.99    1.53
  -2  -4  -5   30.39    1.51
  -2   4  -5   32.76    1.52
  -2  -4   5   34.12    1.52
  -2   4  -5   32.02    1.50
   2  -4  -5   34.03    1.50
   2   4   5   31.36    1.51
  -2  -4   5   32.92    1.55
   2   4   5   32.89    1.56
   3   4  -5  126.31    5.42
  -3  -4  -5  115.73    5.33
  -3   4   5  126.54    5.39
  -3  -4  -5  126.28    5.37
   3  -4   5  119.09    5.44
   3  -4   5  124.03    5.45
   3   4   5  118.29    5.43
  -3  -4   5  121.79    5.45
  -3   4  -5  125.95    5.42
   3  -4  -5  125.48    5.41
  -3  -4   5  128.21    5.42
  -3   4  -5  118.27    5.39
   3   4   5  125.37    5.48
  -4   4   5   34.59    1.58
   4  -4   5   32.93    1.66
   4  -4   5   34.24    1.70
   4   4  -5   33.15    1.64
  -4  -4  -5   33.68    1.55
  -4  -4  -5   34.31    1.52
   4   4   5   31.39    1.62
  -4   4  -5   34.69    1.56
   4   4   5   33.18    1.67
  -4  -4   5   33.68    1.63
   4  -4  -5   33.72    1.59
  -5  -4  -5    7.20    0.44
   5   4  -5    7.98    0.71
   5  -4   5    7.46    0.72
   5  -4   5    6.82    0.78
   5   4   5    7.13    0.74
   5  -4  -5    6.67    0.57
  -5  -4   5    8.14    0.65
   5   4   5    6.76    0.67
  -5  -4   5    6.86    0.68
  -5   4  -5    7.49    0.54
  -6  -4  -5   14.82    0.80
   6  -4   5   13.42    1.22
   6   4  -5   14.86    1.14
   6   4   5   15.07    1.16
  -6   4  -5   13.23    1.05
   6   4   5   12.47    1.14
  -6  -4   5   14.51    1.05
  -6  -4   5   13.57    0.89
   7   4  -5    7.10    0.95
   7  -4   5    7.05    1.15
  -7   4   5    5.72    1.05
   7  -4   5    5.79    0.99
  -7  -4  -5    6.33    0.80
  -7   4   5    6.72    0.85
  -7  -4  -5    6.27    0.66
   7   4  -5    6.01    0.83
   7   4  -5    6.74    0.88
   7  -4   5    5.31    0.89
   7   4  -5    5.92    0.95
   7   4  -5    5.84    0.92
   7   4   5    6.69    0.90
   7   4   5    7.74    1.15
   7   4   5    5.09    0.74
   7   4   5    6.43    1.09
   7  -4  -5    6.85    0.99
  -7   4  -5    7.70    1.10
   7   4   5    7.09    1.04
  -7  -4   5    5.81    0.88
  -7  -4   5    5.72    0.67
   8   4  -5   -0.14    0.51
   8  -4   5    0.11    0.62
   8   4  -5   -0.19    0.63
   8  -4   5    0.86    0.48
  -8   4   5    0.58    0.68
   8   4  -5    1.10    0.66
   8   4  -5    0.59    0.50
  -8  -4  -5    0.89    0.38
   8   4  -5    0.36    0.48
  -8   4   5    1.50    0.52
   8  -4   5   -0.31    0.58
   8   4   5    0.36    0.73
  -8  -4   5    0.38    0.38
   8   4   5    0.49    0.55
   8   4   5    0.85    0.56
   8   4   5    0.64    0.57
  -8  -4   5    0.42    0.37
   8  -4  -5    0.89    0.56
  -8   4  -5   -0.49    0.58
   8   4   5    1.14    0.59
   9   4  -5    1.75    0.45
  -9   4   5    1.42    0.46
   9  -4   5    2.00    0.50
  -9  -4  -5    1.92    0.41
   9   4  -5    1.62    0.46
   9  -4   5    1.36    0.52
   9  -4   5    0.83    0.51
  -9   4   5    1.65    0.57
   9   4  -5    1.19    0.46
  -9   4  -5    0.44    0.60
   9   4   5    1.45    0.51
   9   4   5    1.74    0.51
   9  -4  -5    1.73    0.53
  -9   4  -5    1.86    0.52
   9   4   5    1.77    0.53
   9   4   5    1.91    0.61
  -9  -4   5    1.59    0.33
  -9  -4   5    1.17    0.49
   9   4   5    2.27    0.55
  -9  -4   5    1.32    0.46
 -10  -4  -5    1.79    0.42
  10  -4   5    1.83    0.41
 -10  -4  -5    1.34    0.50
 -10   4   5    1.12    0.43
  10  -4   5    0.78    0.40
  10   4  -5    1.65    0.35
  10   4  -5    1.48    0.40
 -10   4   5    1.32    0.37
 -10  -4   5    1.91    0.35
  10   4   5    1.10    0.40
 -10   4  -5    1.90    0.39
  10   4   5    1.54    0.50
  10   4   5    1.21    0.42
 -10   4  -5    1.59    0.48
  10   4   5    1.39    0.37
  10  -4  -5    1.37    0.41
  10   4   5    1.34    0.40
   0  -5  -5  319.80   13.91
   0   5  -5  316.77   13.94
   0  -5   5  323.08   13.99
   0  -5   5  320.12   14.00
   0  -5  -5  312.07   13.92
   0   5   5  328.52   13.95
   0   5   5  336.80   13.97
  -1  -5  -5   17.28    0.79
   1  -5   5   18.95    0.93
   1   5  -5   17.58    0.84
  -1   5   5   17.79    0.87
   1  -5   5   16.96    0.89
   1   5   5   18.05    0.90
  -1  -5   5   16.60    0.87
  -1   5  -5   17.96    0.85
   1  -5  -5   17.68    0.83
   1   5   5   17.37    0.86
   1  -5  -5   18.51    0.89
   1   5   5   17.48    0.85
  -1  -5   5   17.62    0.91
  -2  -5  -5   14.02    0.71
  -2   5   5   15.22    0.74
   2  -5   5   14.82    0.78
   2  -5   5   14.04    0.78
  -2  -5  -5   14.28    0.64
   2   5  -5   13.59    0.69
   2   5   5   14.13    0.78
  -2  -5   5   14.02    0.77
   2  -5  -5   14.76    0.71
  -2  -5   5   13.95    0.73
  -2   5  -5   13.61    0.70
   2   5   5   13.56    0.78
   3  -5   5    8.47    0.60
   3   5  -5    8.22    0.55
  -3  -5  -5    8.44    0.40
  -3  -5  -5    8.49    0.50
   3  -5   5    8.07    0.62
  -3   5   5    8.82    0.52
  -3  -5   5    8.19    0.58
   3   5   5    8.46    0.65
  -3  -5   5    8.92    0.55
   3   5   5    7.75    0.57
  -3   5  -5    8.11    0.49
   3  -5  -5    8.66    0.52
   4   5  -5    5.45    0.57
   4  -5   5    6.50    0.64
   4  -5   5    5.51    0.57
  -4   5   5    5.66    0.50
  -4  -5  -5    5.85    0.33
   4   5   5    6.14    0.60
  -4  -5   5    5.99    0.51
  -4   5  -5    6.57    0.45
   4   5   5    5.76    0.61
   4  -5  -5    6.14    0.54
  -4  -5   5    6.08    0.54
   5   5  -5   32.84    1.68
   5  -5   5   32.49    1.74
  -5  -5  -5   33.18    1.51
  -5  -5   5   28.72    1.57
   5   5   5   33.65    1.69
  -5   5  -5   33.25    1.53
  -5  -5   5   32.58    1.65
   5  -5  -5   29.28    1.50
   5   5   5   31.89    1.71
  -6   5   5   32.62    2.15
   6  -5   5   35.32    1.90
  -6  -5  -5   35.80    1.58
  -6   5   5   31.77    2.36
   6   5  -5   34.56    1.82
   6   5  -5   28.22    1.88
   6  -5  -5   26.12    2.24
[truncated: 773,179 more chars]
