# Supplementary material for: Redetermination and absolute configuration of berkeleydione
Source: Acta Crystallogr E Crystallogr Commun. 2015 Mar 21;71(Pt 4):o248. doi: 10.1107/S2056989015003965 (PMC4438833; doi:10.1107/S2056989015003965)
Supplement: Supplementary file 2 [file e-71-0o248-Isup2.hkl]

#
# h,k,l, Fc-squared, Fo-squared, sigma(Fo-squared), status flag
#
data_I
_shelx_title ' finalmedabs222_a.res in P2(1)2(1)2(1)'
_shelx_refln_list_code          4
_shelx_F_calc_maximum      158.77
_exptl_crystal_F_000       976.00
_reflns_d_resolution_high  0.7990

loop_
 _space_group_symop_operation_xyz
 'x, y, z'
 '-x+1/2, -y, z+1/2'
 '-x, y+1/2, -z+1/2'
 'x+1/2, -y+1/2, -z'

_cell_length_a     9.1832
_cell_length_b    14.5805
_cell_length_c    17.5148
_cell_angle_alpha  90.000
_cell_angle_beta   90.000
_cell_angle_gamma  90.000

_shelx_F_squared_multiplier     1.000

loop_
 _refln_index_h
 _refln_index_k
 _refln_index_l
 _refln_F_squared_calc
 _refln_F_squared_meas
 _refln_F_squared_sigma
 _refln_observed_status
   2   0   0         20.80         21.88         1.01 o
   4   0   0          8.32         17.67         1.56 o
   6   0   0        766.61        666.19        17.89 o
   8   0   0        476.04        537.33        19.50 o
  10   0   0         35.89         32.43         5.29 o
   1   1   0       4616.63       4405.31        62.71 o
   2   1   0        279.99        284.83         4.18 o
   3   1   0       3230.34       3307.12        45.39 o
   4   1   0        234.51        228.66         4.72 o
   5   1   0        487.48        501.33         9.60 o
   6   1   0         51.33         65.55         4.35 o
   7   1   0          2.06          5.55         3.95 o
   8   1   0          0.03         -0.75         3.61 o
   9   1   0          3.66         -1.98         3.62 o
  10   1   0         22.23         29.21         3.77 o
  11   1   0         72.85         71.75         6.25 o
   0   2   0       4273.35       4319.82       107.56 o
   1   2   0      20907.63      17597.11       289.04 o
   2   2   0       4897.80       4778.02        62.25 o
   3   2   0          1.58          3.60         0.97 o
   4   2   0       1454.69       1469.75        24.78 o
   5   2   0        526.27        542.95        10.28 o
   6   2   0         78.74         72.70         7.85 o
   7   2   0         43.89         49.63         4.57 o
   8   2   0        587.09        576.14        10.16 o
   9   2   0         20.91         18.64         3.58 o
  10   2   0         17.43         19.97         4.01 o
  11   2   0         33.23         54.25         5.05 o
   1   3   0       1145.16       1086.33        15.97 o
   2   3   0       2358.97       2386.09        34.57 o
   3   3   0        390.44        402.24         6.47 o
   4   3   0       4505.98       4853.41        70.38 o
   5   3   0         19.64          8.21         1.92 o
   6   3   0        912.10        907.00        33.30 o
   7   3   0        442.39        447.54        17.45 o
   8   3   0        108.09        118.86         5.28 o
   9   3   0          6.32          0.68         3.38 o
  10   3   0         71.74         82.14         6.24 o
  11   3   0         48.02         51.44         3.57 o
   0   4   0        399.23        446.63        10.09 o
   1   4   0        129.85        130.53         2.74 o
   2   4   0       1800.85       1811.96        23.86 o
   3   4   0         22.43         17.68         1.27 o
   4   4   0       1352.70       1367.74        23.28 o
   5   4   0        168.75        144.11         4.61 o
   6   4   0        415.26        397.71        21.50 o
   7   4   0         17.50         18.18         3.96 o
   8   4   0        482.74        467.96        10.34 o
   9   4   0          4.34          5.68         3.13 o
  10   4   0          0.57          1.70         3.19 o
  11   4   0          0.89          3.25         2.41 o
   1   5   0        335.73        359.85         6.57 o
   2   5   0        585.03        599.71        11.28 o
   3   5   0        481.90        493.28        11.75 o
   4   5   0         23.84         33.93         2.19 o
   5   5   0        419.35        405.76        29.42 o
   6   5   0         30.69         23.72         6.06 o
   7   5   0        189.81        191.76         7.03 o
   8   5   0         97.04         87.67        10.11 o
   9   5   0         60.76         63.28         3.41 o
  10   5   0         70.47         60.17         5.41 o
  11   5   0         53.76         48.72         3.19 o
   0   6   0       5954.25       6453.34       161.17 o
   1   6   0        406.78        433.76         8.28 o
   2   6   0       7019.16       7124.46       125.57 o
   3   6   0        199.46        184.89         5.87 o
   4   6   0         30.89         36.11         2.89 o
   5   6   0        269.50        319.85        11.35 o
   6   6   0        910.36        901.21        29.66 o
   7   6   0       1060.59       1002.16        15.92 o
   8   6   0        145.99        151.97         6.06 o
   9   6   0          0.70          1.04         2.75 o
  10   6   0        202.14        215.22         6.10 o
   1   7   0        629.22        619.11        14.55 o
   2   7   0        184.28        171.11         5.53 o
   3   7   0         15.46          8.75         2.40 o
   4   7   0         10.70         15.45         2.89 o
   5   7   0        205.07        207.42         9.32 o
   6   7   0        103.35        107.32         5.65 o
   7   7   0          8.29         12.64         3.78 o
   8   7   0        155.80        164.87         6.12 o
   9   7   0         27.48         23.82         2.77 o
  10   7   0          4.32          3.00         2.52 o
   0   8   0        511.58        501.46        14.20 o
   1   8   0         97.50         98.33         3.90 o
   2   8   0         50.57         56.17         3.24 o
   3   8   0        114.51        121.37         5.09 o
   4   8   0         47.48         56.53         3.40 o
   5   8   0        544.63        527.40        15.78 o
   6   8   0         31.12         26.53         4.31 o
   7   8   0          7.32          4.76         4.95 o
   8   8   0         53.61         50.41         3.56 o
   9   8   0         40.15         54.46         2.87 o
  10   8   0         27.35         27.36         2.53 o
   1   9   0         32.46         38.70         3.16 o
   2   9   0        100.44         82.86         4.34 o
   3   9   0         43.64         47.28         3.38 o
   4   9   0         95.94        105.33         6.58 o
   5   9   0        346.05        299.53        17.21 o
   6   9   0          6.02          1.35         3.54 o
   7   9   0        465.13        459.11        10.03 o
   8   9   0         91.13         97.72         4.77 o
   9   9   0         41.52         42.27         2.68 o
   0  10   0       2971.66       3039.14        95.49 o
   1  10   0        120.50        144.92         9.11 o
   2  10   0         89.52         71.53         7.36 o
   3  10   0        180.42        194.77         7.08 o
   4  10   0        554.92        445.15         8.33 o
   5  10   0          5.09          2.62         3.18 o
   6  10   0        996.73        981.81        15.31 o
   7  10   0         80.25         66.52         4.02 o
   8  10   0        174.30        170.10         6.26 o
   9  10   0        168.63        178.58         4.88 o
   1  11   0       1407.54       1476.32        34.84 o
   2  11   0        858.27        815.77        20.82 o
   3  11   0         71.04         61.70         5.68 o
   4  11   0         62.03         52.76         3.45 o
   5  11   0        438.79        385.57        16.93 o
   6  11   0         48.32         49.69         3.48 o
   7  11   0          3.35          6.12         3.21 o
   8  11   0        133.71        137.62         5.72 o
   9  11   0        119.01        106.92         7.03 o
   0  12   0         94.05        104.38         7.52 o
   1  12   0        450.84        439.07         8.64 o
   2  12   0         59.47         65.57         4.21 o
   3  12   0        235.31        203.36         6.75 o
   4  12   0        268.61        279.25        13.81 o
   5  12   0         38.12         47.67         3.28 o
   6  12   0        366.92        335.97         9.30 o
   7  12   0         82.12         79.48         3.74 o
   8  12   0        163.15        165.57         5.61 o
   1  13   0        231.57        236.06         6.47 o
   2  13   0         68.74         58.11         3.62 o
   3  13   0        179.75        191.16         5.53 o
   4  13   0        180.25        189.42         5.94 o
   5  13   0          0.53         -0.56         2.51 o
   6  13   0        372.03        378.90        10.77 o
   7  13   0          0.20          0.15         2.44 o
   8  13   0         24.39         39.95         4.66 o
   0  14   0          1.92          2.75         3.86 o
   1  14   0        152.69        150.68         5.56 o
   2  14   0        376.51        374.30         7.70 o
   3  14   0        160.54        174.37         5.31 o
   4  14   0          2.31          3.29         2.45 o
   5  14   0        130.29        118.34         4.75 o
   6  14   0          3.37          5.93         2.22 o
   7  14   0         32.25         38.87         2.54 o
   1  15   0        862.24        895.42        16.54 o
   2  15   0         31.56         30.60         3.02 o
   3  15   0          0.32         -1.10         2.47 o
   4  15   0          1.25         -0.53         2.14 o
   5  15   0        322.76        313.72        10.26 o
   6  15   0         64.75         76.83         3.64 o
   0  16   0        286.86        302.55        11.07 o
   1  16   0          1.61          0.93         2.63 o
   2  16   0         87.15         64.26         4.77 o
   3  16   0          2.85          2.17         2.13 o
   4  16   0        102.95        102.27         3.68 o
   5  16   0         11.93         11.27         2.01 o
   1  17   0          5.88          6.26         1.90 o
   2  17   0        214.28        246.63         5.05 o
   3  17   0         51.36         47.31         2.96 o
   4  17   0        210.01        219.99        11.46 o
   0  18   0          7.96          7.49         2.29 o
   1  18   0          8.24         10.96         1.81 o
   1   0   1      25208.38      20641.27       296.48 o
   2   0   1          0.99          1.48         0.67 o
   3   0   1       8915.53       8739.12       125.73 o
   4   0   1        599.22        551.08        10.32 o
   5   0   1       3397.30       3651.35        60.52 o
   6   0   1         46.81         48.95         3.10 o
   7   0   1         75.11         61.37         6.41 o
   8   0   1        102.17         95.96         4.89 o
   9   0   1         45.79         52.38         4.54 o
  10   0   1         48.68         49.10         4.24 o
  11   0   1         54.69         50.35         4.18 o
 -11   1   1          7.43          8.55         3.58 o
 -10   1   1        250.99        262.61         7.45 o
  -9   1   1        103.67        102.88         5.26 o
  -8   1   1        108.61        109.79         4.97 o
  -7   1   1         63.43         62.12         4.83 o
  -6   1   1        549.37        518.76        12.34 o
  -5   1   1        892.46        993.35        17.44 o
  -4   1   1       3238.39       3508.48        50.96 o
  -3   1   1       1168.77       1152.00        17.00 o
  -2   1   1       4971.03       4927.24        67.30 o
  -1   1   1       3956.41       3874.21        50.34 o
   0   1   1        507.23        450.60         6.60 o
   1   1   1       3929.73       4051.55        58.16 o
   2   1   1       4969.51       4951.89        71.24 o
   3   1   1       1161.00       1174.63        20.33 o
   4   1   1       3248.23       3615.03        55.75 o
   5   1   1        900.61       1000.87        17.56 o
   6   1   1        553.53        533.41        13.41 o
   7   1   1         67.45         64.39         5.05 o
   8   1   1        106.16        106.70         4.81 o
   9   1   1        103.60        113.14         5.80 o
  10   1   1        251.78        274.61         9.25 o
  11   1   1          7.55          6.36         3.34 o
 -11   2   1         67.47         61.19         7.32 o
 -10   2   1        171.59        178.26         9.42 o
  -9   2   1         51.48         47.28         4.13 o
  -8   2   1         54.30         63.06         4.32 o
  -7   2   1        263.96        247.80         8.96 o
  -6   2   1        306.98        300.88         8.57 o
  -5   2   1         80.45         71.96         3.25 o
  -4   2   1       2137.39       2105.40        32.77 o
  -3   2   1         28.92         39.53         1.42 o
  -2   2   1       4999.82       5055.87        69.09 o
  -1   2   1       4192.08       4129.43        98.48 o
   0   2   1      12191.01      10364.98       169.17 o
   1   2   1       4189.81       4279.07        61.65 o
   2   2   1       5015.74       5179.26        74.64 o
   3   2   1         29.44         43.91         1.47 o
   4   2   1       2131.75       2176.22        31.97 o
   5   2   1         79.38         77.37         5.18 o
   6   2   1        308.74        305.83         8.34 o
   7   2   1        264.57        258.79         9.85 o
   8   2   1         53.95         59.28         4.00 o
   9   2   1         51.56         50.30         3.67 o
  10   2   1        172.42        175.04         7.46 o
  11   2   1         66.39         68.04         4.54 o
 -11   3   1        201.59        208.82        11.00 o
 -10   3   1         54.90         62.09         5.14 o
  -9   3   1         68.22         69.40         4.02 o
  -8   3   1          5.05          4.40         3.39 o
  -7   3   1         39.40         39.36         5.10 o
  -6   3   1        132.40        142.05         6.74 o
  -5   3   1        808.32        861.10        18.11 o
  -4   3   1        760.66        861.87        13.97 o
  -3   3   1       2008.31       2012.22        33.31 o
  -2   3   1       5678.80       5685.64        77.57 o
  -1   3   1      16536.67      15153.95       299.73 o
   0   3   1       4402.97       4480.66        64.46 o
   1   3   1      16549.20      14918.82       303.53 o
   2   3   1       5686.24       5824.01        77.07 o
   3   3   1       2014.59       2016.69        35.99 o
   4   3   1        763.63        852.53        13.90 o
   5   3   1        814.60        884.62        17.07 o
   6   3   1        132.85        139.44         6.56 o
   7   3   1         39.83         32.67         5.27 o
   8   3   1          5.08          2.12         3.69 o
   9   3   1         66.28         62.41         4.20 o
  10   3   1         53.99         59.77         4.42 o
  11   3   1        201.71        224.56         8.27 o
 -11   4   1          3.22          7.46         2.56 o
 -10   4   1         96.10        110.08         6.81 o
  -9   4   1        179.40        161.78         5.71 o
  -8   4   1        269.56        266.30         7.17 o
  -7   4   1        614.36        572.84        11.14 o
  -6   4   1        543.21        530.96        14.48 o
  -5   4   1        573.38        585.26        12.99 o
  -4   4   1       2190.99       2330.08        41.97 o
  -3   4   1        841.49        908.24        15.40 o
  -2   4   1       4698.17       4878.62        79.73 o
  -1   4   1       1584.38       1517.28        32.45 o
   0   4   1         23.75         26.73         0.96 o
   1   4   1       1582.00       1536.49        25.61 o
   2   4   1       4708.12       4977.01        71.78 o
   3   4   1        843.90        899.90        15.51 o
   4   4   1       2199.21       2330.68        42.14 o
   5   4   1        571.37        571.97        13.02 o
   6   4   1        539.86        551.91        15.70 o
   7   4   1        618.27        553.14        26.54 o
   8   4   1        269.59        261.01         7.33 o
   9   4   1        179.04        167.18         5.81 o
  10   4   1         96.02        114.22         5.30 o
  11   4   1          3.49          5.75         2.52 o
 -11   5   1         10.26         13.26         2.49 o
 -10   5   1        183.36        193.25         6.17 o
  -9   5   1        112.41        110.49         4.74 o
  -8   5   1        326.55        314.69        11.18 o
  -7   5   1        144.21        135.66         5.78 o
  -6   5   1        314.56        301.53        12.66 o
  -5   5   1        227.12        224.92         7.49 o
  -4   5   1         28.29         31.49         2.15 o
  -3   5   1        711.68        698.38        11.42 o
  -2   5   1        620.50        652.24        11.13 o
  -1   5   1        292.98        258.98         4.79 o
   0   5   1       1789.12       1760.96        27.15 o
   1   5   1        293.05        250.00         4.12 o
   2   5   1        625.91        639.17        11.97 o
   3   5   1        703.26        699.35        13.40 o
   4   5   1         27.56         32.40         2.41 o
   5   5   1        220.84        219.54        16.00 o
   6   5   1        316.47        324.18        14.52 o
   7   5   1        143.41        128.92         6.37 o
   8   5   1        326.75        296.08        14.88 o
   9   5   1        114.47        110.85         4.75 o
  10   5   1        183.19        194.19         6.11 o
  11   5   1         10.19         11.33         2.34 o
 -10   6   1        135.48        147.06         5.13 o
  -9   6   1         30.75         26.57         2.97 o
  -8   6   1         63.14         62.74         4.11 o
  -7   6   1         40.64         40.21         4.18 o
  -6   6   1        705.23        673.91        23.41 o
  -5   6   1        397.62        395.98        10.31 o
  -4   6   1        549.18        552.63        12.50 o
  -3   6   1       1186.77       1211.11        24.61 o
  -2   6   1        401.98        411.46         7.51 o
  -1   6   1       2471.89       2708.91        48.12 o
   0   6   1        348.20        300.90         6.09 o
   1   6   1       2480.10       2596.05        50.73 o
   2   6   1        405.18        402.36         7.46 o
   3   6   1       1180.41       1190.58        24.19 o
   4   6   1        556.51        584.00        13.06 o
   5   6   1        399.94        403.29        11.32 o
   6   6   1        709.69        704.85        22.65 o
   7   6   1         40.13         40.42         4.30 o
   8   6   1         65.05         69.86         4.18 o
   9   6   1         30.69         28.14         3.08 o
  10   6   1        134.56        143.78         6.05 o
 -10   7   1         14.39         14.77         2.51 o
  -9   7   1        145.44        137.91         5.75 o
  -8   7   1         35.67         27.85         3.90 o
  -7   7   1        109.35        103.71         4.92 o
  -6   7   1          8.85          7.98         5.03 o
  -5   7   1        287.24        289.63         8.97 o
  -4   7   1         79.67         88.70         4.70 o
  -3   7   1         82.51         73.52         3.72 o
  -2   7   1        860.96        863.44        15.00 o
  -1   7   1       2184.13       2307.94        38.23 o
   0   7   1        232.29        216.86         4.94 o
   1   7   1       2168.04       2300.85        45.24 o
   2   7   1        860.67        847.80        14.82 o
   3   7   1         83.49         75.46         3.48 o
   4   7   1         77.73         70.82         4.61 o
   5   7   1        287.37        297.96         8.96 o
   6   7   1          9.64         13.66         5.65 o
   7   7   1        108.50        101.84         5.32 o
   8   7   1         35.04         27.47         3.65 o
   9   7   1        145.05        136.24         5.04 o
  10   7   1         14.70         15.02         2.74 o
 -10   8   1         85.95         86.10         4.12 o
  -9   8   1         76.70         87.09         3.68 o
  -8   8   1        337.62        337.79         7.90 o
  -7   8   1        161.13        148.03         6.97 o
  -6   8   1         29.86         32.20         4.13 o
  -5   8   1        399.22        386.77        11.15 o
  -4   8   1        432.81        451.91        10.49 o
  -3   8   1         66.83         58.99         3.49 o
  -2   8   1       1475.32       1490.27        30.02 o
  -1   8   1        117.15        128.00         4.40 o
   0   8   1        827.07        789.78        18.48 o
   1   8   1        118.36        129.98         4.45 o
   2   8   1       1476.46       1485.00        27.34 o
   3   8   1         68.31         66.50         3.67 o
   4   8   1        438.00        465.43        10.37 o
   5   8   1        397.75        405.10        11.02 o
   6   8   1         30.54         39.54         4.16 o
   7   8   1        160.71        153.58         7.25 o
   8   8   1        338.66        324.76         7.88 o
   9   8   1         76.50         86.53         4.15 o
  10   8   1         84.57         93.22         4.99 o
  -9   9   1          1.47          1.28         2.16 o
  -8   9   1        210.69        231.47         6.10 o
  -7   9   1        173.42        157.10         6.29 o
  -6   9   1         16.56         16.50         3.56 o
  -5   9   1        170.29        150.85         7.26 o
  -4   9   1         92.50         93.35         6.07 o
  -3   9   1         36.16         35.26         3.25 o
  -2   9   1        174.79        167.26         6.70 o
  -1   9   1         37.83         46.05         4.67 o
   0   9   1        703.49        793.52        19.01 o
   1   9   1         39.16         37.68         2.97 o
   2   9   1        176.40        177.69         6.48 o
   3   9   1         36.43         29.64         3.21 o
   4   9   1         92.44         87.89         4.69 o
   5   9   1        169.33        161.34         6.57 o
   6   9   1         16.79         20.89         3.84 o
   7   9   1        174.09        170.63         6.30 o
   8   9   1        210.22        213.16         6.28 o
   9   9   1          1.48          1.64         2.27 o
  -9  10   1          0.34         -0.45         2.10 o
  -8  10   1         73.08         83.68         4.65 o
  -7  10   1         39.77         34.43         3.65 o
  -6  10   1         80.12         79.03         4.49 o
  -5  10   1        289.78        280.03         7.45 o
  -4  10   1         27.41         27.54         3.75 o
  -3  10   1        163.57        156.69         6.56 o
  -2  10   1        229.93        226.69         7.80 o
  -1  10   1        526.66        556.90        21.99 o
   0  10   1        292.70        266.51        10.33 o
   1  10   1        526.00        562.35        14.87 o
   2  10   1        226.32        232.13         9.34 o
   3  10   1        166.43        158.51         6.86 o
   4  10   1         29.07         29.48         4.13 o
   5  10   1        291.86        269.01         7.09 o
   6  10   1         79.54         84.59         4.31 o
   7  10   1         40.25         41.66         3.48 o
   8  10   1         72.31         85.08         4.59 o
   9  10   1          0.31         -1.11         2.17 o
  -9  11   1         20.32         21.03         2.17 o
  -8  11   1         26.27         37.80         2.81 o
  -7  11   1         81.06         90.13         5.23 o
  -6  11   1        841.82        808.83        12.88 o
  -5  11   1        182.73        193.64         8.46 o
  -4  11   1         40.76         34.61         3.37 o
  -3  11   1        584.97        580.85        11.39 o
  -2  11   1        101.56         97.14         6.24 o
  -1  11   1         75.32         72.61         5.84 o
   0  11   1         54.06         35.22         5.33 o
   1  11   1         73.45         72.03         5.33 o
   2  11   1        100.94         80.29         9.36 o
   3  11   1        580.20        558.41        15.75 o
   4  11   1         41.25         30.93         3.27 o
   5  11   1        186.37        194.79        10.09 o
   6  11   1        840.81        809.16        13.49 o
   7  11   1         78.73         76.19         5.51 o
   8  11   1         26.14         39.06         2.91 o
   9  11   1         20.03         17.93         2.23 o
  -8  12   1          6.92          1.30         2.19 o
  -7  12   1        209.73        214.78         5.71 o
  -6  12   1        191.24        198.11         6.26 o
  -5  12   1        123.56        128.24         4.88 o
  -4  12   1        276.60        208.04        18.11 o
  -3  12   1         43.50         38.52         3.33 o
  -2  12   1        373.08        335.96         7.48 o
  -1  12   1         28.09         27.26         3.53 o
   0  12   1         29.95         28.57         3.72 o
   1  12   1         29.00         25.64         3.75 o
   2  12   1        371.99        332.98         7.69 o
   3  12   1         42.84         45.01         3.81 o
   4  12   1        278.85        266.57        21.41 o
   5  12   1        126.05        142.46         5.32 o
   6  12   1        193.86        189.60         7.64 o
   7  12   1        207.89        203.90         5.52 o
   8  12   1          7.49          4.02         2.21 o
  -8  13   1         86.25         72.48         4.86 o
  -7  13   1        106.85         91.37         4.11 o
  -6  13   1         26.80         25.61         3.38 o
  -5  13   1        275.12        261.96         5.54 o
  -4  13   1         95.87         96.62         3.97 o
  -3  13   1        595.52        567.87         8.95 o
  -2  13   1         11.79          6.81         3.05 o
  -1  13   1         52.03         53.41         3.63 o
   0  13   1        341.10        321.60         7.30 o
   1  13   1         52.34         51.55         3.70 o
   2  13   1         12.06         15.52         3.25 o
   3  13   1        590.20        576.85         9.87 o
   4  13   1         96.11         95.46         4.11 o
   5  13   1        277.05        258.59         6.35 o
   6  13   1         26.77         28.18         3.14 o
   7  13   1        105.83        116.55         5.31 o
   8  13   1         85.61         92.45         4.93 o
  -7  14   1         33.74         34.17         2.81 o
  -6  14   1        124.91        140.54         4.53 o
  -5  14   1         73.26         80.29         4.37 o
  -4  14   1        117.73        116.63         4.10 o
  -3  14   1        296.24        300.97         6.25 o
  -2  14   1        509.85        514.40         9.40 o
  -1  14   1        545.20        546.73        12.99 o
   0  14   1        601.95        597.73        11.51 o
   1  14   1        543.32        552.03         9.61 o
   2  14   1        512.28        513.81        10.20 o
   3  14   1        295.87        294.95         7.08 o
   4  14   1        118.85        121.85         4.84 o
   5  14   1         74.00         77.88         5.74 o
   6  14   1        126.00        145.12         4.98 o
   7  14   1         33.76         40.80         3.48 o
  -6  15   1         88.02         94.80         4.37 o
  -5  15   1         34.40         33.61         2.39 o
  -4  15   1        138.32        143.55         4.16 o
  -3  15   1         34.40         38.01         2.71 o
  -2  15   1        326.83        301.66         6.19 o
  -1  15   1         21.05         17.65         2.77 o
   0  15   1          3.66          9.96         2.49 o
   1  15   1         21.99         14.51         2.59 o
   2  15   1        328.74        315.11         6.18 o
   3  15   1         33.12         33.38         3.17 o
   4  15   1        139.84        147.70         4.93 o
   5  15   1         34.49         42.83         2.54 o
   6  15   1         87.67         94.60         6.88 o
  -5  16   1         22.78         26.92         3.02 o
  -4  16   1         24.72         23.57         2.23 o
  -3  16   1         82.78         79.20         3.66 o
  -2  16   1          5.26          5.61         2.14 o
  -1  16   1         87.11         91.67         6.85 o
   0  16   1          7.67          3.96         2.61 o
   1  16   1         85.81         86.09         6.48 o
   2  16   1          4.76         10.90         2.17 o
   3  16   1         82.66         77.42         3.89 o
   4  16   1         25.02         22.03         2.26 o
   5  16   1         22.93         22.83         3.47 o
  -4  17   1         14.00         13.28         1.88 o
  -3  17   1         94.07        102.34         3.38 o
  -2  17   1        122.38        122.59         4.74 o
  -1  17   1        168.43        177.71         5.69 o
   0  17   1          7.70          5.78         1.93 o
   1  17   1        169.23        183.10         4.18 o
   2  17   1        123.82        121.29         4.02 o
   3  17   1         93.09         92.43         4.17 o
   4  17   1         14.41         12.07         2.08 o
  -1  18   1         51.38         36.81         2.72 o
   0  18   1         22.44         21.46         2.13 o
   1  18   1         51.39         59.83         3.16 o
   0   0   2         10.15          6.61         0.68 o
   1   0   2       6315.00       5891.01        94.38 o
   2   0   2       4017.16       4059.54        58.56 o
   3   0   2       1742.01       1825.18        26.61 o
   4   0   2         47.01         46.92         1.99 o
   5   0   2        462.07        490.36        10.21 o
   6   0   2          6.03         12.38         2.93 o
   7   0   2        647.96        628.46        13.92 o
   8   0   2        558.80        567.73        10.78 o
   9   0   2          0.67         10.16         4.36 o
  10   0   2         64.00         58.64         4.68 o
  11   0   2          3.11          7.89         2.88 o
 -11   1   2        154.68        150.03        10.11 o
 -10   1   2         30.91         18.57         3.93 o
  -9   1   2          2.57         -0.83         3.76 o
  -8   1   2          5.26          4.65         3.73 o
  -7   1   2        209.26        217.41         7.80 o
  -6   1   2        130.83        123.91         5.72 o
  -5   1   2       1441.16       1569.44        31.77 o
  -4   1   2       4397.00       5045.13        77.42 o
  -3   1   2       5743.68       5933.59        90.74 o
  -2   1   2       5358.27       5491.07        65.71 o
  -1   1   2       7511.29       7211.33        98.18 o
   0   1   2       9596.36       8474.75       121.92 o
   1   1   2       7471.45       7118.01       115.92 o
   2   1   2       5359.88       5442.47        97.64 o
   3   1   2       5762.74       6064.55        92.65 o
   4   1   2       4404.25       5016.98        82.32 o
   5   1   2       1435.68       1552.70        28.68 o
   6   1   2        131.15        122.67         5.12 o
   7   1   2        204.10        219.39         8.36 o
   8   1   2          4.92          6.19         3.70 o
   9   1   2          2.50         -1.03         3.89 o
  10   1   2         30.38         19.10         4.79 o
  11   1   2        155.74        172.17         5.79 o
 -11   2   2        187.84        220.22         9.01 o
 -10   2   2         31.52         33.63         4.45 o
  -9   2   2          8.90          4.68         3.64 o
  -8   2   2        211.04        208.11         7.05 o
  -7   2   2        128.65        116.44         6.46 o
  -6   2   2        248.69        255.27         9.02 o
  -5   2   2        595.19        630.52        15.48 o
  -4   2   2        225.21        211.15         5.63 o
  -3   2   2        567.08        568.59         8.23 o
  -2   2   2       2508.94       2387.61        29.89 o
  -1   2   2        395.90        379.52         6.99 o
   0   2   2       1663.07       1494.39        22.94 o
   1   2   2        393.47        378.85         6.06 o
   2   2   2       2514.78       2477.36        40.70 o
   3   2   2        564.83        567.23         9.97 o
   4   2   2        224.11        217.19         4.35 o
   5   2   2        592.89        626.16        13.78 o
   6   2   2        248.58        250.23        12.88 o
   7   2   2        128.37        133.88         8.11 o
   8   2   2        211.86        219.14         6.66 o
   9   2   2          8.74          8.06         3.50 o
  10   2   2         31.02         34.70         4.78 o
  11   2   2        187.62        211.69        12.49 o
 -11   3   2         51.32         56.40         3.83 o
 -10   3   2        203.71        211.75         7.54 o
  -9   3   2        124.44        128.94         7.59 o
  -8   3   2        298.44        293.61         7.16 o
  -7   3   2         88.54         78.18         4.50 o
  -6   3   2        303.73        310.86         9.80 o
  -5   3   2        280.98        268.17         8.06 o
  -4   3   2        541.59        594.13        12.59 o
  -3   3   2        209.78        205.30         3.85 o
  -2   3   2       1427.22       1351.38        22.42 o
  -1   3   2         11.77          9.76         0.88 o
   0   3   2       1441.12       1299.84        25.45 o
   1   3   2         11.89          7.90         0.62 o
   2   3   2       1436.33       1452.17        22.60 o
   3   3   2        207.63        218.60         6.64 o
   4   3   2        543.00        589.48        10.73 o
   5   3   2        284.60        277.62         6.81 o
   6   3   2        310.18        303.74        10.37 o
   7   3   2         88.53         70.06         4.53 o
   8   3   2        301.17        298.69         8.01 o
   9   3   2        123.67        127.06         5.98 o
  10   3   2        203.94        204.86         6.53 o
  11   3   2         51.22         58.70         4.07 o
 -11   4   2          8.16          9.70         2.66 o
 -10   4   2          0.86          5.11         3.21 o
  -9   4   2          4.29          5.27         3.05 o
  -8   4   2        200.70        188.05         6.44 o
  -7   4   2         11.06         10.83         4.37 o
  -6   4   2        169.02        148.47         9.29 o
  -5   4   2        102.66        113.59         5.73 o
  -4   4   2       1768.83       1892.39        37.60 o
  -3   4   2       7467.97       7778.13       126.99 o
  -2   4   2       6176.21       6512.11       125.97 o
  -1   4   2       1714.42       1700.87        33.35 o
   0   4   2       1137.65       1149.36        19.12 o
   1   4   2       1701.61       1634.51        22.60 o
   2   4   2       6194.33       6700.53        96.49 o
   3   4   2       7468.05       7794.74       137.80 o
   4   4   2       1764.63       1833.87        33.46 o
   5   4   2        104.18        122.16         5.24 o
   6   4   2        169.05        157.62         8.00 o
   7   4   2         10.82          9.35         6.97 o
   8   4   2        199.89        187.65         7.10 o
   9   4   2          4.23         -1.32         3.10 o
  10   4   2          0.97          0.64         3.17 o
  11   4   2          8.23          4.64         2.62 o
 -11   5   2          7.76         10.80         4.07 o
 -10   5   2         10.26         11.43         2.91 o
  -9   5   2        108.21        105.06         4.86 o
  -8   5   2          1.92          2.83         3.67 o
  -7   5   2        720.66        646.83        11.34 o
  -6   5   2        135.46        132.48         7.44 o
  -5   5   2        625.30        604.33        15.30 o
  -4   5   2         56.90         75.32         3.28 o
  -3   5   2        930.59        972.10        16.63 o
  -2   5   2        638.32        632.02        13.00 o
  -1   5   2        601.20        567.55        13.63 o
   0   5   2        463.94        456.33         8.02 o
   1   5   2        608.63        593.12         8.60 o
   2   5   2        636.29        634.86        11.97 o
   3   5   2        942.85        978.56        20.02 o
   4   5   2         57.65         67.06         3.71 o
   5   5   2        622.36        592.73        15.38 o
   6   5   2        134.40        132.04         7.55 o
   7   5   2        718.47        661.87        13.80 o
   8   5   2          2.00          1.68         3.83 o
   9   5   2        105.64         98.27         4.86 o
  10   5   2          9.91         12.17         3.09 o
  11   5   2          7.81          3.57         3.63 o
 -10   6   2          7.94          7.31         2.70 o
  -9   6   2         38.37         39.20         3.10 o
  -8   6   2         28.01         27.47         3.61 o
  -7   6   2        100.01        101.30         4.94 o
  -6   6   2        105.73         74.77        14.05 o
  -5   6   2         31.92         32.09         3.03 o
  -4   6   2        121.83        127.11         4.15 o
  -3   6   2        669.83        631.72        10.46 o
  -2   6   2        552.62        602.13        11.82 o
  -1   6   2       6230.36       6549.32       115.63 o
   0   6   2       1563.22       1600.20        28.75 o
   1   6   2       6246.14       6516.18       141.20 o
   2   6   2        557.20        601.37        10.76 o
   3   6   2        671.15        647.03        12.66 o
   4   6   2        123.45        131.80         5.05 o
   5   6   2         31.22         29.78         3.58 o
   6   6   2        104.65         84.25        12.04 o
   7   6   2         99.99        106.56         6.13 o
   8   6   2         27.53         22.95         3.58 o
   9   6   2         37.89         37.50         3.45 o
  10   6   2          7.86          9.41         2.90 o
 -10   7   2         36.31         45.00         2.88 o
  -9   7   2         76.75         80.13         6.01 o
  -8   7   2        231.80        236.96         7.59 o
  -7   7   2         15.07         18.67         4.06 o
  -6   7   2        131.28        128.16         9.63 o
  -5   7   2         92.47         72.67         6.80 o
  -4   7   2        137.26        138.62         8.33 o
  -3   7   2        235.65        244.02         9.91 o
  -2   7   2        336.48        325.03         6.77 o
  -1   7   2        528.44        569.79        11.87 o
   0   7   2       4580.74       5444.67        96.45 o
   1   7   2        525.51        577.11        12.30 o
   2   7   2        338.81        337.86         6.69 o
   3   7   2        238.31        248.83         6.15 o
   4   7   2        135.21        131.95         5.70 o
   5   7   2         92.53         90.55         6.01 o
   6   7   2        130.08        124.82         7.72 o
   7   7   2         15.32         19.15         4.06 o
   8   7   2        228.63        222.37         6.90 o
   9   7   2         77.00         80.82         4.40 o
  10   7   2         36.79         40.46         2.79 o
 -10   8   2          0.56          1.59         2.49 o
  -9   8   2         37.19         39.49         2.75 o
  -8   8   2          4.11          0.66         3.04 o
  -7   8   2        152.36        142.66         6.36 o
  -6   8   2         22.70         19.32         3.85 o
  -5   8   2         36.91         23.47         5.32 o
  -4   8   2        240.20        229.11         7.24 o
  -3   8   2        600.87        622.23        13.91 o
  -2   8   2        831.90        907.55        18.93 o
  -1   8   2          3.21          3.94         2.00 o
   0   8   2         20.10         25.85         2.36 o
   1   8   2          3.27          4.24         1.65 o
   2   8   2        833.80        885.99        16.93 o
   3   8   2        596.31        618.85        15.73 o
   4   8   2        239.23        224.67         6.56 o
   5   8   2         37.53         39.30         4.81 o
   6   8   2         22.17         15.58         3.26 o
   7   8   2        151.85        141.58         6.26 o
   8   8   2          4.02          4.54         3.08 o
   9   8   2         36.62         38.96         3.05 o
  10   8   2          0.74          1.98         2.92 o
  -9   9   2         57.53         69.14         3.14 o
  -8   9   2         55.98         54.77         3.66 o
  -7   9   2         43.60         49.62         4.01 o
  -6   9   2        285.89        275.04         7.14 o
  -5   9   2        199.11        215.64         6.51 o
  -4   9   2         85.25         83.54         5.42 o
  -3   9   2        211.36        201.36         6.45 o
  -2   9   2        159.43        160.09         7.75 o
  -1   9   2         77.42         73.90         4.88 o
   0   9   2        105.59         96.00         4.99 o
   1   9   2         75.63         76.79         3.55 o
   2   9   2        159.64        157.00         5.32 o
   3   9   2        215.21        205.42         6.99 o
   4   9   2         87.58         77.74         4.50 o
   5   9   2        202.30        204.28         8.02 o
   6   9   2        284.47        276.00         6.67 o
   7   9   2         45.32         44.79         3.71 o
   8   9   2         56.74         60.79         3.75 o
   9   9   2         57.24         65.60         3.23 o
  -9  10   2         28.26         27.41         2.32 o
  -8  10   2         18.91         20.97         3.01 o
  -7  10   2         42.60         40.34         3.49 o
  -6  10   2        246.89        228.37         6.33 o
  -5  10   2        231.62        242.21         6.20 o
  -4  10   2       1471.08       1456.74        34.99 o
  -3  10   2         53.58         43.60         4.14 o
  -2  10   2        373.25        380.21        11.48 o
  -1  10   2         82.52         77.14         5.34 o
   0  10   2        306.08        290.44         9.61 o
   1  10   2         82.99         71.81         4.73 o
   2  10   2        372.43        388.37        11.54 o
   3  10   2         53.39         48.62         4.71 o
   4  10   2       1473.90       1469.61        48.40 o
   5  10   2        231.61        237.22         6.68 o
   6  10   2        248.36        223.91         6.58 o
   7  10   2         42.27         44.88         3.28 o
   8  10   2         19.81         18.37         2.78 o
   9  10   2         28.35         31.67         2.40 o
  -9  11   2         11.98          5.86         2.06 o
  -8  11   2         55.52         57.17         3.04 o
  -7  11   2         87.04         75.84         5.09 o
  -6  11   2         89.26         88.94         4.16 o
  -5  11   2         65.31         61.85         5.31 o
  -4  11   2        118.25        131.57         5.11 o
  -3  11   2       1041.24       1029.11        16.09 o
  -2  11   2        455.07        445.47        11.75 o
  -1  11   2         80.60         96.01         6.62 o
   0  11   2          0.20          1.47         4.18 o
   1  11   2         82.45         80.33         5.83 o
   2  11   2        454.41        447.17        10.69 o
   3  11   2       1043.82        988.73        19.50 o
   4  11   2        118.93        120.46         4.99 o
   5  11   2         64.58         47.68         7.17 o
   6  11   2         90.16         88.57         4.26 o
   7  11   2         87.30         84.79         4.70 o
   8  11   2         55.11         65.18         3.28 o
   9  11   2         12.15         11.22         2.19 o
  -8  12   2         50.13         52.09         3.66 o
  -7  12   2        145.96        157.58         5.10 o
  -6  12   2         29.28         24.74         2.84 o
  -5  12   2        182.61        171.27         5.34 o
  -4  12   2        456.56        499.17        17.44 o
  -3  12   2         33.11         36.44         3.52 o
  -2  12   2         10.79         10.20         3.16 o
  -1  12   2       1452.87       1371.01        19.21 o
   0  12   2        195.25        181.43         6.42 o
   1  12   2       1447.45       1374.46        20.40 o
   2  12   2          9.93         10.85         3.19 o
   3  12   2         34.10         34.73         3.65 o
   4  12   2        457.66        435.17        22.45 o
   5  12   2        185.04        162.64         5.84 o
   6  12   2         28.00         32.77         2.93 o
   7  12   2        144.91        153.67         5.34 o
   8  12   2         49.16         48.41         2.80 o
  -7  13   2        134.75        123.07         4.66 o
  -6  13   2         22.40         17.99         2.55 o
  -5  13   2         40.16         39.11         2.68 o
  -4  13   2         38.70         34.95         2.92 o
  -3  13   2         79.51         74.94         3.92 o
  -2  13   2       1016.90        989.34        14.94 o
  -1  13   2         99.04         93.78         4.76 o
   0  13   2         38.58         21.73         3.71 o
   1  13   2         99.29         95.11         4.50 o
   2  13   2       1015.47        998.11        16.26 o
   3  13   2         78.64         83.32         4.10 o
   4  13   2         38.41         33.44         3.09 o
   5  13   2         40.53         42.55         3.45 o
   6  13   2         23.10         17.48         2.87 o
   7  13   2        135.19        133.85         4.93 o
  -7  14   2          2.81          0.02         1.96 o
  -6  14   2         96.40         92.79         3.92 o
  -5  14   2         34.05         34.94         2.89 o
  -4  14   2         92.62        100.35         3.76 o
  -3  14   2        162.80        162.23         4.84 o
  -2  14   2        222.32        230.43         6.16 o
  -1  14   2         28.46         28.15         3.19 o
   0  14   2        194.79        181.22         5.76 o
   1  14   2         28.10         28.49         2.95 o
   2  14   2        226.20        242.33         6.69 o
   3  14   2        161.77        170.06         5.28 o
   4  14   2         90.46        103.93         4.10 o
   5  14   2         34.77         30.56         3.12 o
   6  14   2         95.43        100.92         5.20 o
   7  14   2          2.90         -0.14         2.96 o
  -6  15   2         29.31         22.01         2.63 o
  -5  15   2         12.79         13.55         2.16 o
  -4  15   2         10.51         12.99         2.33 o
  -3  15   2         96.74         97.11         4.67 o
  -2  15   2         25.67         30.73         2.59 o
  -1  15   2         12.00         10.67         2.52 o
   0  15   2         10.52         13.83         2.49 o
   1  15   2         11.88         10.09         2.52 o
   2  15   2         24.82         31.06         2.67 o
   3  15   2         96.71         95.33         4.35 o
   4  15   2         10.42          9.43         2.37 o
   5  15   2         12.60         16.90         2.31 o
   6  15   2         28.36         22.32         2.79 o
  -5  16   2         67.37         63.30         3.90 o
  -4  16   2        267.65        278.36         5.13 o
  -3  16   2         71.35         67.79         2.96 o
  -2  16   2         90.68         90.05         3.70 o
  -1  16   2          1.14          5.38         2.68 o
   0  16   2         20.02         21.63         3.34 o
   1  16   2          1.13          2.61         2.82 o
   2  16   2         89.25        100.27         3.92 o
   3  16   2         72.16         74.35         3.55 o
   4  16   2        267.20        296.39         6.07 o
   5  16   2         67.06         51.79         5.21 o
  -4  17   2          8.55          9.44         2.57 o
  -3  17   2         86.35         95.95         3.80 o
  -2  17   2         22.99         25.97         1.94 o
  -1  17   2         55.08         59.67         2.84 o
   0  17   2         77.92         86.05         3.37 o
   1  17   2         55.46         58.67         2.77 o
   2  17   2         23.65         23.40         1.92 o
   3  17   2         87.25         91.75         3.90 o
   4  17   2          8.69          6.43         3.09 o
  -1  18   2         95.20         83.41         4.32 o
   0  18   2        525.98        439.77        12.91 o
   1  18   2         95.12         94.19         5.19 o
   1   0   3        117.44         91.20         1.90 o
   2   0   3        409.67        452.31         6.85 o
   3   0   3       1234.66       1222.42        18.01 o
   4   0   3        252.00        323.70         6.93 o
   5   0   3         54.08         32.95         3.22 o
   6   0   3        676.90        696.78        17.26 o
   7   0   3        529.08        494.03        14.77 o
   8   0   3        750.57        796.47        12.93 o
   9   0   3        417.88        390.27         9.06 o
  10   0   3         71.23         78.78         6.23 o
  11   0   3          6.40          7.90         2.84 o
 -11   1   3         39.66         39.52         4.05 o
 -10   1   3          2.40          8.92         4.42 o
  -9   1   3         65.40         50.64         4.35 o
  -8   1   3        305.44        322.67         8.87 o
  -7   1   3        870.27        855.39        19.94 o
  -6   1   3         49.99         47.28         3.97 o
  -5   1   3        662.01        685.63        18.26 o
  -4   1   3        184.73        207.62         5.36 o
  -3   1   3       1808.47       1946.34        30.17 o
  -2   1   3       2367.86       2298.10        31.58 o
  -1   1   3         28.45         24.89         0.74 o
   0   1   3       3945.85       4112.29        56.06 o
   1   1   3         29.86         29.09         1.98 o
   2   1   3       2361.98       2235.02        39.71 o
   3   1   3       1801.60       1958.61        32.51 o
   4   1   3        183.89        190.42         5.00 o
   5   1   3        660.82        718.43        14.09 o
   6   1   3         48.48         43.50         4.06 o
   7   1   3        871.17        845.09        19.63 o
   8   1   3        303.33        316.24         7.79 o
   9   1   3         65.76         62.39         4.44 o
  10   1   3          2.13          4.29         4.85 o
  11   1   3         39.94         44.54         3.14 o
 -11   2   3         18.07         11.95         3.57 o
 -10   2   3         36.79         27.20         3.73 o
  -9   2   3        165.59        162.23         7.08 o
  -8   2   3       1698.88       1663.92        23.25 o
  -7   2   3        782.22        733.95        22.96 o
  -6   2   3        183.81        188.33         7.18 o
  -5   2   3        491.17        522.72        13.39 o
  -4   2   3        430.43        424.94         7.83 o
  -3   2   3       1054.87       1088.04        17.08 o
  -2   2   3       1379.43       1358.77        19.81 o
  -1   2   3       4808.63       4736.81        68.18 o
   0   2   3      11761.93      11099.71       168.99 o
   1   2   3       4824.90       4851.12        69.86 o
   2   2   3       1397.42       1399.09        23.25 o
   3   2   3       1063.61       1079.22        19.71 o
   4   2   3        427.86        420.63        12.68 o
   5   2   3        491.40        530.07        10.94 o
   6   2   3        186.60        194.05         6.20 o
   7   2   3        781.21        726.64        21.41 o
   8   2   3       1697.29       1632.26        22.72 o
   9   2   3        164.28        164.18         6.08 o
  10   2   3         36.77         27.37         3.75 o
  11   2   3         18.08         25.88         3.04 o
 -11   3   3          3.53          1.73         3.22 o
 -10   3   3          1.56          3.21         3.12 o
  -9   3   3          9.40          5.70         3.36 o
  -8   3   3         85.22         84.11         4.47 o
  -7   3   3        775.05        739.10        11.28 o
  -6   3   3        113.30        120.03         7.60 o
  -5   3   3        758.64        738.29        17.92 o
  -4   3   3         80.70         90.63         3.38 o
  -3   3   3        803.60        840.69        13.40 o
  -2   3   3        382.80        387.84         6.32 o
  -1   3   3       5320.33       5403.89        95.33 o
   0   3   3      10291.18      10334.45       161.64 o
   1   3   3       5306.98       5386.37        77.58 o
   2   3   3        383.60        395.34         7.08 o
   3   3   3        798.13        810.86        15.19 o
   4   3   3         78.46         89.08         3.79 o
   5   3   3        763.86        728.49        15.26 o
   6   3   3        113.45        115.52         6.15 o
   7   3   3        771.76        710.42        12.27 o
   8   3   3         85.83         82.05         4.74 o
   9   3   3          9.27          5.66         3.35 o
  10   3   3          1.69          1.51         3.10 o
  11   3   3          3.68          9.90         2.80 o
 -11   4   3         42.78         35.92         3.10 o
 -10   4   3        146.64        169.01         6.43 o
  -9   4   3        115.37        116.15         5.16 o
  -8   4   3         60.63         63.27         5.17 o
  -7   4   3        216.99        221.37         7.92 o
  -6   4   3        742.72        758.56        19.27 o
  -5   4   3        836.25        793.15        20.85 o
  -4   4   3        234.56        235.60         6.09 o
  -3   4   3        361.66        356.30         6.20 o
  -2   4   3       1910.17       1950.51        38.24 o
  -1   4   3       4345.53       4356.27        94.42 o
   0   4   3       1644.60       1701.71        28.09 o
   1   4   3       4345.30       4401.07        60.26 o
   2   4   3       1914.32       1988.50        33.01 o
   3   4   3        351.99        343.51         6.64 o
   4   4   3        235.76        239.55         5.80 o
   5   4   3        838.31        810.07        17.72 o
   6   4   3        745.36        710.08        28.46 o
   7   4   3        216.00        208.42         7.97 o
   8   4   3         60.00         54.91         4.81 o
   9   4   3        114.41        119.21         5.12 o
  10   4   3        145.11        172.73         6.44 o
  11   4   3         42.62         43.59         3.33 o
 -10   5   3         60.40         61.72         3.69 o
  -9   5   3         76.84         76.51         3.73 o
  -8   5   3        228.76        231.93         6.79 o
  -7   5   3        414.77        410.47         8.24 o
  -6   5   3         75.35         59.89         6.79 o
  -5   5   3        166.88        170.87         6.50 o
  -4   5   3        406.80        411.70         9.56 o
  -3   5   3        160.73        161.64         3.41 o
  -2   5   3        517.57        489.77        10.46 o
  -1   5   3        805.13        771.52        17.56 o
   0   5   3       2306.37       2357.85        36.35 o
   1   5   3        800.18        742.00        14.54 o
   2   5   3        519.44        489.64         8.83 o
   3   5   3        162.85        166.02         4.44 o
   4   5   3        409.30        422.36         9.17 o
   5   5   3        167.25        175.41         5.81 o
   6   5   3         76.31         73.60         6.08 o
   7   5   3        414.64        398.14        10.11 o
   8   5   3        229.81        224.95         6.96 o
   9   5   3         77.50         73.56         4.25 o
  10   5   3         59.38         62.48         3.61 o
 -10   6   3         32.87         33.23         3.01 o
  -9   6   3         47.30         46.23         3.15 o
  -8   6   3          4.42          5.10         3.36 o
  -7   6   3        105.61         94.59         4.93 o
  -6   6   3         19.14         18.20         4.34 o
  -5   6   3          8.60          3.44         2.91 o
  -4   6   3        436.47        493.49        11.25 o
  -3   6   3        840.77        867.09        15.06 o
  -2   6   3       1129.40       1300.35        26.13 o
  -1   6   3         86.61         80.70         2.78 o
   0   6   3          9.82          7.20         1.07 o
   1   6   3         86.71         77.90         2.29 o
   2   6   3       1138.10       1273.84        20.25 o
   3   6   3        844.05        887.58        15.67 o
   4   6   3        436.22        514.68        11.02 o
   5   6   3          9.25         12.07         3.04 o
   6   6   3         19.09         13.23         4.21 o
   7   6   3        107.62         99.25         5.76 o
   8   6   3          4.81          5.05         3.41 o
   9   6   3         46.88         50.93         3.50 o
  10   6   3         33.30         33.49         3.26 o
 -10   7   3          2.36          6.80         2.39 o
  -9   7   3         15.07         17.48         3.21 o
  -8   7   3         98.58         98.39         4.69 o
  -7   7   3        719.68        703.01        12.70 o
  -6   7   3        282.03        282.77         8.68 o
  -5   7   3         58.15         60.44         5.84 o
  -4   7   3        314.62        318.41         9.84 o
  -3   7   3        215.62        219.39         6.66 o
  -2   7   3        561.67        587.45        12.43 o
  -1   7   3       3190.23       3378.62        60.14 o
   0   7   3       1098.96       1176.83        32.58 o
   1   7   3       3189.05       3270.63        63.93 o
   2   7   3        560.76        583.78        10.02 o
   3   7   3        215.33        221.81         5.47 o
   4   7   3        315.72        324.96         7.98 o
   5   7   3         56.05         57.47         4.53 o
   6   7   3        282.69        293.84        14.38 o
   7   7   3        718.07        713.09        14.53 o
   8   7   3         97.80         89.57         4.75 o
   9   7   3         15.11         17.01         3.78 o
  10   7   3          2.22          4.31         2.40 o
 -10   8   3         16.23         16.72         2.35 o
  -9   8   3         14.42         16.17         2.55 o
  -8   8   3         52.27         49.85         3.47 o
  -7   8   3         22.99         19.08         3.74 o
  -6   8   3         11.74          5.75         3.71 o
  -5   8   3          3.28         -3.80         4.52 o
  -4   8   3        193.19        162.69         7.76 o
  -3   8   3        226.67        212.88         6.13 o
  -2   8   3        956.61        974.35        20.08 o
  -1   8   3        269.90        340.95         7.98 o
   0   8   3         16.82         24.18         2.42 o
   1   8   3        270.97        325.00         7.19 o
   2   8   3        961.35        980.15        18.66 o
   3   8   3        221.76        234.57        11.85 o
   4   8   3        194.88        177.58         6.08 o
   5   8   3          3.34         -1.89         5.39 o
   6   8   3         11.88          9.62         3.15 o
   7   8   3         22.38         18.61         3.50 o
   8   8   3         53.11         51.89         3.64 o
   9   8   3         14.12         15.07         2.73 o
  10   8   3         16.63         20.83         2.93 o
  -9   9   3          3.00          2.90         2.32 o
  -8   9   3        164.40        174.52         5.79 o
  -7   9   3         66.91         71.43         4.65 o
  -6   9   3        448.79        440.54         8.42 o
  -5   9   3         18.71         14.41         3.27 o
  -4   9   3        168.88        157.37         9.07 o
  -3   9   3        299.54        325.14         8.46 o
  -2   9   3         47.83         37.15         3.99 o
  -1   9   3       1124.52       1149.21        37.45 o
   0   9   3          1.75          0.29         1.96 o
   1   9   3       1120.97       1145.25        23.67 o
   2   9   3         48.84         39.27         3.19 o
   3   9   3        296.23        313.69         8.72 o
   4   9   3        169.15        152.56         6.75 o
   5   9   3         19.79         16.17         3.42 o
   6   9   3        452.42        433.12         8.38 o
   7   9   3         65.32         59.11         4.51 o
   8   9   3        163.97        186.37         6.08 o
   9   9   3          3.19          1.28         2.40 o
  -9  10   3          8.20          5.20         2.04 o
  -8  10   3         92.84        107.15         4.86 o
  -7  10   3         84.96         79.80         4.51 o
  -6  10   3         18.15         13.13         3.19 o
  -5  10   3        201.65        212.70         5.83 o
  -4  10   3        175.49        158.13         5.84 o
  -3  10   3        356.64        335.67        10.88 o
  -2  10   3       1126.89       1163.34        36.76 o
  -1  10   3        285.74        276.38        11.73 o
   0  10   3         31.45         32.68         3.74 o
   1  10   3        284.73        288.20        10.38 o
   2  10   3       1125.31       1179.05        27.99 o
   3  10   3        359.25        345.81        13.21 o
   4  10   3        174.98        144.02         7.43 o
   5  10   3        200.09        203.62         5.99 o
   6  10   3         18.63         16.40         3.10 o
   7  10   3         84.78         76.56         3.98 o
   8  10   3         92.02         99.20         4.51 o
   9  10   3          8.30          6.31         2.03 o
  -9  11   3         16.03         16.51         2.30 o
  -8  11   3         83.96         84.73         4.08 o
  -7  11   3         62.13         66.87         3.77 o
  -6  11   3         19.26         19.31         2.94 o
  -5  11   3        128.64        142.32         4.92 o
  -4  11   3         44.26         45.76         3.33 o
  -3  11   3        729.00        692.50        12.27 o
  -2  11   3        443.79        444.76         8.60 o
  -1  11   3        412.97        392.79        11.80 o
   0  11   3        533.38        481.61        12.10 o
   1  11   3        419.20        407.79        12.67 o
   2  11   3        445.05        424.85         9.56 o
   3  11   3        727.52        701.93        14.99 o
   4  11   3         43.44         46.18         3.71 o
   5  11   3        127.04        140.09         5.52 o
   6  11   3         18.48         21.94         3.30 o
   7  11   3         62.19         66.44         4.20 o
   8  11   3         83.95         92.30         4.77 o
   9  11   3         16.10         17.21         2.30 o
  -8  12   3         80.58         75.52         3.94 o
  -7  12   3         27.50         26.90         2.83 o
  -6  12   3         52.41         51.84         3.42 o
  -5  12   3         27.54         24.96         2.82 o
  -4  12   3         54.58         51.53         3.19 o
  -3  12   3        112.56        109.08         4.26 o
  -2  12   3         43.59         47.41         3.15 o
  -1  12   3       1205.35       1160.50        17.89 o
   0  12   3          0.16         -0.51         3.28 o
   1  12   3       1201.33       1153.09        16.89 o
   2  12   3         45.32         52.13         3.67 o
   3  12   3        111.40        111.32         4.98 o
   4  12   3         55.11         51.54         3.90 o
   5  12   3         28.66         26.73         3.36 o
   6  12   3         51.14         55.10         3.50 o
   7  12   3         27.30         27.44         3.15 o
   8  12   3         81.22         78.35         4.19 o
  -7  13   3        178.79        177.19         9.71 o
  -6  13   3         11.30         10.43         2.42 o
  -5  13   3         46.00         39.72         2.83 o
  -4  13   3          8.09          6.18         2.87 o
  -3  13   3         60.48         57.49         3.29 o
  -2  13   3        116.19        115.47        12.82 o
  -1  13   3        630.52        600.92        10.63 o
   0  13   3        131.42        116.15         4.70 o
   1  13   3        630.28        580.80        12.08 o
   2  13   3        115.57        113.19         7.24 o
   3  13   3         59.70         65.34         4.07 o
   4  13   3          7.99         12.89         3.41 o
   5  13   3         47.12         44.80         3.20 o
   6  13   3         11.20         10.85         2.71 o
   7  13   3        177.79        183.83        11.60 o
  -7  14   3         66.74         61.54         3.14 o
  -6  14   3         54.05         60.68         3.16 o
  -5  14   3         27.70         29.22         2.44 o
  -4  14   3         62.80         60.34         3.13 o
  -3  14   3         16.00         10.90         2.55 o
  -2  14   3         71.42         75.43         3.50 o
  -1  14   3         64.97         69.27         3.58 o
   0  14   3         32.14         38.40         3.20 o
   1  14   3         65.68         70.57         3.50 o
   2  14   3         70.89         74.96         4.58 o
   3  14   3         15.75         15.03         2.74 o
   4  14   3         62.58         62.57         3.78 o
   5  14   3         27.13         25.45         2.66 o
   6  14   3         53.32         72.67         4.59 o
   7  14   3         66.14         70.80         4.90 o
  -6  15   3         16.68         19.64         2.17 o
  -5  15   3         74.71         84.54         4.21 o
  -4  15   3         86.61         91.40         4.10 o
  -3  15   3        323.21        344.55         6.42 o
  -2  15   3         77.21         76.29         3.62 o
  -1  15   3         85.87         86.73         3.61 o
   0  15   3        408.22        394.38         7.04 o
   1  15   3         86.33         84.07         3.93 o
   2  15   3         78.07         72.28         4.10 o
   3  15   3        321.64        334.27         7.98 o
   4  15   3         86.78         78.70         3.93 o
   5  15   3         73.40         81.29         3.97 o
   6  15   3         17.03         22.94         3.70 o
  -5  16   3         32.26         27.12         2.09 o
  -4  16   3        197.89        197.66         5.00 o
  -3  16   3         34.77         39.30         2.17 o
  -2  16   3          8.00          4.64         2.14 o
  -1  16   3         12.24          9.88         2.22 o
   0  16   3         93.09         99.37         4.26 o
   1  16   3         12.43          9.71         2.21 o
   2  16   3          7.90          4.95         2.40 o
   3  16   3         34.42         41.49         2.98 o
   4  16   3        197.78        210.32         5.09 o
   5  16   3         32.77         39.21         3.97 o
  -3  17   3         79.28         70.66         3.18 o
  -2  17   3         43.59         44.52         2.14 o
  -1  17   3         14.70         14.42         1.95 o
   0  17   3         37.67         41.67         2.45 o
   1  17   3         14.80         16.43         2.11 o
   2  17   3         42.91         46.28         3.13 o
   3  17   3         78.08         91.94         3.90 o
  -1  18   3         59.32         71.81         8.03 o
   0  18   3          9.90          6.14         1.72 o
   1  18   3         58.67         62.89         7.36 o
   0   0   4        275.32        246.28         5.82 o
   1   0   4          1.35         -0.61         0.61 o
   2   0   4       1388.53       1451.67        22.55 o
   3   0   4       2181.81       2452.52        40.45 o
   4   0   4       2641.51       2924.40        67.56 o
   5   0   4        406.08        510.13        11.80 o
   6   0   4        271.20        273.72         8.31 o
   7   0   4        340.64        340.62         8.14 o
   8   0   4        461.40        408.09         9.80 o
   9   0   4         60.93         65.10         4.74 o
  10   0   4          0.02          4.77         3.41 o
  11   0   4         11.02          7.17         2.79 o
 -11   1   4         12.87         13.91         3.31 o
 -10   1   4         51.55         53.82         3.91 o
  -9   1   4        180.56        167.20         7.27 o
  -8   1   4         13.32         13.86         3.97 o
  -7   1   4        311.58        293.44         7.23 o
  -6   1   4        582.42        602.32        24.94 o
  -5   1   4       2242.09       2369.68        61.07 o
  -4   1   4       2504.36       2674.25        44.28 o
  -3   1   4       2389.99       2506.99        41.38 o
  -2   1   4       2965.81       3098.21        44.83 o
  -1   1   4       2767.76       2771.97        40.08 o
   0   1   4         76.98         88.29         1.65 o
   1   1   4       2776.65       2855.62        43.80 o
   2   1   4       2945.04       3074.13        50.44 o
   3   1   4       2387.30       2477.22        41.01 o
   4   1   4       2503.63       2709.13        44.90 o
   5   1   4       2231.80       2386.11        43.29 o
   6   1   4        581.29        591.03        16.78 o
   7   1   4        310.16        293.45         9.56 o
   8   1   4         13.72         16.95         3.58 o
   9   1   4        178.73        163.87         6.94 o
  10   1   4         52.13         52.82         4.05 o
  11   1   4         13.01         15.81         2.71 o
 -11   2   4         78.57         54.12         5.33 o
 -10   2   4         97.17        117.99         5.99 o
  -9   2   4         80.73         76.76         4.94 o
  -8   2   4        203.22        208.63         7.26 o
  -7   2   4        259.44        227.58         7.02 o
  -6   2   4          4.46          3.86         4.41 o
  -5   2   4         40.09         35.70         3.29 o
  -4   2   4        114.74        144.25         3.61 o
  -3   2   4         39.65         47.97         2.13 o
  -2   2   4        944.46        959.79        14.22 o
  -1   2   4         89.86         76.13         1.71 o
   0   2   4        419.12        446.84         6.77 o
   1   2   4         90.44         74.80         1.92 o
   2   2   4        936.52        986.37        16.68 o
   3   2   4         38.86         48.59         2.12 o
   4   2   4        113.86        140.83         3.79 o
   5   2   4         40.97         42.41         2.71 o
   6   2   4          4.47          5.42         3.49 o
   7   2   4        261.64        240.99         7.51 o
   8   2   4        205.28        211.00         6.52 o
   9   2   4         81.17         78.65         4.06 o
  10   2   4         97.84        121.30         5.58 o
  11   2   4         79.98         82.84         4.59 o
 -11   3   4         57.13         57.89         4.63 o
 -10   3   4         14.02         17.10         3.30 o
  -9   3   4        112.17        114.30         5.49 o
  -8   3   4        171.72        203.27         6.47 o
  -7   3   4        276.89        272.44         9.37 o
  -6   3   4        172.26        163.57        12.36 o
  -5   3   4        378.31        336.86         9.64 o
  -4   3   4        783.10        864.93        16.29 o
  -3   3   4       5106.29       5422.34        95.89 o
  -2   3   4        946.78        956.59        15.04 o
  -1   3   4       4631.76       4613.27        70.56 o
   0   3   4       2051.06       2192.59        33.76 o
   1   3   4       4632.03       4573.82        65.92 o
   2   3   4        949.04        977.25        16.53 o
   3   3   4       5097.56       5334.69        87.57 o
   4   3   4        786.66        843.89        14.93 o
   5   3   4        380.88        351.08         8.23 o
   6   3   4        168.04        165.95         7.67 o
   7   3   4        279.47        265.83        11.43 o
   8   3   4        168.68        182.49         6.53 o
   9   3   4        111.86        109.49         5.27 o
  10   3   4         14.40         18.66         3.26 o
  11   3   4         57.52         67.90         5.21 o
 -11   4   4          0.85          6.47         4.10 o
 -10   4   4         49.46         52.65         3.47 o
  -9   4   4         72.53         70.58         3.86 o
  -8   4   4         61.83         63.99         4.60 o
  -7   4   4         14.20         12.89         3.78 o
  -6   4   4        180.02        174.50         8.67 o
  -5   4   4         85.13         77.69         5.05 o
  -4   4   4        122.91        119.43         4.12 o
  -3   4   4        519.79        528.89        11.36 o
  -2   4   4        226.68        215.19         4.11 o
  -1   4   4        431.94        411.92         7.83 o
   0   4   4         91.46         98.82         2.17 o
   1   4   4        431.50        415.82         6.22 o
   2   4   4        227.23        219.10         4.19 o
   3   4   4        522.60        525.84         9.60 o
   4   4   4        121.99        112.66         4.44 o
   5   4   4         86.72         81.91         5.43 o
   6   4   4        179.55        178.02         8.10 o
   7   4   4         14.66         10.45         4.09 o
   8   4   4         62.93         65.24         5.00 o
   9   4   4         70.98         72.11         4.33 o
  10   4   4         49.25         54.44         3.43 o
  11   4   4          0.91          5.44         3.07 o
 -10   5   4          0.17          0.50         2.69 o
  -9   5   4          5.88         11.45         3.02 o
  -8   5   4        150.94        136.97         5.57 o
  -7   5   4        274.90        261.56         6.76 o
  -6   5   4        289.83        289.03        11.46 o
  -5   5   4        389.12        400.33        11.12 o
  -4   5   4         59.01         63.06         3.23 o
  -3   5   4       1333.22       1394.13        23.59 o
  -2   5   4        897.76        916.89        18.68 o
  -1   5   4       2076.28       2132.07        46.86 o
   0   5   4        244.76        289.32         5.71 o
   1   5   4       2065.52       2059.58        43.90 o
   2   5   4        899.11        927.24        16.00 o
   3   5   4       1334.40       1401.51        23.88 o
   4   5   4         61.75         62.46         4.33 o
   5   5   4        390.13        360.67        11.13 o
   6   5   4        292.29        288.80        16.35 o
   7   5   4        275.88        256.36         8.22 o
   8   5   4        148.93        133.82         6.01 o
   9   5   4          5.93         11.30         2.93 o
  10   5   4          0.27          4.57         2.79 o
 -10   6   4         15.01         16.12         2.63 o
  -9   6   4        114.57        119.11         6.03 o
  -8   6   4        116.80        124.99         5.73 o
  -7   6   4        106.48        107.42         5.17 o
  -6   6   4        312.28        305.89         6.86 o
  -5   6   4         53.80         45.59         4.99 o
  -4   6   4       1110.84       1172.12        27.01 o
  -3   6   4        163.98        164.97         3.83 o
  -2   6   4        246.84        235.24         5.95 o
  -1   6   4        793.17        846.58        19.45 o
   0   6   4       2294.46       2676.16        41.33 o
   1   6   4        795.24        863.76        13.93 o
   2   6   4        242.89        226.92         4.65 o
   3   6   4        163.23        165.21         4.77 o
   4   6   4       1108.08       1162.38        22.19 o
   5   6   4         52.47         50.90         4.04 o
   6   6   4        309.72        298.10         9.32 o
   7   6   4        106.22        108.73         5.33 o
   8   6   4        116.89        114.71         5.31 o
   9   6   4        114.08        127.84         5.89 o
  10   6   4         15.50         16.76         2.84 o
 -10   7   4          9.80         11.51         2.18 o
  -9   7   4         42.19         39.18         3.03 o
  -8   7   4         17.84         19.25         3.38 o
  -7   7   4        184.58        167.28         8.36 o
  -6   7   4        235.36        226.34         6.80 o
  -5   7   4        151.07        152.36         6.51 o
  -4   7   4        359.01        379.69         8.70 o
  -3   7   4        149.92        167.64         4.19 o
  -2   7   4        888.82        995.50        21.98 o
  -1   7   4       1373.34       1403.99        23.68 o
   0   7   4       1152.55       1264.58        23.21 o
   1   7   4       1377.49       1423.79        26.07 o
   2   7   4        884.97        961.27        16.84 o
   3   7   4        154.45        175.89         5.30 o
   4   7   4        358.82        386.94         9.61 o
   5   7   4        148.10        148.64         6.77 o
   6   7   4        240.54        217.90         6.56 o
   7   7   4        185.26        189.56         9.09 o
   8   7   4         18.05         13.36         3.29 o
   9   7   4         42.18         46.59         3.13 o
  10   7   4          9.67          8.43         2.33 o
 -10   8   4         41.16         40.94         3.38 o
  -9   8   4          0.22         -2.07         2.56 o
  -8   8   4         33.49         31.24         3.29 o
  -7   8   4         38.30         38.71         4.02 o
  -6   8   4          7.22          8.84         3.96 o
  -5   8   4        188.52        164.15         5.62 o
  -4   8   4        554.71        573.23        27.56 o
  -3   8   4        227.44        220.54         5.91 o
  -2   8   4        991.24       1120.72        26.03 o
  -1   8   4         12.39         12.53         2.38 o
   0   8   4       2001.39       2201.91        39.89 o
   1   8   4         12.59          9.79         2.21 o
   2   8   4        991.22       1097.36        22.75 o
   3   8   4        223.09        216.91         7.97 o
   4   8   4        551.11        579.21        12.70 o
   5   8   4        188.19        177.86         5.73 o
   6   8   4          7.01          5.77         3.10 o
   7   8   4         38.58         39.27         3.76 o
   8   8   4         32.77         29.83         3.23 o
   9   8   4          0.21         -0.40         2.44 o
  10   8   4         41.25         34.85         2.53 o
  -9   9   4         52.18         49.70         2.92 o
  -8   9   4         96.02         88.38         5.86 o
  -7   9   4        174.36        183.52         6.61 o
  -6   9   4        240.15        224.12         7.41 o
  -5   9   4        201.50        192.60         6.33 o
  -4   9   4         82.76        101.74         8.00 o
  -3   9   4        179.23        182.55         6.69 o
  -2   9   4        232.24        226.04        10.08 o
  -1   9   4        669.09        709.88        14.19 o
   0   9   4        355.25        392.85        13.46 o
   1   9   4        671.38        705.18        15.45 o
   2   9   4        231.27        231.68         7.44 o
   3   9   4        177.37        176.32         7.51 o
   4   9   4         82.95        100.88         9.03 o
   5   9   4        199.50        189.08         6.04 o
   6   9   4        242.32        238.63         7.19 o
   7   9   4        174.24        179.48         7.07 o
   8   9   4         96.39         91.25         5.70 o
   9   9   4         51.24         52.11         3.25 o
  -9  10   4         37.26         43.34         2.97 o
  -8  10   4         69.93         82.86         5.26 o
  -7  10   4        193.60        207.51         5.93 o
  -6  10   4         94.80         83.94         3.91 o
  -5  10   4        437.51        421.66         7.46 o
  -4  10   4          0.51          1.45         3.14 o
  -3  10   4        443.88        448.97        12.65 o
  -2  10   4        154.47        150.64         6.73 o
  -1  10   4         33.75         39.47         7.17 o
   0  10   4       2718.76       2878.65        74.25 o
   1  10   4         35.37         39.49         3.50 o
   2  10   4        153.07        150.61         9.82 o
   3  10   4        441.38        421.43        10.94 o
   4  10   4          0.48          1.68         3.48 o
   5  10   4        436.50        426.90         8.91 o
   6  10   4         94.75         83.73         4.04 o
   7  10   4        192.29        208.78         7.46 o
   8  10   4         69.73         74.64         3.87 o
   9  10   4         37.13         36.71         2.55 o
  -8  11   4         76.45         73.36         3.92 o
  -7  11   4        101.85        102.96         4.55 o
  -6  11   4         95.10         93.36         3.87 o
  -5  11   4        102.69         97.05         4.31 o
  -4  11   4        290.90        300.60         6.58 o
  -3  11   4        110.79        122.24         4.64 o
  -2  11   4        699.26        610.66        13.58 o
  -1  11   4        140.44        135.30         5.26 o
   0  11   4       1128.06       1080.98        29.28 o
   1  11   4        142.48        132.74         7.01 o
   2  11   4        697.29        605.73        12.99 o
   3  11   4        110.41        112.09         5.64 o
   4  11   4        291.91        289.11         7.50 o
   5  11   4        104.12         99.44         4.75 o
   6  11   4         95.78         94.64         3.94 o
   7  11   4        101.39        105.80         4.94 o
   8  11   4         76.73         88.11         4.31 o
  -8  12   4         51.36         49.25         3.29 o
  -7  12   4        106.15        114.08         5.19 o
  -6  12   4          3.61          4.63         2.83 o
  -5  12   4         90.44         95.63         4.15 o
  -4  12   4        305.42        288.10         6.31 o
  -3  12   4        282.75        285.94         6.66 o
  -2  12   4        478.18        436.86         8.47 o
  -1  12   4        735.64        760.17        11.92 o
   0  12   4       1068.77       1090.24        16.74 o
   1  12   4        730.99        756.82        12.01 o
   2  12   4        479.67        432.07         9.04 o
   3  12   4        282.98        278.33         7.64 o
   4  12   4        305.84        292.11         7.50 o
   5  12   4         91.42        102.78         4.62 o
   6  12   4          3.57          3.52         3.13 o
   7  12   4        105.67        108.90         5.51 o
   8  12   4         51.71         57.91         3.72 o
  -7  13   4         10.06         13.56         2.34 o
  -6  13   4         16.50         16.26         2.55 o
  -5  13   4        174.73        172.56         5.18 o
  -4  13   4         82.09         71.68         3.44 o
  -3  13   4        269.30        248.71         6.04 o
  -2  13   4        309.48        293.82         6.45 o
  -1  13   4        274.71        241.84         6.58 o
   0  13   4         29.20         37.90         3.53 o
   1  13   4        275.58        211.80         7.07 o
   2  13   4        311.22        309.28         8.21 o
   3  13   4        272.54        252.34         7.00 o
   4  13   4         83.64         87.87         4.36 o
   5  13   4        174.93        189.42         6.14 o
   6  13   4         16.62         15.61         2.74 o
   7  13   4         10.32         12.74         2.66 o
  -7  14   4          2.23          0.68         1.90 o
  -6  14   4         26.00         30.85         2.48 o
  -5  14   4         12.67         13.87         2.19 o
  -4  14   4         43.66         36.62         2.69 o
  -3  14   4        120.71        122.45         4.31 o
  -2  14   4        120.03        127.22         4.93 o
  -1  14   4         58.10         69.96         4.18 o
   0  14   4         12.48          6.66         2.85 o
   1  14   4         57.76         64.01         3.40 o
   2  14   4        119.07        127.42         4.73 o
   3  14   4        120.77        121.07         4.68 o
   4  14   4         44.80         40.75         3.56 o
   5  14   4         12.70         14.90         3.29 o
   6  14   4         25.31         26.68         3.02 o
   7  14   4          2.44          2.88         2.49 o
  -6  15   4         23.25         22.78         2.06 o
  -5  15   4         48.50         52.17         2.66 o
  -4  15   4         68.06         62.07         2.84 o
  -3  15   4          9.20          9.03         3.96 o
  -2  15   4        110.73        104.74         3.92 o
  -1  15   4        204.90        203.86         5.27 o
   0  15   4        189.40        184.02         5.03 o
   1  15   4        205.94        210.09         5.13 o
   2  15   4        111.53        115.86         5.04 o
   3  15   4          9.29          9.79         2.56 o
   4  15   4         67.81         65.27         4.42 o
   5  15   4         48.22         51.97         3.13 o
   6  15   4         22.47         24.12         2.98 o
  -5  16   4          0.34         -1.59         1.59 o
  -4  16   4         33.73         37.52         2.16 o
  -3  16   4        141.20        131.62         3.67 o
  -2  16   4          1.96          3.21         1.94 o
  -1  16   4         68.41         66.66         3.57 o
   0  16   4        112.02        118.10         3.89 o
   1  16   4         69.54         64.80         2.85 o
   2  16   4          1.87          1.09         2.00 o
   3  16   4        139.51        138.46         4.49 o
   4  16   4         34.83         38.66         3.58 o
   5  16   4          0.31          2.33         2.62 o
  -3  17   4         62.06         65.40         3.62 o
  -2  17   4         52.79         49.87         2.18 o
  -1  17   4          9.82          7.39         1.76 o
   0  17   4         56.60         60.72         2.77 o
   1  17   4          9.92          7.61         1.94 o
   2  17   4         53.22         56.48         3.28 o
   3  17   4         62.48         53.57         7.24 o
   1   0   5       1148.87       1119.89        17.48 o
   2   0   5          0.03          2.05         1.13 o
   3   0   5       2413.56       2669.92        41.17 o
   4   0   5        584.09        678.72        14.40 o
   5   0   5        261.57        245.17         6.25 o
   6   0   5        503.23        490.99        12.57 o
   7   0   5         26.63         39.07         4.42 o
   8   0   5        107.51        123.52         6.14 o
   9   0   5        189.39        194.83         6.66 o
  10   0   5          1.08          3.26         3.60 o
  11   0   5        158.26        160.38         9.01 o
 -11   1   5          6.75          2.75         3.07 o
 -10   1   5        101.36         81.52         7.53 o
  -9   1   5         66.83         62.19         4.21 o
  -8   1   5        154.94        135.94         6.18 o
  -7   1   5       1018.78        965.22        19.81 o
  -6   1   5         24.79         34.55         4.08 o
  -5   1   5        141.58        133.94         5.88 o
  -4   1   5        693.45        791.59        15.09 o
  -3   1   5        970.09        995.16        14.91 o
  -2   1   5        132.03        151.84         2.80 o
  -1   1   5       6600.47       7117.03       116.22 o
   0   1   5        789.49        750.33        11.84 o
   1   1   5       6588.64       7136.46       108.96 o
   2   1   5        131.14        153.36         3.00 o
   3   1   5        978.85        984.18        18.46 o
   4   1   5        689.47        785.74        15.04 o
   5   1   5        139.43        133.57         4.78 o
   6   1   5         24.27         28.59         4.85 o
   7   1   5       1016.00       1040.31        31.07 o
   8   1   5        156.66        148.27         5.96 o
   9   1   5         66.24         66.01         4.52 o
  10   1   5        100.53         87.47         4.83 o
  11   1   5          6.92         10.55         2.60 o
 -11   2   5         33.09         28.35         4.70 o
 -10   2   5         54.16         69.96         4.24 o
  -9   2   5         18.31          9.95         3.93 o
  -8   2   5         34.60         27.94         4.46 o
  -7   2   5       1018.87       1011.46        25.72 o
  -6   2   5        195.76        189.28         8.37 o
  -5   2   5       1670.88       1638.40        37.31 o
  -4   2   5        350.06        435.55         8.85 o
  -3   2   5       1129.96       1247.46        21.04 o
  -2   2   5       1837.51       1917.71        27.99 o
  -1   2   5       1217.48       1249.83        19.50 o
   0   2   5       4105.18       4119.18        63.15 o
   1   2   5       1212.88       1232.56        19.25 o
   2   2   5       1821.14       1921.32        29.80 o
   3   2   5       1131.31       1223.86        20.76 o
   4   2   5        356.30        444.46         8.64 o
   5   2   5       1668.02       1669.01        33.94 o
   6   2   5        197.30        186.58         7.10 o
   7   2   5       1018.61        989.05        23.58 o
   8   2   5         34.04         24.76         3.73 o
   9   2   5         17.59         15.06         4.07 o
  10   2   5         56.82         62.54         3.73 o
  11   2   5         33.25         37.78         2.99 o
 -11   3   5         57.50         42.67         4.73 o
 -10   3   5        103.60        100.22         5.17 o
  -9   3   5         23.45         21.44         3.55 o
  -8   3   5         43.90         44.28         5.67 o
  -7   3   5         29.49         22.32         3.88 o
  -6   3   5        695.76        722.05        21.66 o
  -5   3   5       1441.20       1469.89        38.90 o
  -4   3   5        447.76        460.26         9.44 o
  -3   3   5       1354.28       1432.38        26.11 o
  -2   3   5        233.42        246.08         4.39 o
  -1   3   5        544.20        578.82         9.39 o
   0   3   5       1524.34       1584.28        24.56 o
   1   3   5        534.39        557.43         9.70 o
   2   3   5        231.77        242.82         4.78 o
   3   3   5       1362.04       1461.30        24.70 o
   4   3   5        448.65        451.86         9.48 o
   5   3   5       1437.86       1489.81        34.05 o
   6   3   5        694.79        702.06        16.73 o
   7   3   5         28.94         19.35         3.95 o
   8   3   5         43.92         43.30         4.79 o
   9   3   5         22.86         19.67         3.36 o
  10   3   5        104.00        106.43         5.04 o
  11   3   5         57.33         57.50         5.51 o
 -10   4   5         31.80         32.74         3.19 o
  -9   4   5         33.93         35.27         3.54 o
  -8   4   5          8.86         11.41         3.54 o
  -7   4   5        142.13        139.81         5.70 o
  -6   4   5        326.70        324.30        12.87 o
  -5   4   5        148.29        163.93         6.81 o
  -4   4   5        718.45        754.86        14.61 o
  -3   4   5       2727.30       2745.84        49.16 o
  -2   4   5        735.63        725.62        12.58 o
  -1   4   5       1715.46       1785.95        32.00 o
   0   4   5        947.61       1022.41        17.23 o
   1   4   5       1720.52       1816.25        28.17 o
   2   4   5        738.89        733.66        12.83 o
   3   4   5       2725.02       2752.97        45.76 o
   4   4   5        713.96        744.75        16.09 o
   5   4   5        146.88        161.01         5.74 o
   6   4   5        324.74        307.79        10.41 o
   7   4   5        143.59        143.08         6.74 o
   8   4   5          8.91         11.41         3.79 o
   9   4   5         33.58         35.66         3.31 o
  10   4   5         31.55         34.45         3.02 o
 -10   5   5          0.94         -1.47         3.02 o
  -9   5   5         28.25         24.80         3.40 o
  -8   5   5         62.44         59.50         3.88 o
  -7   5   5        362.54        316.47         7.61 o
  -6   5   5        742.01        748.60        21.73 o
  -5   5   5        716.08        733.14        21.04 o
  -4   5   5        137.10        129.33         4.78 o
  -3   5   5        177.08        188.36         4.69 o
  -2   5   5        357.55        319.40         6.54 o
  -1   5   5        351.91        394.58         8.58 o
   0   5   5       6595.98       7195.13       117.63 o
   1   5   5        356.70        394.02         6.85 o
   2   5   5        359.34        312.79         6.76 o
   3   5   5        178.14        186.59         5.04 o
   4   5   5        134.61        137.52         4.85 o
   5   5   5        711.47        704.38        16.96 o
   6   5   5        742.14        713.38        38.24 o
   7   5   5        369.36        334.41         8.64 o
   8   5   5         62.37         67.54         4.21 o
   9   5   5         28.39         27.84         3.19 o
  10   5   5          0.93          2.82         2.96 o
 -10   6   5          7.65          5.60         2.65 o
  -9   6   5         94.99        105.51         8.43 o
  -8   6   5        108.50        108.37         5.33 o
  -7   6   5         73.60         72.85         4.25 o
  -6   6   5        141.90        145.36         6.05 o
  -5   6   5        700.87        694.89        20.45 o
  -4   6   5        624.24        615.51        17.38 o
  -3   6   5       2055.17       2154.12        47.60 o
  -2   6   5        413.83        393.31         8.02 o
  -1   6   5         62.67         53.88         3.23 o
   0   6   5        850.59        880.90        16.39 o
   1   6   5         65.63         55.69         2.49 o
   2   6   5        411.74        390.20         7.59 o
   3   6   5       2057.27       2206.50        40.21 o
   4   6   5        627.25        602.37        15.36 o
   5   6   5        703.37        689.67        13.56 o
   6   6   5        140.03        136.34         6.23 o
   7   6   5         72.85         72.13         4.08 o
   8   6   5        107.54        110.83         5.49 o
   9   6   5         95.40        104.07         5.70 o
  10   6   5          8.15          7.57         2.46 o
 -10   7   5         35.24         34.89         4.17 o
  -9   7   5          4.66          5.11         2.59 o
  -8   7   5         65.31         64.62         3.65 o
  -7   7   5         57.32         52.83         4.18 o
  -6   7   5        289.44        252.08         6.55 o
  -5   7   5        341.40        337.60        10.51 o
  -4   7   5        122.16        117.41         5.00 o
  -3   7   5        427.02        416.44        14.24 o
  -2   7   5         96.25        101.66         4.05 o
  -1   7   5       1310.48       1337.94        21.18 o
   0   7   5       1249.11       1286.62        26.02 o
   1   7   5       1322.90       1363.61        25.18 o
   2   7   5         94.85         93.98         3.53 o
   3   7   5        426.49        425.44        10.73 o
   4   7   5        124.24        115.02         4.98 o
   5   7   5        343.01        337.66        10.97 o
   6   7   5        289.27        256.76         6.94 o
   7   7   5         56.79         60.19         4.10 o
   8   7   5         67.37         69.24         5.13 o
   9   7   5          4.63          4.99         2.77 o
  10   7   5         35.26         34.89         2.92 o
  -9   8   5         91.02         86.52         3.95 o
  -8   8   5         64.42         67.66         3.84 o
  -7   8   5        456.65        459.86         9.19 o
  -6   8   5        666.06        651.52        11.17 o
  -5   8   5        488.62        498.54        15.59 o
  -4   8   5         73.02         73.47         5.83 o
  -3   8   5        893.53        882.51        21.54 o
  -2   8   5        689.48        681.27        17.93 o
  -1   8   5        378.47        396.18         9.34 o
   0   8   5          0.02         -0.79         1.80 o
   1   8   5        380.28        395.47         9.46 o
   2   8   5        691.18        702.44        19.21 o
   3   8   5        896.13        895.40        23.07 o
   4   8   5         73.44         74.80         4.04 o
   5   8   5        489.89        468.79        15.97 o
   6   8   5        660.00        642.14        11.18 o
   7   8   5        452.61        438.27         9.05 o
   8   8   5         65.91         71.72         4.37 o
   9   8   5         91.58         86.16         3.91 o
  -9   9   5         76.29         84.98         3.86 o
  -8   9   5         39.27         30.96         6.78 o
  -7   9   5        143.27        151.43         5.70 o
  -6   9   5         88.63         90.13         4.62 o
  -5   9   5        176.13        164.14         5.62 o
  -4   9   5        795.42        778.10        11.35 o
  -3   9   5         86.07         77.35         6.61 o
  -2   9   5        412.20        416.46        17.60 o
  -1   9   5        389.57        400.96         9.67 o
   0   9   5          0.95          1.18         2.27 o
   1   9   5        386.02        394.05        12.29 o
   2   9   5        412.07        434.69        11.48 o
   3   9   5         84.50         82.35         6.75 o
   4   9   5        792.51        779.88        14.04 o
   5   9   5        176.66        173.56         6.14 o
   6   9   5         88.62         99.23         4.56 o
   7   9   5        142.02        142.30         5.57 o
   8   9   5         40.23         42.34         3.58 o
   9   9   5         76.87         79.28         3.50 o
  -9  10   5         85.41         84.08         5.14 o
  -8  10   5         70.72         67.01         3.70 o
  -7  10   5         14.57         13.60         2.97 o
  -6  10   5          9.17          7.17         3.17 o
  -5  10   5        538.98        535.28         9.02 o
  -4  10   5        198.25        187.01         5.68 o
  -3  10   5         58.22         63.73         5.02 o
  -2  10   5         42.74         39.80         4.74 o
  -1  10   5        562.82        579.67        14.95 o
   0  10   5        828.44        827.20        18.05 o
   1  10   5        567.18        572.98        12.61 o
   2  10   5         40.35         48.27         4.59 o
   3  10   5         56.63         51.67         4.17 o
   4  10   5        197.19        194.66         7.03 o
   5  10   5        536.13        522.49        10.27 o
   6  10   5          8.68         11.69         2.91 o
   7  10   5         14.06         15.68         3.12 o
   8  10   5         69.52         64.74         4.82 o
   9  10   5         84.77         86.36         3.73 o
  -8  11   5         22.15         19.25         2.53 o
  -7  11   5          3.08          3.59         3.50 o
  -6  11   5        416.77        403.33         7.70 o
  -5  11   5        127.15        130.91         4.94 o
  -4  11   5        272.41        277.41         6.35 o
  -3  11   5       1052.12        991.43        14.17 o
  -2  11   5         84.99         78.64         4.10 o
  -1  11   5         38.28         42.71         4.48 o
   0  11   5       1314.75       1246.66        17.77 o
   1  11   5         37.24         35.20         3.40 o
   2  11   5         85.67         85.05         5.19 o
   3  11   5       1055.99        989.27        19.08 o
   4  11   5        273.05        273.12         8.22 o
   5  11   5        126.91        129.04         6.01 o
   6  11   5        414.75        422.59         9.81 o
   7  11   5          3.10         -0.16         2.74 o
   8  11   5         21.96         22.12         2.62 o
  -8  12   5        120.60        108.21         4.31 o
  -7  12   5         16.69         17.94         2.35 o
  -6  12   5         16.05         17.25         3.19 o
  -5  12   5        118.17        119.65         4.60 o
  -4  12   5         11.16         10.55         2.80 o
  -3  12   5        668.25        623.33        18.00 o
  -2  12   5          1.44          4.75         2.92 o
  -1  12   5        153.82        141.69         5.31 o
   0  12   5        172.87        194.71         5.83 o
   1  12   5        152.87        133.70         5.74 o
   2  12   5          1.43          2.62         3.40 o
   3  12   5        667.63        696.89        25.02 o
   4  12   5         11.45         10.63         3.18 o
   5  12   5        116.34        114.44         5.07 o
   6  12   5         15.44         10.40         3.08 o
   7  12   5         17.77         15.67         3.03 o
   8  12   5        119.03        141.64         7.21 o
  -7  13   5        134.61        147.82         5.85 o
  -6  13   5         38.38         42.99         2.69 o
  -5  13   5          2.16         -0.10         2.72 o
  -4  13   5        469.73        454.84         7.72 o
  -3  13   5         52.62         48.80         3.06 o
  -2  13   5        107.18        100.20         4.17 o
  -1  13   5        278.16        265.13         9.15 o
   0  13   5         82.84         76.16         7.00 o
   1  13   5        279.34        281.42         7.79 o
   2  13   5        106.43        109.83         4.64 o
   3  13   5         52.79         51.00         3.96 o
   4  13   5        468.44        456.64         9.50 o
   5  13   5          1.97          2.29         2.67 o
   6  13   5         38.15         34.47         5.52 o
   7  13   5        135.08        140.68         5.70 o
  -6  14   5         40.47         44.04         2.37 o
  -5  14   5         80.79         84.50         3.60 o
  -4  14   5        158.57        158.09         4.73 o
  -3  14   5         81.82         89.79         3.79 o
  -2  14   5        333.10        329.47         6.64 o
  -1  14   5        218.03        230.16         6.22 o
   0  14   5        608.63        663.87        10.55 o
   1  14   5        220.13        224.57         6.54 o
   2  14   5        334.35        313.69         6.76 o
   3  14   5         84.13         91.70         4.08 o
   4  14   5        160.79        160.25         6.50 o
   5  14   5         80.37         83.07         4.65 o
   6  14   5         40.06         45.92         3.75 o
  -5  15   5         45.93         46.20         2.23 o
  -4  15   5         67.12         60.28         2.71 o
  -3  15   5         52.59         52.72         2.57 o
  -2  15   5        157.26        166.45         5.39 o
  -1  15   5        196.02        197.26         5.35 o
   0  15   5        175.43        176.95         4.97 o
   1  15   5        194.12        200.60         5.46 o
   2  15   5        157.09        172.04         5.21 o
   3  15   5         52.58         51.32         2.86 o
   4  15   5         65.61         62.95         4.00 o
   5  15   5         45.61         46.10         3.65 o
  -4  16   5         35.27         38.55         2.81 o
  -3  16   5         68.17         58.76         2.69 o
  -2  16   5         31.80         27.52         2.09 o
  -1  16   5         39.40         38.16         2.36 o
   0  16   5        162.44        151.18         4.36 o
   1  16   5         38.98         45.33         2.61 o
   2  16   5         30.79         29.24         2.30 o
   3  16   5         68.38         60.09         3.30 o
   4  16   5         35.65         36.45         2.54 o
  -3  17   5         48.27         47.22         2.51 o
  -2  17   5         25.49         24.55         2.10 o
  -1  17   5         13.64         12.55         1.71 o
   0  17   5         20.88         19.83         1.90 o
   1  17   5         13.53         12.96         2.00 o
   2  17   5         25.17         24.20         2.17 o
   3  17   5         49.01         28.10         5.13 o
   0   0   6       8997.09      10008.99       216.06 o
   1   0   6        784.98        808.70        12.85 o
   2   0   6       7411.60       7891.75       128.68 o
   3   0   6       2782.08       2865.23        44.30 o
   4   0   6         91.16         80.46         3.35 o
   5   0   6       1071.96       1042.60        21.99 o
   6   0   6        133.45        123.73        10.27 o
   7   0   6       1609.47       1517.30        26.54 o
   8   0   6         25.95         31.65         6.42 o
   9   0   6        253.22        247.30         8.70 o
  10   0   6          9.40         12.12         3.70 o
  11   0   6         13.70         15.88         3.35 o
 -11   1   6         17.82         22.64         3.47 o
 -10   1   6         49.10         44.61         3.72 o
  -9   1   6         13.96         18.00         3.64 o
  -8   1   6        195.00        220.58        12.46 o
  -7   1   6        199.33        173.32         6.35 o
  -6   1   6        164.60        193.22         8.69 o
  -5   1   6        115.09        121.40         6.08 o
  -4   1   6        207.35        242.38         5.83 o
  -3   1   6        487.40        459.34         8.45 o
  -2   1   6       2677.82       2899.34        47.75 o
  -1   1   6        915.84        975.27        16.48 o
   0   1   6        282.99        253.10         4.42 o
   1   1   6        915.63        975.85        15.40 o
   2   1   6       2673.37       2953.05        45.56 o
   3   1   6        489.27        459.69         7.89 o
   4   1   6        205.90        247.17         6.56 o
   5   1   6        117.53        117.14         5.19 o
   6   1   6        164.22        175.84         7.88 o
   7   1   6        199.69        178.34         6.09 o
   8   1   6        195.07        191.42         8.13 o
   9   1   6         13.50         16.27         3.60 o
  10   1   6         48.39         53.41         3.59 o
  11   1   6         17.61         20.58         3.05 o
 -10   2   6         25.85         29.11         3.65 o
  -9   2   6         53.03         46.28         3.95 o
  -8   2   6        141.43        155.28         6.50 o
  -7   2   6       1163.13       1116.08        17.63 o
  -6   2   6        447.55        422.22        13.07 o
  -5   2   6        206.42        213.45         8.44 o
  -4   2   6        352.82        367.31         7.88 o
  -3   2   6       2634.04       2769.75        49.56 o
  -2   2   6        820.20        902.87        15.36 o
  -1   2   6       2477.05       2489.19        41.09 o
   0   2   6         38.75         41.85         1.61 o
   1   2   6       2467.63       2436.26        37.65 o
   2   2   6        813.13        893.24        14.31 o
   3   2   6       2617.41       2717.78        48.80 o
   4   2   6        353.65        382.77         7.69 o
   5   2   6        207.96        203.66         6.85 o
   6   2   6        447.39        440.25        11.18 o
   7   2   6       1161.13       1114.35        17.47 o
   8   2   6        143.14        155.40         5.93 o
   9   2   6         53.40         51.78         4.40 o
  10   2   6         26.12         26.67         3.14 o
 -10   3   6          1.74          5.31         3.16 o
  -9   3   6         28.43         28.24         3.42 o
  -8   3   6         99.34         96.83         5.15 o
  -7   3   6        644.93        619.46        11.38 o
  -6   3   6        567.85        551.40        16.09 o
  -5   3   6         68.79         79.33         4.79 o
  -4   3   6        243.14        230.12         5.76 o
  -3   3   6        764.71        828.60        15.63 o
  -2   3   6        108.34        120.34         3.32 o
  -1   3   6        117.60        129.23         2.81 o
   0   3   6       2767.80       3055.39        47.07 o
   1   3   6        116.10        126.72         2.81 o
   2   3   6        109.49        120.21         3.11 o
   3   3   6        769.17        838.96        14.76 o
   4   3   6        245.60        231.66         6.58 o
   5   3   6         68.00         73.03         4.22 o
   6   3   6        569.31        570.13        14.60 o
   7   3   6        643.68        632.69        11.65 o
   8   3   6         99.53        101.51         5.17 o
   9   3   6         28.32         30.21         3.38 o
  10   3   6          1.85          2.45         2.72 o
 -10   4   6         21.05         23.15         3.33 o
  -9   4   6         33.66         40.06         3.52 o
  -8   4   6        112.17        120.36         5.64 o
  -7   4   6         90.67         74.05         4.62 o
  -6   4   6        624.47        661.40        41.08 o
  -5   4   6        203.47        222.31        13.39 o
  -4   4   6        297.61        286.96         6.84 o
  -3   4   6        758.80        816.93        15.53 o
  -2   4   6        228.51        243.17         5.30 o
  -1   4   6       9632.29      10285.63       167.77 o
   0   4   6        261.59        301.42         5.75 o
   1   4   6       9640.62      10303.60       157.40 o
   2   4   6        228.41        249.57         5.70 o
   3   4   6        762.26        831.20        14.74 o
   4   4   6        297.91        289.17         7.22 o
   5   4   6        203.48        210.91         6.64 o
   6   4   6        625.17        601.60        23.29 o
   7   4   6         90.45         97.91         5.39 o
   8   4   6        113.00        123.40         5.59 o
   9   4   6         34.32         32.93         3.28 o
  10   4   6         20.47         22.46         3.28 o
 -10   5   6         90.19         98.13         7.37 o
  -9   5   6        145.73        153.17         9.05 o
  -8   5   6        638.73        649.25        13.69 o
  -7   5   6         44.09         32.04         3.91 o
  -6   5   6         51.14         41.60         4.36 o
  -5   5   6        656.37        669.68        19.74 o
  -4   5   6        115.73         96.25         8.17 o
  -3   5   6        511.68        522.37        11.55 o
  -2   5   6        589.49        674.22        12.87 o
  -1   5   6       2870.00       3222.76        53.19 o
   0   5   6       1706.79       1656.83        30.01 o
   1   5   6       2878.23       3214.08        53.13 o
   2   5   6        586.82        657.17        12.87 o
   3   5   6        513.57        511.03        10.56 o
   4   5   6        116.00        100.18         4.55 o
   5   5   6        653.36        663.60        13.06 o
   6   5   6         51.11         38.32         4.78 o
   7   5   6         42.78         32.29         4.15 o
   8   5   6        637.02        645.52        11.85 o
   9   5   6        146.09        147.87         5.61 o
  10   5   6         88.99         94.88         4.40 o
 -10   6   6        106.35        102.87         6.49 o
  -9   6   6          1.72          3.84         2.86 o
  -8   6   6         47.81         42.46         3.72 o
  -7   6   6         33.56         25.71         8.28 o
  -6   6   6        838.62        810.57        12.46 o
  -5   6   6       1135.10       1149.80        32.08 o
  -4   6   6        663.10        666.56        19.41 o
  -3   6   6        478.92        477.96        10.92 o
  -2   6   6        236.19        247.70         5.69 o
  -1   6   6        896.59        935.78        17.53 o
   0   6   6       4490.13       4970.15        96.79 o
   1   6   6        896.29        942.18        17.78 o
   2   6   6        236.27        240.49         5.95 o
   3   6   6        475.87        479.53        10.31 o
   4   6   6        658.68        659.81        12.72 o
   5   6   6       1142.80       1134.43        20.84 o
   6   6   6        841.55        792.20        13.19 o
   7   6   6         32.83         41.64        11.08 o
   8   6   6         45.85         43.82         3.71 o
   9   6   6          1.55          3.35         2.63 o
  10   6   6        107.13        107.33         4.49 o
 -10   7   6         25.40         25.16         2.68 o
  -9   7   6         17.65         26.11         2.91 o
  -8   7   6         35.99         36.83         3.30 o
  -7   7   6          5.10          6.94         3.61 o
  -6   7   6        280.17        283.76         7.45 o
  -5   7   6       1241.63       1156.85        17.73 o
  -4   7   6         58.00         68.40         8.36 o
  -3   7   6        519.02        490.62        10.38 o
  -2   7   6        784.32        818.49        17.32 o
  -1   7   6       1353.56       1359.17        25.10 o
   0   7   6         27.83         21.51         2.33 o
   1   7   6       1354.28       1398.91        28.41 o
   2   7   6        785.24        808.60        17.43 o
   3   7   6        519.15        517.03        10.46 o
   4   7   6         57.07         58.73         4.19 o
   5   7   6       1234.71       1190.44        17.95 o
   6   7   6        281.64        283.06         7.09 o
   7   7   6          5.19          6.79         3.28 o
   8   7   6         36.25         43.09         3.69 o
   9   7   6         17.54         25.40         2.83 o
  10   7   6         24.18         17.93         2.39 o
  -9   8   6          5.17          5.47         2.75 o
  -8   8   6          7.21          7.90         3.07 o
  -7   8   6         87.15         89.80         5.55 o
  -6   8   6        485.39        465.49         9.10 o
  -5   8   6       1918.97       1886.78        23.54 o
  -4   8   6        841.99        866.23        24.52 o
  -3   8   6         46.21         45.64         5.42 o
  -2   8   6        103.12        114.46         4.14 o
  -1   8   6       1465.81       1538.07        28.40 o
   0   8   6        513.49        561.06        12.74 o
   1   8   6       1462.99       1616.18        35.03 o
   2   8   6        103.09        105.56         4.82 o
   3   8   6         47.48         57.43         3.97 o
   4   8   6        841.79        866.47        17.73 o
   5   8   6       1914.24       1852.77        29.12 o
   6   8   6        484.06        469.33         9.40 o
   7   8   6         86.27         87.16         6.21 o
   8   8   6          7.34          7.73         3.02 o
   9   8   6          5.04          2.78         2.57 o
  -9   9   6         90.69        102.60         4.28 o
  -8   9   6          1.27          1.96         2.79 o
  -7   9   6        140.36        154.63         5.47 o
  -6   9   6         55.15         57.24         3.88 o
  -5   9   6        328.63        328.60         6.81 o
  -4   9   6        102.38        109.31         5.05 o
  -3   9   6        165.77        168.07         9.50 o
  -2   9   6         12.52         17.20         1.95 o
  -1   9   6        115.48        114.15         6.36 o
   0   9   6        667.32        669.73        17.84 o
   1   9   6        117.26        114.62         6.36 o
   2   9   6         11.89         11.13         3.16 o
   3   9   6        167.38        174.98         6.73 o
   4   9   6        101.08         94.19         5.97 o
   5   9   6        331.85        342.88         8.51 o
   6   9   6         54.28         51.29         3.45 o
   7   9   6        136.89        145.26         5.65 o
   8   9   6          1.33          7.57         2.67 o
   9   9   6         91.87         97.87         3.92 o
  -9  10   6        356.84        311.18        11.67 o
  -8  10   6        120.67        126.85         5.15 o
  -7  10   6         84.37         78.61         4.57 o
  -6  10   6         90.30         84.43         4.02 o
  -5  10   6        119.07        126.57         5.45 o
  -4  10   6        437.13        452.37         8.11 o
  -3  10   6         99.57         87.04         4.41 o
  -2  10   6        104.26         99.99         4.64 o
  -1  10   6        453.50        450.47        17.32 o
   0  10   6         17.96         13.12         2.95 o
   1  10   6        454.33        437.94        10.69 o
   2  10   6        102.28         96.96         7.78 o
   3  10   6        100.86         95.92         5.50 o
   4  10   6        437.20        457.99        11.63 o
   5  10   6        116.51        132.37         9.97 o
   6  10   6         88.22         86.72         4.60 o
   7  10   6         84.18         87.80         5.43 o
   8  10   6        122.51        137.26         6.14 o
   9  10   6        356.95        409.20         9.73 o
  -8  11   6         59.29         63.32         5.11 o
  -7  11   6         41.38         41.81         2.83 o
  -6  11   6         70.30         67.67         3.54 o
  -5  11   6          2.49          0.56         2.69 o
  -4  11   6         56.35         49.33         6.47 o
  -3  11   6        318.47        314.82         6.69 o
  -2  11   6        308.64        333.55         7.04 o
  -1  11   6       1108.30       1047.02        14.41 o
   0  11   6        342.64        311.58         7.05 o
   1  11   6       1110.29       1034.15        16.08 o
   2  11   6        308.41        316.81         8.37 o
   3  11   6        315.31        306.73         8.69 o
   4  11   6         57.32         57.70         5.79 o
   5  11   6          2.66          5.05         2.97 o
   6  11   6         71.44         77.33         3.80 o
   7  11   6         40.35         46.59         3.67 o
   8  11   6         58.31         56.56         3.01 o
  -8  12   6         10.96         12.02         2.03 o
  -7  12   6         17.76         16.36         2.47 o
  -6  12   6          9.81         10.18         3.51 o
  -5  12   6         20.70         22.56         2.69 o
  -4  12   6        122.03        134.07         4.73 o
  -3  12   6        224.50        213.61         5.65 o
  -2  12   6        231.44        214.80         5.82 o
  -1  12   6        147.46        137.97         5.08 o
   0  12   6         23.77         23.02         3.33 o
   1  12   6        147.47        142.84         6.09 o
   2  12   6        234.37        218.30         6.68 o
   3  12   6        224.35        216.88         7.17 o
   4  12   6        122.41        134.99         5.69 o
   5  12   6         20.77         18.76         2.88 o
   6  12   6         10.40         13.38         3.22 o
   7  12   6         17.66         23.23         2.99 o
   8  12   6         10.85         11.62         2.54 o
  -7  13   6        156.10        163.90         5.29 o
  -6  13   6         49.15         49.24         2.60 o
  -5  13   6        117.32        123.17         7.45 o
  -4  13   6          9.23          5.50         2.48 o
  -3  13   6         21.04         21.61         2.68 o
  -2  13   6        268.58        292.48         6.49 o
  -1  13   6        177.47        165.20         5.26 o
   0  13   6         93.68        109.35         4.33 o
   1  13   6        178.56        168.00         5.80 o
   2  13   6        270.07        290.75         6.77 o
   3  13   6         22.40         24.81         3.61 o
   4  13   6          9.69          9.65         2.69 o
   5  13   6        116.02        143.20         6.00 o
   6  13   6         49.89         51.06         3.92 o
   7  13   6        156.10        184.27         7.27 o
  -6  14   6         12.15         13.87         1.89 o
  -5  14   6         35.07         38.23         2.47 o
  -4  14   6        243.51        254.76         6.88 o
  -3  14   6         94.76         86.45         3.53 o
  -2  14   6         80.32         63.00         2.97 o
  -1  14   6        375.92        385.33         6.99 o
   0  14   6        157.81        138.04         5.19 o
   1  14   6        374.52        367.87         7.14 o
   2  14   6         80.18         69.44         3.39 o
   3  14   6         93.39         82.77         7.47 o
   4  14   6        241.52        252.86         8.71 o
   5  14   6         34.62         36.03         3.59 o
   6  14   6         12.00         15.20         2.76 o
  -5  15   6         31.77         27.73         1.98 o
  -4  15   6          7.70          9.40         2.04 o
  -3  15   6        173.41        168.97         4.44 o
  -2  15   6         18.06         21.51         3.33 o
  -1  15   6         14.27         11.34         2.29 o
   0  15   6         11.05         11.78         2.60 o
   1  15   6         15.01         14.49         3.02 o
   2  15   6         18.00         21.14         2.65 o
   3  15   6        175.07        167.44         5.05 o
   4  15   6          7.85          4.45         2.30 o
   5  15   6         31.48         31.42         4.55 o
  -4  16   6         32.52         31.06         2.08 o
  -3  16   6         10.15         12.04         1.71 o
  -2  16   6          7.98         11.02         1.96 o
  -1  16   6         94.80         86.77         3.28 o
   0  16   6          3.13          3.23         2.09 o
   1  16   6         94.98        104.48         5.43 o
   2  16   6          8.05         10.60         2.16 o
   3  16   6         10.06         10.45         2.03 o
   4  16   6         32.18         24.10         2.99 o
  -2  17   6         58.05         63.33         3.78 o
  -1  17   6        131.01        126.36         6.59 o
   0  17   6          7.44          9.25         1.85 o
   1  17   6        131.14        123.32         8.34 o
   2  17   6         59.22         65.04         3.97 o
   1   0   7          1.33          0.95         0.91 o
   2   0   7       1806.43       2003.73        36.07 o
   3   0   7        482.02        514.33         9.45 o
   4   0   7       2494.31       2487.26        49.40 o
   5   0   7        199.96        205.33         9.13 o
   6   0   7        260.07        249.89        10.11 o
   7   0   7         32.70         18.81         3.64 o
   8   0   7         34.52         23.66         3.83 o
   9   0   7         73.21         86.37         5.01 o
  10   0   7        283.36        304.49         9.32 o
 -10   1   7         19.75         23.69         3.98 o
  -9   1   7         26.02         17.12         3.64 o
  -8   1   7         51.89         42.20         4.01 o
  -7   1   7        158.30        157.57         6.35 o
  -6   1   7        132.97        132.24         7.74 o
  -5   1   7         32.59         38.94         5.12 o
  -4   1   7        477.26        475.46        10.94 o
  -3   1   7       3043.99       3405.83        56.37 o
  -2   1   7       2301.17       2456.45        40.75 o
  -1   1   7       2725.29       3008.07        49.65 o
   0   1   7         59.25         62.40         1.98 o
   1   1   7       2736.49       2998.10        49.48 o
   2   1   7       2315.21       2467.23        40.95 o
   3   1   7       3049.26       3413.60        52.80 o
   4   1   7        479.53        475.71        11.35 o
   5   1   7         34.30         38.23         3.49 o
   6   1   7        132.16        126.51         7.41 o
   7   1   7        158.72        165.42         6.91 o
   8   1   7         51.95         36.50         4.12 o
   9   1   7         27.71         22.99         3.95 o
  10   1   7         19.38         27.85         3.30 o
 -10   2   7         48.24         55.55         4.72 o
  -9   2   7         51.17         50.32         4.27 o
  -8   2   7        199.64        201.61         6.69 o
  -7   2   7         37.50         30.76         4.12 o
  -6   2   7        385.16        377.75        12.70 o
  -5   2   7        295.70        316.08        11.47 o
  -4   2   7        656.35        724.94        15.64 o
  -3   2   7        356.33        418.13         9.48 o
  -2   2   7        390.38        414.30         7.74 o
  -1   2   7        557.33        551.46         9.82 o
   0   2   7        818.29        760.86        13.15 o
   1   2   7        559.07        555.84         9.21 o
   2   2   7        394.13        423.77         7.37 o
   3   2   7        357.71        400.94         7.77 o
   4   2   7        650.07        724.53        14.36 o
   5   2   7        298.03        300.27         8.40 o
   6   2   7        381.59        359.79        11.37 o
   7   2   7         38.30         37.49         4.12 o
   8   2   7        199.69        200.19         6.72 o
   9   2   7         51.46         49.53         4.48 o
  10   2   7         47.39         48.10         3.94 o
 -10   3   7          4.85          1.91         3.62 o
  -9   3   7        143.93        165.52         6.90 o
  -8   3   7        255.90        248.31         7.36 o
  -7   3   7         48.28         39.28         4.39 o
  -6   3   7        459.21        480.00        11.74 o
  -5   3   7        255.24        259.08         9.39 o
  -4   3   7        359.12        387.03         9.34 o
  -3   3   7        313.51        265.07         6.69 o
  -2   3   7       1201.75       1262.66        21.43 o
  -1   3   7       5733.47       6369.51       112.58 o
   0   3   7        477.29        547.20         9.79 o
   1   3   7       5734.43       6378.10        97.72 o
   2   3   7       1193.27       1248.07        23.03 o
   3   3   7        313.03        271.73         5.49 o
   4   3   7        359.76        391.50         7.69 o
   5   3   7        256.04        237.07         8.18 o
   6   3   7        461.64        462.16        11.98 o
   7   3   7         48.74         48.82         4.24 o
   8   3   7        252.99        258.78         7.02 o
   9   3   7        143.28        156.93         6.22 o
  10   3   7          4.87          3.20         2.92 o
 -10   4   7         46.24         52.70         4.05 o
  -9   4   7         42.90         43.27         5.04 o
  -8   4   7        170.42        173.66         7.04 o
  -7   4   7        115.37         97.24         5.07 o
  -6   4   7        536.64        511.30        11.99 o
  -5   4   7        242.81        231.84         9.04 o
  -4   4   7        959.37       1005.34        21.01 o
  -3   4   7        815.61        837.63        17.58 o
  -2   4   7       1732.18       1884.97        34.09 o
  -1   4   7        293.98        318.43         6.20 o
   0   4   7       5711.76       6166.42       101.12 o
   1   4   7        297.43        312.96         6.71 o
   2   4   7       1745.57       1871.96        31.49 o
   3   4   7        811.56        844.28        16.38 o
   4   4   7        956.80        957.91        19.17 o
   5   4   7        238.51        223.31         6.30 o
   6   4   7        538.12        495.82        11.96 o
   7   4   7        117.56        111.96         6.01 o
   8   4   7        168.51        155.86         6.93 o
   9   4   7         42.62         36.75         4.39 o
  10   4   7         46.33         44.07         2.96 o
 -10   5   7         38.90         39.30         3.14 o
  -9   5   7         14.72         16.65         3.65 o
  -8   5   7         38.62         34.29         3.67 o
  -7   5   7       1227.80       1256.86        22.10 o
  -6   5   7        284.99        276.99         7.53 o
  -5   5   7        406.25        385.45        13.56 o
  -4   5   7        558.11        571.65        14.92 o
  -3   5   7        916.71        942.10        19.73 o
  -2   5   7         34.89         33.84         2.68 o
  -1   5   7        547.88        589.28        11.49 o
   0   5   7       3299.56       3810.29        62.86 o
   1   5   7        553.18        597.56        12.90 o
   2   5   7         34.08         30.22         2.43 o
   3   5   7        914.53        944.66        18.27 o
   4   5   7        552.81        571.90        10.63 o
   5   5   7        405.95        382.56         9.20 o
   6   5   7        280.58        279.61         7.91 o
   7   5   7       1221.46       1241.77        30.70 o
   8   5   7         38.34         32.79         3.67 o
   9   5   7         14.86         14.94         3.17 o
  10   5   7         39.11         38.96         2.65 o
 -10   6   7         25.76         36.25         3.08 o
  -9   6   7         74.41         74.52         4.35 o
  -8   6   7        373.02        373.07        10.35 o
  -7   6   7        151.12        140.92         6.11 o
  -6   6   7         24.15         25.15         3.49 o
  -5   6   7        267.91        265.74        11.81 o
  -4   6   7       1521.25       1511.99        35.09 o
  -3   6   7         63.44         59.92         3.21 o
  -2   6   7        779.21        844.11        17.83 o
  -1   6   7       1257.62       1400.40        25.80 o
   0   6   7        574.26        587.45        11.61 o
   1   6   7       1255.62       1409.04        26.11 o
   2   6   7        776.96        835.51        17.89 o
   3   6   7         64.07         55.93         3.60 o
   4   6   7       1529.37       1523.11        30.01 o
   5   6   7        267.54        259.94         9.16 o
   6   6   7         22.63         26.42         3.37 o
   7   6   7        149.52        148.34         5.84 o
   8   6   7        375.19        394.55         8.88 o
   9   6   7         75.22         72.74         3.84 o
  10   6   7         26.51         31.80         3.13 o
  -9   7   7         71.68         73.58         4.95 o
  -8   7   7        133.68        136.05         5.73 o
  -7   7   7       1012.16       1029.16        15.95 o
  -6   7   7         82.98         85.76         4.39 o
  -5   7   7        147.82        151.37         5.73 o
  -4   7   7        173.23        192.70        10.10 o
  -3   7   7        328.34        330.88         8.24 o
  -2   7   7        550.29        569.16        13.45 o
  -1   7   7        368.90        400.68         8.61 o
   0   7   7       1206.67       1352.69        27.57 o
   1   7   7        370.68        414.55         9.88 o
   2   7   7        548.85        568.76        14.12 o
   3   7   7        330.09        321.94         7.72 o
   4   7   7        171.15        177.60         8.50 o
   5   7   7        147.90        124.57         7.22 o
   6   7   7         83.51         86.77         4.40 o
   7   7   7       1016.15       1014.29        15.73 o
   8   7   7        132.53        133.13         5.32 o
   9   7   7         71.30         68.05         3.48 o
  -9   8   7         77.41         94.69         4.52 o
  -8   8   7        270.27        294.03         9.84 o
  -7   8   7         41.33         38.60         3.39 o
  -6   8   7        413.51        389.71        10.47 o
  -5   8   7         18.10         18.92         2.94 o
  -4   8   7        535.15        497.12         7.99 o
  -3   8   7        147.37        181.82        17.10 o
  -2   8   7         65.92         63.17         6.46 o
  -1   8   7        283.53        258.14         6.21 o
   0   8   7        723.01        758.34        21.24 o
   1   8   7        279.18        267.09         7.12 o
   2   8   7         65.90         66.63         7.13 o
   3   8   7        150.22        160.06         6.47 o
   4   8   7        531.91        492.76        10.19 o
   5   8   7         18.07         24.00         3.31 o
   6   8   7        408.40        385.71         9.47 o
   7   8   7         41.33         43.32         3.62 o
   8   8   7        269.12        280.58         8.80 o
   9   8   7         77.50         80.07         3.87 o
  -9   9   7         56.71         41.60         5.34 o
  -8   9   7        140.74        142.87         5.19 o
  -7   9   7        199.81        193.71         5.58 o
  -6   9   7        291.41        273.43         6.69 o
  -5   9   7        916.79        866.30        12.53 o
  -4   9   7        221.68        225.26         5.93 o
  -3   9   7        315.86        269.36         6.17 o
  -2   9   7        426.69        440.55        10.91 o
  -1   9   7        279.83        256.01         8.11 o
   0   9   7         58.23         55.99         3.61 o
   1   9   7        280.53        267.52         7.65 o
   2   9   7        420.94        433.11        11.44 o
   3   9   7        310.74        287.70         7.85 o
   4   9   7        220.92        214.63         8.46 o
   5   9   7        922.74        877.92        15.27 o
   6   9   7        292.29        262.72         6.65 o
   7   9   7        198.21        189.50         5.97 o
   8   9   7        141.20        133.12         5.45 o
   9   9   7         55.91         58.90         3.15 o
  -8  10   7         83.69         98.90         4.67 o
  -7  10   7        139.73        125.11         8.44 o
  -6  10   7         27.85         32.25         3.19 o
  -5  10   7        354.71        357.18         7.14 o
  -4  10   7        553.00        535.65         8.69 o
  -3  10   7        194.37        180.15         5.65 o
  -2  10   7        395.05        380.17         8.78 o
  -1  10   7         13.79          9.64         2.42 o
   0  10   7        230.55        223.47         6.62 o
   1  10   7         12.51          8.26         3.29 o
   2  10   7        395.24        382.32        13.35 o
   3  10   7        192.99        179.09         7.10 o
   4  10   7        554.23        522.36        11.75 o
   5  10   7        357.58        353.06         8.25 o
   6  10   7         28.00         34.11         2.99 o
   7  10   7        142.81        137.54         5.91 o
   8  10   7         82.05         90.77         4.18 o
  -8  11   7        103.81         98.95         5.41 o
  -7  11   7         67.96         63.74         3.25 o
  -6  11   7         15.31         14.29         2.82 o
  -5  11   7         81.87         79.74         3.87 o
  -4  11   7        492.73        508.98         8.26 o
  -3  11   7        193.47        190.67         5.19 o
  -2  11   7        179.09        169.35         5.47 o
  -1  11   7        103.98        119.87         4.83 o
   0  11   7          0.03          1.43         3.15 o
   1  11   7        104.28        118.51         4.75 o
   2  11   7        176.42        182.74         6.77 o
   3  11   7        193.49        193.62         7.25 o
   4  11   7        490.49        494.26        11.01 o
   5  11   7         80.35         84.25         5.18 o
   6  11   7         15.66         17.54         2.62 o
   7  11   7         67.04         71.74         3.71 o
   8  11   7        102.90        109.91         6.83 o
  -7  12   7         48.22         49.24         2.77 o
  -6  12   7         78.27         82.16         4.25 o
  -5  12   7         15.94         13.93         2.71 o
  -4  12   7        161.91        154.36         4.82 o
  -3  12   7        238.46        225.46         5.41 o
  -2  12   7        172.59        168.41         7.36 o
  -1  12   7         65.39         64.36         3.40 o
   0  12   7          1.62          1.06         2.97 o
   1  12   7         64.92         66.15         3.74 o
   2  12   7        173.71        180.08         6.65 o
   3  12   7        242.30        240.25         7.58 o
   4  12   7        159.96        153.72         5.98 o
   5  12   7         15.62         16.37         2.77 o
   6  12   7         78.20         87.43         4.50 o
   7  12   7         48.89         54.75         6.03 o
  -7  13   7         24.62         27.01         2.12 o
  -6  13   7         23.59         21.80         2.43 o
  -5  13   7         20.00         25.61         2.49 o
  -4  13   7         10.34          9.64         2.42 o
  -3  13   7         38.12         32.97         2.68 o
  -2  13   7         10.47          4.40         2.76 o
  -1  13   7         22.17         22.37         2.81 o
   0  13   7        120.07        131.45         4.95 o
   1  13   7         22.47         26.72         3.24 o
   2  13   7          9.93          5.74         3.05 o
   3  13   7         39.03         42.54         3.71 o
   4  13   7         10.32         13.10         2.85 o
   5  13   7         20.97         26.23         2.79 o
   6  13   7         23.23         25.40         4.03 o
   7  13   7         23.94         27.09         2.97 o
  -6  14   7         81.35         87.43         3.14 o
  -5  14   7        151.37        163.73         4.84 o
  -4  14   7         82.83         84.58         3.54 o
  -3  14   7         18.97         19.24         2.38 o
  -2  14   7          0.26          2.12         2.31 o
  -1  14   7         45.21         44.55         2.81 o
   0  14   7        405.41        405.89         7.84 o
   1  14   7         44.57         42.84         3.15 o
   2  14   7          0.18         -0.17         2.75 o
   3  14   7         19.60         23.94         4.47 o
   4  14   7         83.91         88.61         4.75 o
   5  14   7        151.71        181.10         5.49 o
   6  14   7         82.16         90.51         4.79 o
  -5  15   7         20.38         19.58         1.75 o
  -4  15   7          2.76          3.17         1.92 o
  -3  15   7         73.31         76.17         3.74 o
  -2  15   7         13.08         10.88         2.09 o
  -1  15   7          6.42          5.50         2.49 o
   0  15   7         28.08         30.01         3.67 o
   1  15   7          6.02          5.97         2.51 o
   2  15   7         13.31         14.44         2.51 o
   3  15   7         74.46         80.14         4.05 o
   4  15   7          2.82          4.40         2.26 o
   5  15   7         19.90         17.03         2.84 o
  -4  16   7         19.51         18.60         1.96 o
  -3  16   7         13.05         12.07         1.87 o
  -2  16   7         92.90         85.64         2.93 o
  -1  16   7         21.87         20.59         2.23 o
   0  16   7         46.06         43.66         2.83 o
   1  16   7         21.31         19.49         2.25 o
   2  16   7         93.54         89.55         4.91 o
   3  16   7         12.91         13.63         1.88 o
   4  16   7         19.75         16.19         2.21 o
  -2  17   7          9.40          5.13         4.68 o
  -1  17   7         60.47         67.35         2.74 o
   0  17   7         34.63         27.98         3.66 o
   1  17   7         60.22         62.34         3.98 o
   0   0   8          0.64          1.03         1.71 o
   1   0   8        304.32        357.91         6.83 o
   2   0   8       2022.22       2205.02        36.83 o
   3   0   8        854.06        910.57        16.07 o
   4   0   8         77.12         92.54         4.52 o
   5   0   8        286.94        298.32        10.43 o
   6   0   8         24.55         23.35         4.29 o
   7   0   8        407.99        354.70         9.12 o
   8   0   8          1.27          1.74         4.04 o
   9   0   8          2.23          3.44         4.04 o
  10   0   8         13.13         16.72         3.99 o
 -10   1   8         75.56         67.53        11.49 o
  -9   1   8         25.59         24.64         4.40 o
  -8   1   8         42.61         34.89         4.29 o
  -7   1   8         87.56         76.37         4.93 o
  -6   1   8        645.19        611.49        12.57 o
  -5   1   8        490.85        522.03        15.71 o
  -4   1   8         94.60         75.65         4.54 o
  -3   1   8       1418.92       1528.21        30.87 o
  -2   1   8        929.13       1022.28        17.66 o
  -1   1   8       1773.70       1884.57        31.52 o
   0   1   8       2640.93       2696.62        44.69 o
   1   1   8       1770.94       1856.06        29.00 o
   2   1   8        933.88       1027.81        17.79 o
   3   1   8       1414.42       1540.48        26.28 o
   4   1   8         95.82         74.79         4.32 o
   5   1   8        485.96        514.51        15.14 o
   6   1   8        644.12        588.25        13.68 o
   7   1   8         87.72         80.76         4.96 o
   8   1   8         42.38         34.30         4.16 o
   9   1   8         25.42         22.03         3.99 o
  10   1   8         75.56         79.95         5.46 o
 -10   2   8         63.54         78.12         5.48 o
  -9   2   8          0.12         -0.43         3.82 o
  -8   2   8         25.60         32.49         4.05 o
  -7   2   8        585.74        537.27        11.47 o
  -6   2   8        170.99        156.65         5.87 o
  -5   2   8        306.10        276.70        12.65 o
  -4   2   8       1100.96       1154.27        26.97 o
  -3   2   8        422.23        441.14        11.33 o
  -2   2   8         44.95         43.77         2.33 o
  -1   2   8        405.90        468.87         8.67 o
   0   2   8        429.96        517.07        10.22 o
   1   2   8        409.77        461.47         8.58 o
   2   2   8         46.90         47.02         2.30 o
   3   2   8        424.44        439.70         8.65 o
   4   2   8       1103.68       1103.15        25.77 o
   5   2   8        304.91        270.04         9.43 o
   6   2   8        169.92        155.18         6.61 o
   7   2   8        584.84        561.47        11.44 o
   8   2   8         25.52         27.30         3.75 o
   9   2   8          0.13          0.37         3.69 o
  10   2   8         62.48         63.19         3.84 o
 -10   3   8         28.85         35.31         4.00 o
  -9   3   8        172.78        191.37         8.69 o
  -8   3   8        117.71        109.08         6.50 o
  -7   3   8         56.78         55.03         4.63 o
  -6   3   8        240.24        234.68         7.60 o
  -5   3   8        196.32        182.86        11.99 o
  -4   3   8         35.65         34.25         4.35 o
  -3   3   8        772.12        803.63        19.13 o
  -2   3   8       1103.05       1189.97        24.14 o
  -1   3   8        758.24        834.38        15.74 o
   0   3   8       1425.86       1522.51        25.79 o
   1   3   8        752.76        835.34        15.83 o
   2   3   8       1099.48       1196.76        20.58 o
   3   3   8        774.50        816.07        13.71 o
   4   3   8         35.81         43.43         2.81 o
   5   3   8        197.06        178.24         6.27 o
   6   3   8        239.76        225.22         8.63 o
   7   3   8         58.52         61.18         4.35 o
   8   3   8        119.89        120.66         5.46 o
   9   3   8        172.58        187.43        10.59 o
  10   3   8         28.15         28.83         3.27 o
 -10   4   8         52.81         50.02         4.49 o
  -9   4   8         34.05         43.52         4.00 o
  -8   4   8        107.55        113.83         6.22 o
  -7   4   8        199.85        191.28         9.07 o
  -6   4   8        833.82        780.79        13.88 o
  -5   4   8        447.98        455.35        15.90 o
  -4   4   8       1671.71       1741.09        35.45 o
  -3   4   8         51.97         69.45         3.65 o
  -2   4   8        384.95        451.48         9.26 o
  -1   4   8        472.37        513.21        11.56 o
   0   4   8        886.54        979.37        20.06 o
   1   4   8        468.54        536.29        10.71 o
   2   4   8        385.27        429.51         9.12 o
   3   4   8         51.36         67.29         3.52 o
   4   4   8       1675.50       1691.52        25.76 o
   5   4   8        448.72        438.88        10.04 o
   6   4   8        835.06        792.71        13.57 o
   7   4   8        197.94        195.06        11.58 o
   8   4   8        111.93        115.28         5.70 o
   9   4   8         34.53         35.39         3.65 o
  10   4   8         53.56         52.01         3.50 o
 -10   5   8         29.30         27.51         3.41 o
  -9   5   8         64.32         76.17         4.55 o
  -8   5   8         92.51         95.29         6.87 o
  -7   5   8        266.40        264.17         7.49 o
  -6   5   8        199.65        209.09         6.72 o
  -5   5   8        164.67        170.20        16.62 o
  -4   5   8         26.09         27.71         6.14 o
  -3   5   8        605.94        661.30        25.58 o
  -2   5   8       1305.58       1417.88        26.22 o
  -1   5   8        351.82        379.95         8.07 o
   0   5   8        134.05        176.07         5.80 o
   1   5   8        357.05        380.93         8.32 o
   2   5   8       1298.74       1412.10        26.33 o
   3   5   8        594.06        656.95        13.61 o
   4   5   8         25.76         26.18         3.83 o
   5   5   8        167.42        152.49         9.24 o
   6   5   8        199.16        204.50         7.14 o
   7   5   8        267.26        258.32         7.70 o
   8   5   8         93.87         98.97         4.99 o
   9   5   8         65.11         70.91         4.18 o
  10   5   8         29.98         28.35         2.51 o
  -9   6   8         10.83         12.74         2.89 o
  -8   6   8         16.71         27.84         3.48 o
  -7   6   8        179.26        178.86         8.77 o
  -6   6   8        893.90        885.43        15.24 o
  -5   6   8        904.67        848.60        18.53 o
  -4   6   8        246.07        230.20         8.76 o
  -3   6   8        676.87        704.27        19.44 o
  -2   6   8         37.47         37.69         3.03 o
  -1   6   8         71.91         76.11         3.35 o
   0   6   8        122.02        118.43         4.01 o
   1   6   8         72.16         78.04         3.85 o
   2   6   8         37.92         39.27         3.13 o
   3   6   8        679.37        711.31        12.78 o
   4   6   8        248.32        223.14         6.70 o
   5   6   8        905.44        858.54        20.58 o
   6   6   8        886.34        890.18        14.91 o
   7   6   8        181.00        175.94         5.97 o
   8   6   8         17.26         21.58         3.21 o
   9   6   8         10.53         12.91         2.61 o
  -9   7   8          8.45          7.05         2.94 o
  -8   7   8        101.19        107.27         5.50 o
  -7   7   8         11.52         13.22         3.36 o
  -6   7   8        624.67        656.68        35.39 o
  -5   7   8       1024.60       1004.08        14.18 o
  -4   7   8        584.60        564.20        23.84 o
  -3   7   8        810.56        801.25        25.63 o
  -2   7   8        147.06        160.42         5.31 o
  -1   7   8        557.38        551.05        10.82 o
   0   7   8        369.48        416.78        10.46 o
   1   7   8        552.48        564.58        12.90 o
   2   7   8        144.63        147.84         5.99 o
   3   7   8        813.78        822.90        15.54 o
   4   7   8        584.88        581.25        11.87 o
   5   7   8       1023.46       1029.92        18.64 o
   6   7   8        627.58        633.12        17.16 o
   7   7   8         11.74         10.91         3.36 o
   8   7   8        100.14         91.41         4.55 o
   9   7   8          9.03          6.83         2.52 o
  -9   8   8         42.86         49.70         2.84 o
  -8   8   8         33.54         34.56         3.12 o
  -7   8   8        321.00        305.15         6.88 o
  -6   8   8        271.76        271.33         6.89 o
  -5   8   8        611.22        595.57        10.22 o
  -4   8   8         32.21         35.21         2.76 o
  -3   8   8        957.25       1030.95        63.34 o
  -2   8   8       1281.28       1266.71        24.37 o
  -1   8   8        335.24        318.63         8.07 o
   0   8   8        114.97         95.66         6.26 o
   1   8   8        331.12        300.14         7.91 o
   2   8   8       1283.76       1297.34        27.44 o
   3   8   8        954.52        984.34        23.83 o
   4   8   8         31.77         33.15         3.67 o
   5   8   8        605.43        606.70        11.91 o
   6   8   8        273.40        265.52         6.54 o
   7   8   8        321.07        309.71         6.88 o
   8   8   8         33.23         36.44         2.96 o
   9   8   8         42.30         44.56         3.19 o
  -9   9   8        130.09        127.90         7.21 o
  -8   9   8         34.25         34.24         2.84 o
  -7   9   8         33.17         39.65         3.74 o
  -6   9   8        406.92        400.05         7.93 o
  -5   9   8       1136.29       1071.67        23.92 o
  -4   9   8        199.23        182.20         5.49 o
  -3   9   8        322.19        301.45         7.73 o
  -2   9   8        235.42        215.93         5.39 o
  -1   9   8        106.34        106.23         4.85 o
   0   9   8       1561.76       1534.14        28.90 o
   1   9   8        106.81         99.41         5.40 o
   2   9   8        230.45        220.63         7.65 o
   3   9   8        319.71        320.11         9.25 o
   4   9   8        198.50        185.36         7.39 o
   5   9   8       1141.93       1140.20        20.21 o
   6   9   8        408.35        401.93         9.13 o
   7   9   8         33.06         34.81         3.42 o
   8   9   8         34.78         33.33         2.65 o
   9   9   8        130.66        131.94        13.38 o
  -8  10   8        136.74        153.51         6.75 o
  -7  10   8         14.47         11.22         2.52 o
  -6  10   8         33.47         35.01         3.03 o
  -5  10   8        141.64        139.76         5.13 o
  -4  10   8         70.28         83.57         8.72 o
  -3  10   8        546.93        515.71         8.39 o
  -2  10   8        562.75        538.07         9.02 o
  -1  10   8        435.37        448.74         8.25 o
   0  10   8         21.63         22.98         3.27 o
   1  10   8        436.73        482.47        15.72 o
   2  10   8        566.26        541.90        10.40 o
   3  10   8        548.43        519.29        11.91 o
   4  10   8         71.92         84.36        12.78 o
   5  10   8        141.13        146.52         5.82 o
   6  10   8         33.95         33.41         2.97 o
   7  10   8         15.09         14.94         3.00 o
   8  10   8        136.17        141.83         5.65 o
  -8  11   8         66.17         66.95         3.56 o
  -7  11   8         14.69         13.56         2.27 o
  -6  11   8         11.13          9.48         3.94 o
  -5  11   8        161.04        161.93         4.95 o
  -4  11   8        376.71        358.39         6.65 o
  -3  11   8        295.06        256.95         9.29 o
  -2  11   8         99.44         97.72         4.07 o
  -1  11   8         58.14         55.90         3.56 o
   0  11   8        197.89        203.81         6.07 o
   1  11   8         57.49         62.28         4.01 o
   2  11   8         98.60         97.05         5.33 o
   3  11   8        293.92        261.68         8.31 o
   4  11   8        380.41        369.29         9.04 o
   5  11   8        163.46        161.44         5.86 o
   6  11   8         11.37         13.51         3.75 o
   7  11   8         14.14         14.72         2.55 o
   8  11   8         65.71         77.46         6.47 o
  -7  12   8         14.03         18.33         2.19 o
  -6  12   8         29.41         33.31         2.53 o
  -5  12   8        239.23        263.85         9.13 o
  -4  12   8         61.86         59.59         3.03 o
  -3  12   8         20.71         19.57         2.71 o
  -2  12   8         73.73         79.73         3.66 o
  -1  12   8         93.98         93.52         3.96 o
   0  12   8          0.57         -2.85         3.30 o
   1  12   8         93.54         95.22         4.24 o
   2  12   8         73.05         81.14         4.26 o
   3  12   8         20.91         20.07         3.26 o
   4  12   8         62.94         64.61         3.78 o
   5  12   8        237.49        264.11         9.04 o
   6  12   8         28.97         32.75         2.67 o
   7  12   8         13.75         15.98         2.43 o
  -6  13   8         63.67         72.32         3.04 o
  -5  13   8         23.13         31.40         2.55 o
  -4  13   8         27.47         30.86         2.94 o
  -3  13   8         81.65         67.28         3.96 o
  -2  13   8        152.47        150.37         4.59 o
  -1  13   8         27.02         28.70         3.24 o
   0  13   8         12.27          9.28         3.02 o
   1  13   8         26.63         23.95         3.51 o
   2  13   8        153.56        166.91         5.94 o
   3  13   8         83.31         79.62         4.31 o
   4  13   8         26.25         30.11         3.33 o
   5  13   8         23.01         29.14         2.61 o
   6  13   8         62.43         63.60         3.39 o
  -6  14   8         49.89         45.52         3.18 o
  -5  14   8        269.83        296.29        11.07 o
  -4  14   8         14.32         17.66         2.32 o
  -3  14   8         66.69         62.22         3.08 o
  -2  14   8         18.21         20.80         2.46 o
  -1  14   8         25.50         25.65         2.56 o
   0  14   8          0.02         -0.39         2.56 o
   1  14   8         25.53         27.20         2.87 o
   2  14   8         18.54         19.54         2.93 o
   3  14   8         66.72         65.80         3.57 o
   4  14   8         13.77         16.61         2.35 o
   5  14   8        270.27        309.20         8.23 o
   6  14   8         49.73         49.21         3.49 o
  -5  15   8         45.25         48.10         4.30 o
  -4  15   8        289.50        312.85         7.96 o
  -3  15   8         38.90         40.57         2.38 o
  -2  15   8         45.61         46.88         2.52 o
  -1  15   8          0.70         -1.01         2.18 o
   0  15   8          4.88          3.41         2.32 o
   1  15   8          0.53          1.76         2.20 o
   2  15   8         45.89         46.97         3.16 o
   3  15   8         39.85         38.85         2.48 o
   4  15   8        291.54        319.51         7.55 o
   5  15   8         44.73         45.36         3.81 o
  -3  16   8         31.90         34.87         2.05 o
  -2  16   8         64.27         77.64         3.04 o
  -1  16   8         30.28         31.41         2.21 o
   0  16   8        203.35        208.68         9.52 o
   1  16   8         30.51         33.34         3.11 o
   2  16   8         62.92         76.65         3.83 o
   3  16   8         32.28         41.04         3.16 o
   1   0   9         17.79         16.15         1.71 o
   2   0   9         35.62         22.65         1.84 o
   3   0   9        183.89        197.85         5.61 o
   4   0   9        125.67        102.57         4.98 o
   5   0   9        200.95        187.43         7.81 o
   6   0   9          0.79         -1.07         4.14 o
   7   0   9         44.70         46.31         4.64 o
   8   0   9          3.45          2.24         4.05 o
   9   0   9          1.10          3.49         4.74 o
  10   0   9         80.15         98.21         5.29 o
 -10   1   9         64.66         74.45         6.82 o
  -9   1   9         26.81         28.16         4.35 o
  -8   1   9         88.69         85.24         4.86 o
  -7   1   9         62.11         61.90         4.60 o
  -6   1   9        136.85        145.87         6.23 o
  -5   1   9        178.58        196.06         8.35 o
  -4   1   9         94.20         97.22         5.28 o
  -3   1   9        404.39        404.36         9.85 o
  -2   1   9        146.36        162.11         4.73 o
  -1   1   9        111.77        138.40         3.79 o
   0   1   9        917.95       1011.09        18.88 o
   1   1   9        111.41        139.95         4.45 o
   2   1   9        144.56        160.18         4.49 o
   3   1   9        402.65        397.40         8.18 o
   4   1   9         92.79         95.15         6.18 o
   5   1   9        180.13        186.32         7.87 o
   6   1   9        136.80        133.16         6.24 o
   7   1   9         62.16         64.25         5.05 o
   8   1   9         89.49         92.28         5.30 o
   9   1   9         26.46         30.75         4.00 o
  10   1   9         64.67         58.90         4.19 o
 -10   2   9         18.75         17.06         3.49 o
  -9   2   9         20.00         22.98         3.49 o
  -8   2   9        194.54        203.55         7.02 o
  -7   2   9        335.33        315.98        10.29 o
  -6   2   9         85.57         76.77         4.70 o
  -5   2   9        277.71        276.53        15.36 o
  -4   2   9         24.73         30.82         5.21 o
  -3   2   9        137.54        164.24         6.00 o
  -2   2   9        277.89        304.57         6.96 o
  -1   2   9       1480.03       1616.11        27.36 o
   0   2   9         95.26         95.73         3.20 o
   1   2   9       1471.96       1585.90        31.87 o
   2   2   9        279.99        303.37         7.01 o
   3   2   9        134.91        150.57         5.05 o
   4   2   9         25.15         28.54         3.24 o
   5   2   9        274.07        286.06         9.45 o
   6   2   9         86.31         75.59         6.13 o
   7   2   9        335.36        304.74        13.13 o
   8   2   9        197.09        198.19         7.86 o
   9   2   9         19.50         25.10         3.74 o
  10   2   9         18.25         16.01         2.83 o
 -10   3   9         76.22         88.39         6.65 o
  -9   3   9         70.23         79.62         4.85 o
  -8   3   9         57.95         72.85         5.54 o
  -7   3   9        155.92        156.02         8.53 o
  -6   3   9        165.89        164.20         6.48 o
  -5   3   9         70.04         61.47         5.89 o
  -4   3   9        127.58        121.46         8.95 o
  -3   3   9         14.32         10.62         2.87 o
  -2   3   9        745.60        728.84        15.56 o
  -1   3   9         32.58         35.47         2.31 o
   0   3   9        481.92        494.47        10.09 o
   1   3   9         33.61         40.18         2.25 o
   2   3   9        749.91        755.83        16.25 o
   3   3   9         14.56         11.05         2.46 o
   4   3   9        128.12        135.81         5.41 o
   5   3   9         68.66         69.20         5.33 o
   6   3   9        162.92        163.66         6.53 o
   7   3   9        154.74        130.61         6.30 o
   8   3   9         58.31         64.94         4.16 o
   9   3   9         69.53         73.79         5.09 o
  10   3   9         77.11         75.20         5.67 o
 -10   4   9         44.82         47.67         3.15 o
  -9   4   9         19.50         21.93         3.64 o
  -8   4   9        285.53        274.64         8.06 o
  -7   4   9        304.66        302.72         8.52 o
  -6   4   9        674.10        638.18        11.01 o
  -5   4   9        700.55        659.37        15.07 o
  -4   4   9        709.14        714.00        18.39 o
  -3   4   9        428.18        421.44        12.87 o
  -2   4   9        143.99        159.11         5.12 o
  -1   4   9        715.34        781.66        16.55 o
   0   4   9          0.06          2.07         1.67 o
   1   4   9        716.53        786.95        15.31 o
   2   4   9        143.31        157.97         5.07 o
   3   4   9        428.49        416.17         9.32 o
   4   4   9        705.29        684.76        13.48 o
   5   4   9        708.06        680.57        12.08 o
   6   4   9        668.14        623.43        11.91 o
   7   4   9        307.94        293.19         8.21 o
   8   4   9        286.33        262.04         8.00 o
   9   4   9         19.08         19.97         3.20 o
  10   4   9         43.91         46.81         2.99 o
  -9   5   9         58.07         62.03         5.39 o
  -8   5   9         22.17         15.18         3.70 o
  -7   5   9         97.21         88.15         4.99 o
  -6   5   9        323.74        296.32         7.92 o
  -5   5   9        109.55         90.68         7.22 o
  -4   5   9        204.04        184.47         9.13 o
  -3   5   9        938.50        964.62        20.79 o
  -2   5   9        314.16        326.35         8.43 o
  -1   5   9        421.67        432.30        10.17 o
   0   5   9        351.25        322.35         8.08 o
   1   5   9        421.43        427.50         9.37 o
   2   5   9        313.65        325.00         7.63 o
   3   5   9        943.54        935.62        16.01 o
   4   5   9        204.27        184.74         6.75 o
   5   5   9        110.12         94.45         5.69 o
   6   5   9        321.45        297.80         8.05 o
   7   5   9         97.23        103.87         5.31 o
   8   5   9         21.43         23.17         3.48 o
   9   5   9         58.30         53.21         3.35 o
  -9   6   9         37.30         45.14         4.03 o
  -8   6   9         94.22         90.67         4.58 o
  -7   6   9        204.61        210.72         6.97 o
  -6   6   9         59.59         54.21         4.98 o
  -5   6   9        804.62        753.01        11.95 o
  -4   6   9       1121.61       1108.21        31.18 o
  -3   6   9         59.76         46.30         3.78 o
  -2   6   9         19.94         20.20         2.55 o
  -1   6   9        435.96        454.99         9.93 o
   0   6   9          0.19          1.27         2.18 o
   1   6   9        433.59        449.99         9.93 o
   2   6   9         19.95         22.51         2.73 o
   3   6   9         59.69         52.47         3.59 o
   4   6   9       1128.28       1128.39        23.12 o
   5   6   9        803.69        769.78        14.21 o
   6   6   9         59.62         62.27         4.05 o
   7   6   9        207.74        209.22         6.87 o
   8   6   9         96.25         98.74         5.28 o
   9   6   9         37.77         40.67         3.25 o
  -9   7   9         70.42         79.42         5.36 o
  -8   7   9         61.26         63.20         3.77 o
  -7   7   9         77.20         79.39         4.43 o
  -6   7   9        172.42        163.85         6.11 o
  -5   7   9        679.85        652.33        10.71 o
  -4   7   9        206.33        185.86         6.35 o
  -3   7   9        345.98        329.36        10.02 o
  -2   7   9        231.81        232.35         7.46 o
  -1   7   9        733.95        773.74        14.70 o
   0   7   9          0.13         -1.75         2.33 o
   1   7   9        730.32        752.37        15.32 o
   2   7   9        231.15        205.50         6.19 o
   3   7   9        347.20        314.25         8.14 o
   4   7   9        206.58        194.94        11.14 o
   5   7   9        677.82        654.46        12.09 o
   6   7   9        172.75        167.09         5.82 o
   7   7   9         76.83         76.66         4.00 o
   8   7   9         60.54         64.08         3.91 o
   9   7   9         70.49         56.58         3.27 o
  -9   8   9        267.32        328.16        10.33 o
  -8   8   9         69.24         73.44         3.74 o
  -7   8   9         63.29         60.39         4.01 o
  -6   8   9         31.31         37.12         3.51 o
  -5   8   9        614.27        559.20        17.21 o
  -4   8   9        309.08        283.46         6.14 o
  -3   8   9        234.13        214.49         9.45 o
  -2   8   9        988.08        937.50        23.27 o
  -1   8   9         73.74         57.37         4.25 o
   0   8   9        145.80        172.01         6.07 o
   1   8   9         74.47         54.85         3.86 o
   2   8   9        986.26        971.81        30.27 o
   3   8   9        236.45        211.63         8.38 o
   4   8   9        310.10        292.93         7.67 o
   5   8   9        615.31        568.02        18.44 o
   6   8   9         30.71         42.29         3.65 o
   7   8   9         62.78         68.98         4.44 o
   8   8   9         70.02         69.17         4.07 o
   9   8   9        269.56        239.35        17.84 o
  -8   9   9         82.33         94.40         4.61 o
  -7   9   9        111.71        124.94         5.36 o
  -6   9   9          8.79         11.35         2.87 o
  -5   9   9        165.31        168.49         5.41 o
  -4   9   9        204.72        175.08         5.61 o
  -3   9   9        251.26        249.24         6.72 o
  -2   9   9        277.46        260.69         6.16 o
  -1   9   9         21.89         20.05         2.81 o
   0   9   9        863.13        754.20        12.47 o
   1   9   9         22.12         16.26         3.36 o
   2   9   9        276.42        249.94         7.95 o
   3   9   9        251.32        237.46         7.77 o
   4   9   9        206.78        176.56         6.39 o
   5   9   9        160.72        173.21         6.06 o
   6   9   9          9.17         14.99         2.73 o
   7   9   9        113.12        125.14         6.03 o
   8   9   9         81.50         72.66         5.12 o
  -8  10   9         27.07         28.86         2.68 o
  -7  10   9         31.35         30.33         2.68 o
  -6  10   9         63.08         60.21         3.68 o
  -5  10   9         57.28         50.50         3.76 o
  -4  10   9        702.73        702.95        10.68 o
  -3  10   9        181.96        177.99         5.59 o
  -2  10   9        234.17        237.73         6.22 o
  -1  10   9        332.62        305.27         6.37 o
   0  10   9        161.55        143.83         5.14 o
   1  10   9        335.06        298.78         7.45 o
   2  10   9        237.50        220.09         7.01 o
   3  10   9        181.85        172.74         6.92 o
   4  10   9        704.70        731.95        14.18 o
   5  10   9         56.67         52.42         3.68 o
   6  10   9         63.61         65.53         3.67 o
   7  10   9         30.98         29.64         3.05 o
   8  10   9         27.35         17.52         2.74 o
  -7  11   9        209.61        214.43         7.31 o
  -6  11   9         78.71         76.54         3.66 o
  -5  11   9         45.50         53.85         3.04 o
  -4  11   9         47.94         46.17         3.27 o
  -3  11   9         77.97         83.50         3.94 o
  -2  11   9        213.76        193.73        10.41 o
  -1  11   9        168.32        164.21         5.29 o
   0  11   9         25.85         23.09         3.22 o
   1  11   9        169.05        152.15         6.19 o
   2  11   9        214.34        204.51         8.04 o
   3  11   9         79.45         92.39         7.05 o
   4  11   9         47.36         57.32         5.01 o
   5  11   9         46.10         52.32         3.38 o
   6  11   9         78.18         68.64         4.64 o
   7  11   9        211.25        199.09         5.65 o
  -7  12   9         34.38         35.73         2.68 o
  -6  12   9         81.77         92.44         4.41 o
  -5  12   9        162.78        162.67         6.54 o
  -4  12   9         91.94         83.75         4.56 o
  -3  12   9         60.03         64.29         3.26 o
  -2  12   9         85.59         78.88         3.75 o
  -1  12   9        197.60        186.04         5.30 o
   0  12   9          0.16         -2.90         2.90 o
   1  12   9        196.78        173.77         6.18 o
   2  12   9         85.12         84.09         5.18 o
   3  12   9         60.43         68.36         4.90 o
   4  12   9         90.97         95.72         4.52 o
   5  12   9        161.03        164.70         6.94 o
   6  12   9         82.29         89.61         4.40 o
   7  12   9         34.71         38.11         2.81 o
  -6  13   9         43.70         50.54         3.05 o
  -5  13   9         96.06        109.03         3.85 o
  -4  13   9        120.88        124.76         5.54 o
  -3  13   9         15.78         17.73         2.52 o
  -2  13   9          2.75          6.84         2.47 o
  -1  13   9          4.71         10.88         2.59 o
   0  13   9         50.45         51.32         3.17 o
   1  13   9          5.01          6.74         3.03 o
   2  13   9          2.38         10.43         3.16 o
   3  13   9         15.78         15.65         2.78 o
   4  13   9        119.62        119.10         5.30 o
   5  13   9         95.89        106.81         4.39 o
   6  13   9         45.25         48.03         3.18 o
  -5  14   9          4.98          4.05         1.73 o
  -4  14   9         29.00         30.13         2.54 o
  -3  14   9         95.46         98.50         3.63 o
  -2  14   9         50.60         53.54         3.11 o
  -1  14   9        129.59        134.36         4.77 o
   0  14   9         90.29         98.31         4.65 o
   1  14   9        131.12        127.18         4.94 o
   2  14   9         49.70         57.65         3.65 o
   3  14   9         96.74        103.70         4.23 o
   4  14   9         27.73         34.06         2.63 o
   5  14   9          5.25          6.07         2.38 o
  -4  15   9         45.80         39.73         2.03 o
  -3  15   9        128.23        151.28         4.47 o
  -2  15   9         22.03         23.44         2.21 o
  -1  15   9         24.32         24.95         2.27 o
   0  15   9        144.69        154.84         4.53 o
   1  15   9         22.63         21.72         2.39 o
   2  15   9         22.68         28.26         2.46 o
   3  15   9        126.26        141.47         4.70 o
   4  15   9         46.01         33.48         3.73 o
  -2  16   9          7.67          5.33         1.77 o
  -1  16   9         91.42        104.09         4.01 o
   0  16   9        253.26        289.23         6.83 o
   1  16   9         92.62         97.73         5.35 o
   2  16   9          7.59          3.99         1.98 o
   0   0  10        197.49        169.13         6.59 o
   1   0  10        465.98        463.22         9.70 o
   2   0  10        471.74        497.35        10.46 o
   3   0  10         29.10         35.18         4.51 o
   4   0  10         64.01         63.72         4.48 o
   5   0  10         35.24         38.82         4.97 o
   6   0  10          0.17          0.55         3.94 o
   7   0  10         57.92         58.32         4.76 o
   8   0  10         82.12         87.09         4.66 o
   9   0  10        112.77        116.45         5.50 o
  10   0  10          0.85          1.58         2.93 o
 -10   1  10          4.12          5.26         3.45 o
  -9   1  10         83.32         79.09         5.34 o
  -8   1  10         23.60         24.15         3.81 o
  -7   1  10        431.19        406.04         9.25 o
  -6   1  10        292.41        272.99         7.64 o
  -5   1  10         95.63        113.06         6.53 o
  -4   1  10        511.56        517.65        13.98 o
  -3   1  10         82.19         80.36         6.02 o
  -2   1  10       1624.69       1612.16        32.62 o
  -1   1  10         13.75         19.31         2.22 o
   0   1  10          0.05          0.86         1.69 o
   1   1  10         13.23         19.50         2.13 o
   2   1  10       1620.35       1599.15        29.59 o
   3   1  10         83.49         86.20         4.07 o
   4   1  10        515.44        510.41        11.62 o
   5   1  10         94.49         98.95         5.88 o
   6   1  10        288.77        275.27         8.12 o
   7   1  10        431.02        432.63        10.31 o
   8   1  10         23.70         27.84         3.92 o
   9   1  10         82.94         77.79         5.56 o
  10   1  10          4.41          7.68         3.12 o
 -10   2  10        186.21        197.94         9.52 o
  -9   2  10          7.18          6.92         3.40 o
  -8   2  10         71.59         70.41         4.62 o
  -7   2  10         12.00         18.49         4.08 o
  -6   2  10        184.81        182.24         7.14 o
  -5   2  10        250.75        238.49         9.64 o
  -4   2  10        130.18        138.43         6.69 o
  -3   2  10        730.99        752.32        18.65 o
  -2   2  10        247.56        274.78         7.32 o
  -1   2  10        754.97        806.07        17.11 o
   0   2  10          7.46          8.39         2.48 o
   1   2  10        754.87        803.37        15.64 o
   2   2  10        245.35        291.54         7.17 o
   3   2  10        734.29        728.99        13.83 o
   4   2  10        130.52        146.85         6.28 o
   5   2  10        257.17        247.20         7.83 o
   6   2  10        185.58        192.21         7.83 o
   7   2  10         11.83         17.74         4.25 o
   8   2  10         70.48         65.87         4.40 o
   9   2  10          6.99         10.73         3.35 o
  10   2  10        185.93        178.40         5.85 o
 -10   3  10         30.60         28.53         4.36 o
  -9   3  10          7.82          8.44         3.25 o
  -8   3  10         75.67         74.80         5.12 o
  -7   3  10         77.69         75.13         4.67 o
  -6   3  10        303.82        266.41         7.86 o
  -5   3  10        200.42        172.67         6.94 o
  -4   3  10        805.24        818.52        20.86 o
  -3   3  10       1240.71       1209.73        28.52 o
  -2   3  10        214.29        214.25         6.48 o
  -1   3  10        665.04        660.12        13.27 o
   0   3  10       1212.19       1304.16        30.10 o
   1   3  10        659.59        650.50        14.42 o
   2   3  10        214.29        234.86         7.09 o
   3   3  10       1245.49       1194.73        21.22 o
   4   3  10        807.08        785.96        16.49 o
   5   3  10        199.71        190.32         9.07 o
   6   3  10        307.62        274.99         7.96 o
   7   3  10         76.93         72.51         4.22 o
   8   3  10         75.88         73.70         4.79 o
   9   3  10          7.58          6.27         3.05 o
  10   3  10         29.74         31.58         2.75 o
  -9   4  10         43.81         43.80         3.92 o
  -8   4  10        155.15        171.10         6.79 o
  -7   4  10         16.25          7.38         3.84 o
  -6   4  10         33.79         36.42         4.20 o
  -5   4  10        237.95        179.74         6.66 o
  -4   4  10        601.23        619.44        17.06 o
  -3   4  10        298.21        294.58        10.33 o
  -2   4  10        191.45        200.85         7.16 o
  -1   4  10        512.32        477.87        11.25 o
   0   4  10        315.53        294.44         7.27 o
   1   4  10        513.58        497.87        11.70 o
   2   4  10        192.34        207.76         7.18 o
   3   4  10        297.61        288.62         7.25 o
   4   4  10        604.34        616.07        13.71 o
   5   4  10        241.01        201.88         6.43 o
   6   4  10         34.03         43.35         5.10 o
   7   4  10         15.74          8.43         3.91 o
   8   4  10        154.07        154.30         6.58 o
   9   4  10         43.74         39.38         3.31 o
  -9   5  10         47.72         46.08         3.70 o
  -8   5  10        207.02        221.02         9.39 o
  -7   5  10         46.88         49.13         4.37 o
  -6   5  10        215.09        205.38        14.35 o
  -5   5  10        240.71        219.42         6.73 o
  -4   5  10       1043.14       1000.73        21.64 o
  -3   5  10        720.53        696.40        18.02 o
  -2   5  10         11.58         21.94         3.71 o
  -1   5  10         58.75         41.28         5.22 o
   0   5  10       2977.15       3047.22        60.23 o
   1   5  10         58.48         49.79         3.35 o
   2   5  10         11.99         18.21         3.19 o
   3   5  10        722.31        738.47        15.51 o
   4   5  10       1048.20       1005.84        21.21 o
   5   5  10        240.87        223.17         7.10 o
   6   5  10        216.63        174.55        18.77 o
   7   5  10         47.52         50.48         4.36 o
   8   5  10        206.42        216.14         8.79 o
   9   5  10         48.38         53.39         3.35 o
  -9   6  10         10.50         11.28         2.87 o
  -8   6  10        248.15        279.95         8.52 o
  -7   6  10         47.55         36.08         3.83 o
  -6   6  10         86.66         85.16         4.66 o
  -5   6  10         79.97         82.32         4.78 o
  -4   6  10        345.22        339.28         9.18 o
  -3   6  10         91.26         84.53         5.62 o
  -2   6  10         38.45         46.44         4.83 o
  -1   6  10         18.59         17.21         3.03 o
   0   6  10        253.86        258.38         7.17 o
   1   6  10         18.82         17.16         2.94 o
   2   6  10         38.71         47.33         3.45 o
   3   6  10         92.16         82.32         4.52 o
   4   6  10        348.25        338.39        14.92 o
   5   6  10         79.75         75.33         4.38 o
   6   6  10         85.76         83.51         4.76 o
   7   6  10         47.64         40.45         3.94 o
   8   6  10        247.90        262.04         6.72 o
   9   6  10         10.57         10.87         2.55 o
  -9   7  10        131.17        154.91         6.79 o
  -8   7  10         49.85         50.73         3.61 o
  -7   7  10         64.95         68.33         4.17 o
  -6   7  10         20.63         21.12         3.66 o
  -5   7  10        184.97        190.91         6.56 o
  -4   7  10         57.81         49.86         3.38 o
  -3   7  10        610.11        578.61        11.36 o
  -2   7  10         51.89         45.47         4.87 o
  -1   7  10        816.13        752.80        17.17 o
   0   7  10        403.30        388.89        12.62 o
   1   7  10        817.20        774.78        15.95 o
   2   7  10         52.51         49.29         4.75 o
   3   7  10        608.23        586.20        20.03 o
   4   7  10         58.30         58.53         3.96 o
   5   7  10        187.59        183.21         6.23 o
   6   7  10         20.17         18.96         3.59 o
   7   7  10         65.64         75.37         4.20 o
   8   7  10         49.72         46.99         3.14 o
   9   7  10        129.42        104.22         5.73 o
  -8   8  10        104.54        121.04         5.39 o
  -7   8  10        321.11        314.64        22.40 o
  -6   8  10         34.95         37.05         3.30 o
  -5   8  10        101.63        104.87         4.50 o
  -4   8  10         32.11         28.22         3.72 o
  -3   8  10         44.55         43.73         4.44 o
  -2   8  10        491.08        429.56        17.57 o
  -1   8  10        120.60        115.90         5.28 o
   0   8  10        426.35        392.18         9.31 o
   1   8  10        121.57        114.58         4.63 o
   2   8  10        496.16        433.83        15.41 o
   3   8  10         44.45         45.18         3.77 o
   4   8  10         32.75         25.46         3.47 o
   5   8  10        101.59        104.92         4.85 o
   6   8  10         35.01         38.67         2.99 o
   7   8  10        317.41        306.19        11.42 o
   8   8  10        104.94        100.24         5.98 o
  -8   9  10        115.58        112.78         5.50 o
  -7   9  10         29.17         34.47         3.22 o
  -6   9  10         48.86         45.50         3.28 o
  -5   9  10         22.25         25.38         3.10 o
  -4   9  10        232.45        227.50         6.35 o
  -3   9  10        142.24        148.51         5.44 o
  -2   9  10        975.59        945.51        16.20 o
  -1   9  10        275.14        292.78         7.26 o
   0   9  10        238.14        247.58         6.54 o
   1   9  10        277.03        300.12         8.41 o
   2   9  10        976.20        932.38        15.46 o
   3   9  10        141.16        136.78         5.42 o
   4   9  10        231.64        236.04         6.64 o
   5   9  10         22.45         23.06         3.83 o
   6   9  10         48.10         51.74         3.33 o
   7   9  10         29.14         28.25         3.10 o
   8   9  10        115.22         90.45         4.11 o
  -8  10  10        132.97        156.05         5.81 o
  -7  10  10        171.68        178.64         5.36 o
  -6  10  10         87.63         88.17         4.19 o
  -5  10  10         88.75         94.22         4.13 o
  -4  10  10        258.85        263.31         6.66 o
  -3  10  10        255.36        260.76         6.79 o
  -2  10  10        317.95        302.71         6.91 o
  -1  10  10         50.45         48.79         3.59 o
   0  10  10         10.32          6.30         3.20 o
   1  10  10         51.26         46.90         3.94 o
   2  10  10        317.86        302.04         7.68 o
   3  10  10        258.26        267.05         7.26 o
   4  10  10        261.25        263.99         7.30 o
   5  10  10         87.27         85.70         4.40 o
   6  10  10         87.79         82.33         5.68 o
   7  10  10        172.73        163.19         7.49 o
   8  10  10        132.72        126.17         9.19 o
  -7  11  10         39.37         43.00         2.71 o
  -6  11  10         24.70         21.97         2.36 o
  -5  11  10         15.34         10.73         2.91 o
  -4  11  10         82.34         77.52         3.67 o
  -3  11  10         65.14         64.50         3.40 o
  -2  11  10          2.84          4.57         2.90 o
  -1  11  10         65.41         70.49         3.57 o
   0  11  10         38.77         46.72         3.30 o
   1  11  10         65.23         67.19         4.01 o
   2  11  10          2.76          1.96         3.14 o
   3  11  10         65.43         60.69         4.35 o
   4  11  10         81.21         71.65         4.13 o
   5  11  10         15.48         11.41         2.59 o
   6  11  10         24.74         25.29         2.88 o
   7  11  10         39.40         41.16         3.14 o
  -6  12  10         73.80         75.02         3.56 o
  -5  12  10        175.93        192.82         5.26 o
  -4  12  10         14.89          9.98         3.02 o
  -3  12  10        138.17        140.86         5.00 o
  -2  12  10        136.71        136.87         4.77 o
  -1  12  10         20.41         22.67         2.83 o
   0  12  10        242.33        234.06         6.57 o
   1  12  10         20.02         19.00         3.49 o
   2  12  10        135.07        135.95         5.74 o
   3  12  10        137.47        130.17         5.04 o
   4  12  10         14.78         11.96         2.80 o
   5  12  10        176.15        194.92         6.55 o
   6  12  10         73.96         68.71         3.66 o
  -6  13  10         14.42         15.33         2.29 o
  -5  13  10        148.89        155.87         4.13 o
  -4  13  10         24.77         26.64         2.52 o
  -3  13  10         96.08        110.36         6.37 o
  -2  13  10         55.65         62.56         4.21 o
  -1  13  10         26.56         27.46         2.72 o
   0  13  10         60.89         64.24         3.68 o
   1  13  10         26.83         24.23         2.91 o
   2  13  10         55.84         61.35         3.88 o
   3  13  10         96.37        104.96         4.87 o
   4  13  10         24.01         27.95         2.79 o
   5  13  10        149.48        158.89         6.01 o
   6  13  10         14.13         25.38         3.27 o
  -5  14  10         63.96         73.71         3.30 o
  -4  14  10         71.63         77.41         3.29 o
  -3  14  10         69.04         70.65         3.16 o
  -2  14  10         44.52         44.53         2.56 o
  -1  14  10        139.32        139.10         4.36 o
   0  14  10          3.04          3.89         2.63 o
   1  14  10        140.33        141.88         5.29 o
   2  14  10         44.73         41.53         3.13 o
   3  14  10         68.65         74.55         3.25 o
   4  14  10         72.57         84.72         3.54 o
   5  14  10         62.80         67.72         3.61 o
  -3  15  10         91.78         91.53         4.51 o
  -2  15  10          9.16          7.26         2.09 o
  -1  15  10        214.48        255.03         5.97 o
   0  15  10          2.99          3.69         2.36 o
   1  15  10        216.16        239.62        10.81 o
   2  15  10          8.95          7.48         2.11 o
   3  15  10         90.84         88.43         4.29 o
  -1  16  10         88.83         80.99         3.82 o
   0  16  10         15.73          9.90         2.19 o
   1  16  10         89.78         95.73         4.20 o
   1   0  11         68.16         66.85         3.56 o
   2   0  11          9.95          7.64         2.40 o
   3   0  11        182.59        189.81         6.77 o
   4   0  11        960.77        903.48        22.51 o
   5   0  11        289.26        256.51         8.61 o
   6   0  11          0.42          1.14         4.38 o
   7   0  11          0.60         -3.95         3.95 o
   8   0  11          7.99          7.56         3.53 o
   9   0  11         10.85          4.71         3.00 o
  -9   1  11         16.35         19.94         3.28 o
  -8   1  11        265.18        265.89         9.50 o
  -7   1  11          7.23         11.87         4.03 o
  -6   1  11        465.67        455.00         9.91 o
  -5   1  11        333.49        302.51         8.73 o
  -4   1  11         21.16         24.02         8.14 o
  -3   1  11        158.87        148.36         8.79 o
  -2   1  11         51.52         46.31         3.34 o
  -1   1  11        128.02        117.45         4.68 o
   0   1  11        212.69        200.75         5.73 o
   1   1  11        129.96        111.96         4.50 o
   2   1  11         51.87         49.27         2.85 o
   3   1  11        157.22        161.67         6.22 o
   4   1  11         21.31         29.91         4.00 o
   5   1  11        335.10        282.69         9.81 o
   6   1  11        467.96        449.20        10.69 o
   7   1  11          7.13          2.87         4.13 o
   8   1  11        264.69        276.52         8.15 o
   9   1  11         16.11         20.70         3.21 o
  -9   2  11        114.45        125.06         6.98 o
  -8   2  11        185.12        185.36         7.29 o
  -7   2  11        269.59        251.12         8.16 o
  -6   2  11        748.70        709.87        12.23 o
  -5   2  11         76.23         81.92         4.52 o
  -4   2  11        599.23        589.50        22.86 o
  -3   2  11        422.76        373.49        29.77 o
  -2   2  11        343.95        312.70         9.24 o
  -1   2  11        384.34        397.64        10.24 o
   0   2  11        461.94        496.27        11.62 o
   1   2  11        390.14        389.50         9.18 o
   2   2  11        342.42        328.92         9.24 o
   3   2  11        418.95        393.07         8.43 o
   4   2  11        604.00        616.15        13.83 o
   5   2  11         76.55         75.11         4.80 o
   6   2  11        754.62        721.27        15.28 o
   7   2  11        268.82        244.74         8.17 o
   8   2  11        184.56        183.63         6.61 o
   9   2  11        113.53        115.88         5.96 o
  -9   3  11         23.08         25.72         3.20 o
  -8   3  11         13.65         21.05         5.95 o
  -7   3  11        175.66        171.97         6.97 o
  -6   3  11        123.03        114.38         7.33 o
  -5   3  11        362.59        325.17         7.65 o
  -4   3  11         70.41         67.65         4.88 o
  -3   3  11        243.00        242.73         9.22 o
  -2   3  11         76.54         72.96         4.93 o
  -1   3  11        584.86        604.41        15.21 o
   0   3  11         25.21         13.02         2.93 o
   1   3  11        577.35        572.98        11.35 o
   2   3  11         75.99         79.05         4.14 o
   3   3  11        244.29        237.57         6.93 o
   4   3  11         70.97         81.02         5.39 o
   5   3  11        363.09        310.73         7.59 o
   6   3  11        122.95        103.27         8.08 o
   7   3  11        176.86        158.41         7.10 o
   8   3  11         13.53         22.08         4.25 o
   9   3  11         23.27         19.38         3.09 o
  -9   4  11         65.61         62.41         3.92 o
  -8   4  11        103.91        113.73         7.93 o
  -7   4  11        187.67        194.92         7.29 o
  -6   4  11        132.39        113.26         5.60 o
  -5   4  11        387.96        386.84         8.85 o
  -4   4  11        307.52        282.96         8.12 o
  -3   4  11        288.13        271.84         9.72 o
  -2   4  11        319.92        358.10        13.81 o
  -1   4  11         78.96         83.06         8.65 o
   0   4  11         11.97          8.34         4.47 o
   1   4  11         78.19         74.25         4.37 o
   2   4  11        324.95        344.32        10.35 o
   3   4  11        282.39        267.31         7.45 o
   4   4  11        303.92        291.53         7.49 o
   5   4  11        395.54        391.65         8.44 o
   6   4  11        133.60        125.61         5.85 o
   7   4  11        186.95        189.07         6.58 o
   8   4  11        103.81        101.30         6.79 o
   9   4  11         64.63         59.46         3.46 o
  -9   5  11         31.74         32.11         3.84 o
  -8   5  11         24.76         23.86         3.30 o
  -7   5  11          6.88          5.07         3.40 o
  -6   5  11        352.22        312.82         8.30 o
  -5   5  11        205.55        206.36         7.16 o
  -4   5  11        246.69        242.80         7.39 o
  -3   5  11          1.80          1.35         4.64 o
  -2   5  11        148.45        145.18         7.15 o
  -1   5  11         85.48         73.30         4.59 o
   0   5  11       1414.46       1439.79        38.68 o
   1   5  11         85.39         83.77         5.88 o
   2   5  11        152.68        158.10         5.89 o
   3   5  11          1.95          3.20         4.01 o
   4   5  11        250.41        248.86         8.23 o
   5   5  11        205.63        188.98         6.34 o
   6   5  11        352.57        326.90         9.56 o
   7   5  11          6.80         10.05         3.56 o
   8   5  11         24.94         20.99         3.33 o
   9   5  11         31.92         32.88         3.05 o
  -9   6  11        147.47        173.62         7.16 o
  -8   6  11         89.20         94.44         5.32 o
  -7   6  11          4.48          9.92         3.87 o
  -6   6  11        193.50        187.48         6.43 o
  -5   6  11        258.13        254.14         9.09 o
  -4   6  11         21.41         14.79         3.39 o
  -3   6  11        904.91        800.22        28.85 o
  -2   6  11        858.21        847.16        21.66 o
  -1   6  11        105.67         79.90         6.90 o
   0   6  11         42.94         40.34         4.83 o
   1   6  11        103.97         85.93         4.82 o
   2   6  11        859.13        803.99        31.64 o
   3   6  11        907.22        842.65        23.40 o
   4   6  11         21.08         20.95         3.37 o
   5   6  11        259.97        261.55         7.38 o
   6   6  11        192.16        197.41         6.82 o
   7   6  11          4.40          4.54         3.53 o
   8   6  11         91.07         91.02         5.11 o
   9   6  11        148.41        139.31         6.43 o
  -8   7  11         57.93         60.45         3.84 o
  -7   7  11         19.28         20.12         4.36 o
  -6   7  11         29.25         25.00         3.42 o
  -5   7  11         28.75         31.56         4.36 o
  -4   7  11        674.49        622.65        11.94 o
  -3   7  11        614.94        549.53        10.94 o
  -2   7  11         77.94         75.13         6.87 o
  -1   7  11        100.27         98.97         5.25 o
   0   7  11          1.66         -3.18         3.62 o
   1   7  11        101.03         97.06         4.30 o
   2   7  11         78.55         83.35        10.77 o
   3   7  11        615.22        562.08        11.29 o
   4   7  11        675.87        632.57        11.62 o
   5   7  11         28.88         29.97         3.15 o
   6   7  11         29.42         32.99         3.23 o
   7   7  11         19.27         16.68         5.31 o
   8   7  11         57.66         56.00         3.87 o
  -8   8  11         39.27         46.69         3.25 o
  -7   8  11         32.49         37.77         4.24 o
  -6   8  11         45.73         44.47         3.36 o
  -5   8  11        191.49        191.10         6.33 o
  -4   8  11        531.69        496.25        10.44 o
  -3   8  11        318.14        289.15         7.54 o
  -2   8  11       1573.05       1513.95        20.43 o
  -1   8  11        475.83        440.41         8.76 o
   0   8  11        196.28        190.24         6.65 o
   1   8  11        477.42        423.50        10.94 o
   2   8  11       1579.32       1522.51        22.10 o
   3   8  11        318.91        307.63         7.95 o
   4   8  11        530.31        483.11        10.31 o
   5   8  11        194.84        191.08         6.21 o
   6   8  11         45.23         47.14         3.16 o
   7   8  11         31.89         31.05         3.94 o
   8   8  11         38.07         34.51         3.08 o
  -8   9  11          6.70          7.09         2.46 o
  -7   9  11         61.75         62.36         3.81 o
  -6   9  11         46.17         47.98         4.21 o
  -5   9  11        199.73        196.89         5.82 o
  -4   9  11        487.26        479.08         9.37 o
  -3   9  11       1034.55        856.60        30.52 o
  -2   9  11        161.12        139.63         5.97 o
  -1   9  11        107.08        116.70         5.36 o
   0   9  11        210.82        169.14         6.46 o
   1   9  11        106.92        106.38         6.41 o
   2   9  11        162.34        138.42         5.39 o
   3   9  11       1033.20       1001.02        32.97 o
   4   9  11        484.85        464.91         9.32 o
   5   9  11        197.53        194.96         6.23 o
   6   9  11         45.48         47.18         3.39 o
   7   9  11         61.47         69.57         4.02 o
   8   9  11          6.50          6.75         2.51 o
  -7  10  11         12.04          8.24         3.12 o
  -6  10  11         29.73         27.70         2.63 o
  -5  10  11        100.04        100.73         4.93 o
  -4  10  11        520.52        518.00        10.63 o
  -3  10  11         15.89         14.98         3.21 o
  -2  10  11         74.42         63.46         3.88 o
  -1  10  11         52.01         69.42        12.87 o
   0  10  11        147.73        112.54         8.68 o
   1  10  11         54.19         56.02        11.21 o
   2  10  11         74.79         70.67         3.86 o
   3  10  11         15.75         15.91         2.99 o
   4  10  11        522.27        542.99        10.96 o
   5  10  11         99.55         98.02         5.94 o
   6  10  11         29.61         32.35         3.73 o
   7  10  11         11.79         11.39         2.91 o
  -7  11  11         10.72         10.80         2.82 o
  -6  11  11         14.86         10.01         2.67 o
  -5  11  11         17.40         19.24         2.62 o
  -4  11  11          2.86          2.13         3.00 o
  -3  11  11        200.45        200.89         5.68 o
  -2  11  11        169.35        165.68         5.64 o
  -1  11  11          1.50          2.51         3.04 o
   0  11  11        111.36         97.61         5.25 o
   1  11  11          1.80          5.92         3.38 o
   2  11  11        170.15        158.45         5.66 o
   3  11  11        198.22        193.37         5.72 o
   4  11  11          2.52          0.31         2.49 o
   5  11  11         17.60         20.59         2.53 o
   6  11  11         14.40         11.69         2.77 o
   7  11  11         11.13         12.19         2.79 o
  -6  12  11         95.69        108.70         7.66 o
  -5  12  11        126.38        134.81         4.60 o
  -4  12  11         30.39         34.60         2.86 o
  -3  12  11        114.77        114.73         4.83 o
  -2  12  11         64.66         59.28         3.21 o
  -1  12  11         23.75         24.03         2.99 o
   0  12  11         86.98         93.39         4.08 o
   1  12  11         23.31         22.84         2.89 o
   2  12  11         65.00         60.37         3.29 o
   3  12  11        114.11        117.12         4.83 o
   4  12  11         30.65         30.13         2.64 o
   5  12  11        124.85        134.77         4.85 o
   6  12  11         96.29         58.65         6.39 o
  -5  13  11         16.13         16.24         2.03 o
  -4  13  11         37.30         36.71         2.81 o
  -3  13  11         13.65         14.01         2.48 o
  -2  13  11        149.39        155.32         5.03 o
  -1  13  11          9.91          5.46         3.29 o
   0  13  11        249.36        254.11         8.64 o
   1  13  11          9.61          9.69         2.63 o
   2  13  11        152.84        162.69         5.39 o
   3  13  11         13.47         13.52         2.70 o
   4  13  11         37.45         34.19         3.67 o
   5  13  11         15.83         18.00         3.03 o
  -4  14  11        138.91        137.82         4.45 o
  -3  14  11         72.05         68.45         3.32 o
  -2  14  11        199.96        217.57         6.90 o
  -1  14  11         23.83         25.28         2.30 o
   0  14  11         36.05         45.44         2.83 o
   1  14  11         24.32         28.44         2.45 o
   2  14  11        201.33        219.01         5.93 o
   3  14  11         72.23         72.44         3.38 o
   4  14  11        137.00        128.53         6.76 o
  -3  15  11         12.44         13.11         2.09 o
  -2  15  11        156.37        159.97         5.94 o
  -1  15  11          0.82          1.84         2.35 o
   0  15  11         79.88         96.14         6.62 o
   1  15  11          0.94          0.54         2.36 o
   2  15  11        153.89        163.08         8.31 o
   3  15  11         13.19         15.16         3.02 o
   0   0  12       1386.03       1325.65        30.73 o
   1   0  12          9.88         12.81         2.50 o
   2   0  12          0.79          1.26         3.23 o
   3   0  12         10.13          0.78         3.54 o
   4   0  12        379.87        337.86        11.21 o
   5   0  12        151.79        138.29         6.35 o
   6   0  12         35.69         25.46         4.52 o
   7   0  12        213.35        213.88         7.10 o
   8   0  12         12.44          9.18         3.41 o
   9   0  12         86.54         88.67         5.99 o
  -9   1  12         13.31         15.31         3.11 o
  -8   1  12         65.94         71.69         4.15 o
  -7   1  12         54.13         59.14         4.36 o
  -6   1  12         70.54         71.17         4.69 o
  -5   1  12         81.32         76.28         5.00 o
  -4   1  12         36.77         25.97         4.98 o
  -3   1  12        131.81        117.16        10.11 o
  -2   1  12        374.03        362.53        10.06 o
  -1   1  12         97.82        105.47         4.94 o
   0   1  12         59.03         44.38         2.88 o
   1   1  12        100.85        108.81         4.46 o
   2   1  12        373.99        363.51         7.87 o
   3   1  12        129.11        122.70         7.56 o
   4   1  12         35.64         19.87         5.26 o
   5   1  12         81.63         73.30         4.41 o
   6   1  12         71.53         71.40         4.76 o
   7   1  12         53.79         54.04         4.23 o
   8   1  12         65.84         68.64         5.15 o
   9   1  12         13.49         14.21         3.02 o
  -9   2  12         80.60         79.31         6.33 o
  -8   2  12         53.41         59.18         4.30 o
  -7   2  12         26.96         26.06         4.36 o
  -6   2  12        227.30        209.75         6.82 o
  -5   2  12        588.94        520.88        10.74 o
  -4   2  12         61.08         57.24         5.77 o
  -3   2  12         94.62        105.37         6.45 o
  -2   2  12         50.98         48.62         4.08 o
  -1   2  12        272.90        259.10         7.82 o
   0   2  12         46.02         49.14         3.60 o
   1   2  12        275.13        244.39         6.62 o
   2   2  12         50.95         50.85         3.29 o
   3   2  12         94.37        105.13         5.87 o
   4   2  12         60.28         52.61         4.93 o
   5   2  12        588.60        518.17        10.77 o
   6   2  12        227.52        204.09         7.59 o
   7   2  12         26.99         22.74         3.78 o
   8   2  12         53.58         61.29         4.15 o
   9   2  12         80.35         72.30         5.32 o
  -9   3  12        122.63        137.23         9.96 o
  -8   3  12         44.88         57.03         4.19 o
  -7   3  12         49.71         60.26         4.66 o
  -6   3  12        148.55        144.41         7.08 o
  -5   3  12        478.42        468.17        10.45 o
  -4   3  12        598.50        487.54        10.27 o
  -3   3  12        219.48        215.16         9.68 o
  -2   3  12        562.13        556.65        15.22 o
  -1   3  12        739.03        764.27        21.35 o
   0   3  12       1268.62       1290.88        27.36 o
   1   3  12        740.97        773.64        14.77 o
   2   3  12        568.85        556.48        12.52 o
   3   3  12        219.07        224.33        10.76 o
   4   3  12        595.59        499.26         9.90 o
   5   3  12        480.61        481.35        10.88 o
   6   3  12        147.27        136.39         6.86 o
   7   3  12         50.45         54.73         4.38 o
   8   3  12         45.03         51.03         3.74 o
   9   3  12        124.75        118.37         5.11 o
  -9   4  12         93.05         88.82         6.33 o
  -8   4  12        310.19        343.50         8.72 o
  -7   4  12         73.63         68.56         4.30 o
  -6   4  12        269.60        264.56         7.41 o
  -5   4  12          1.63         -1.80         4.07 o
  -4   4  12         93.25         79.17         4.73 o
  -3   4  12        726.16        687.74        11.97 o
  -2   4  12        276.14        256.24        10.52 o
  -1   4  12        115.91        132.02         6.88 o
   0   4  12         12.51         11.47         5.10 o
   1   4  12        115.74        118.37         5.96 o
   2   4  12        281.06        261.45         7.56 o
   3   4  12        727.00        647.31        14.01 o
   4   4  12         94.13         91.34         4.42 o
   5   4  12          1.82          6.07         3.24 o
   6   4  12        271.15        265.59         8.86 o
   7   4  12         71.45         68.84         4.48 o
   8   4  12        312.30        327.82         7.66 o
   9   4  12         92.09         84.57         7.85 o
  -9   5  12         32.17         40.81        10.37 o
  -8   5  12         44.49         48.48         3.71 o
  -7   5  12         19.52         17.61         4.14 o
  -6   5  12        226.00        218.56         6.65 o
  -5   5  12        403.74        347.08        11.09 o
  -4   5  12        238.05        226.54         7.77 o
  -3   5  12        180.96        170.37         6.60 o
  -2   5  12        714.28        643.87        16.34 o
  -1   5  12       1354.59       1351.78        31.77 o
   0   5  12        362.53        354.99        10.18 o
   1   5  12       1356.32       1301.89        27.41 o
   2   5  12        721.67        664.52        17.32 o
   3   5  12        181.80        175.82         6.25 o
   4   5  12        238.25        230.07         6.85 o
   5   5  12        401.36        359.23         9.82 o
   6   5  12        224.12        227.14         7.07 o
   7   5  12         19.74         13.89         4.07 o
   8   5  12         45.56         41.23         3.32 o
   9   5  12         32.39         27.76         2.94 o
  -8   6  12         96.05        105.86         7.15 o
  -7   6  12        126.98        138.93         7.09 o
  -6   6  12        260.56        274.46         7.53 o
  -5   6  12         64.65         62.29         4.18 o
  -4   6  12        326.37        313.85         8.15 o
  -3   6  12        555.64        516.95         9.72 o
  -2   6  12        619.82        598.18        16.44 o
  -1   6  12        446.21        413.56         8.61 o
   0   6  12        426.10        391.03         8.94 o
   1   6  12        451.37        415.41         8.08 o
   2   6  12        620.65        578.55        11.52 o
   3   6  12        559.06        518.05         9.94 o
   4   6  12        324.99        321.21         7.64 o
   5   6  12         62.35         57.54         3.49 o
   6   6  12        260.82        264.03         7.26 o
   7   6  12        128.75        133.68         8.13 o
   8   6  12         96.49        105.03         5.38 o
  -8   7  12         60.88         88.04         6.39 o
  -7   7  12          5.83          8.19         3.03 o
  -6   7  12         26.17         22.47         3.70 o
  -5   7  12          2.32         -0.26         3.46 o
  -4   7  12        102.63         88.46         5.53 o
  -3   7  12         37.37         34.02         4.46 o
  -2   7  12        310.56        268.93         6.95 o
  -1   7  12        228.41        213.74         7.11 o
   0   7  12          7.50          1.01         3.47 o
   1   7  12        226.96        206.85         6.82 o
   2   7  12        309.19        272.61         6.98 o
   3   7  12         37.00         43.48         3.92 o
   4   7  12        102.35         90.16         4.48 o
   5   7  12          2.56          3.63         3.32 o
   6   7  12         25.76         27.12         3.07 o
   7   7  12          6.16          2.73         3.41 o
   8   7  12         59.90         62.36         3.66 o
  -8   8  12         39.25         45.09         4.27 o
  -7   8  12         60.00         63.83         4.61 o
  -6   8  12         14.56         13.01         4.18 o
  -5   8  12         65.91         62.14         3.87 o
  -4   8  12        174.09        180.24         6.51 o
  -3   8  12        579.45        532.99        32.39 o
  -2   8  12        227.20        203.85         6.69 o
  -1   8  12         69.93         88.63         4.56 o
   0   8  12        247.73        207.92         6.93 o
   1   8  12         68.25         87.95         4.63 o
   2   8  12        224.95        194.12         6.60 o
   3   8  12        583.73        540.27        26.91 o
   4   8  12        172.62        171.10         5.91 o
   5   8  12         66.53         60.47         3.55 o
   6   8  12         14.55         14.73         4.53 o
   7   8  12         59.39         53.47         3.74 o
   8   8  12         39.97         40.30         3.64 o
  -7   9  12        154.27        163.79         9.14 o
  -6   9  12        135.06        131.40         5.12 o
  -5   9  12         31.34         23.57         3.36 o
  -4   9  12         45.30         49.96         3.70 o
  -3   9  12        442.02        428.22         9.24 o
  -2   9  12        968.83        888.97        14.32 o
  -1   9  12         31.63         29.33         4.35 o
   0   9  12        478.78        503.32        10.11 o
   1   9  12         32.59         34.13         4.07 o
   2   9  12        963.83        896.66        14.76 o
   3   9  12        440.88        441.08        10.22 o
   4   9  12         44.97         41.60         3.14 o
   5   9  12         30.93         26.96         3.68 o
   6   9  12        137.72        146.50         5.64 o
   7   9  12        153.45        141.95         8.23 o
  -7  10  12         35.02         38.97         4.09 o
  -6  10  12         39.06         32.16         3.01 o
  -5  10  12         96.11         91.83         3.93 o
  -4  10  12         24.71         20.14         3.25 o
  -3  10  12         92.86         97.86         5.23 o
  -2  10  12        317.13        306.86         7.37 o
  -1  10  12        213.22        199.81         5.98 o
   0  10  12         92.87         54.47         3.87 o
   1  10  12        212.37        185.43         5.83 o
   2  10  12        317.09        314.17         7.98 o
   3  10  12         93.70         94.35         4.16 o
   4  10  12         25.61         23.84         2.81 o
   5  10  12         95.21         95.95         4.30 o
   6  10  12         39.89         30.84         2.90 o
   7  10  12         35.76         24.64         3.21 o
  -6  11  12         46.25         48.55         3.47 o
  -5  11  12          0.29         -1.66         2.32 o
  -4  11  12         22.68         23.97         3.83 o
  -3  11  12         84.06         88.64         4.70 o
  -2  11  12        150.76        148.86         5.45 o
  -1  11  12        203.70        196.21         5.64 o
   0  11  12         89.92         75.63         4.16 o
   1  11  12        203.47        192.26         6.00 o
   2  11  12        151.39        138.03         5.23 o
   3  11  12         84.92         80.14         4.19 o
   4  11  12         22.11         20.61         3.14 o
   5  11  12          0.25         -1.38         2.07 o
   6  11  12         46.92         41.13         4.08 o
  -5  12  12          3.54          5.47         2.12 o
  -4  12  12         36.68         34.41         2.69 o
  -3  12  12         91.64        104.49         4.70 o
  -2  12  12         48.99         52.41         3.90 o
  -1  12  12         54.43         54.38         3.70 o
   0  12  12        244.88        263.23         6.87 o
   1  12  12         54.97         53.30         3.72 o
   2  12  12         49.44         47.35         3.15 o
   3  12  12         91.55        108.87         4.86 o
   4  12  12         35.88         35.30         3.43 o
   5  12  12          3.38          1.32         2.14 o
  -5  13  12         39.07         46.53         5.14 o
  -4  13  12         39.87         37.61         2.48 o
  -3  13  12         49.08         49.11         3.15 o
  -2  13  12         18.80         14.48         2.64 o
  -1  13  12         22.46         20.47         2.73 o
   0  13  12        403.28        439.83         8.58 o
   1  13  12         23.43         21.73         2.93 o
   2  13  12         18.74         16.09         2.63 o
   3  13  12         47.32         51.76         3.34 o
   4  13  12         40.04         41.63         2.57 o
   5  13  12         39.06         37.86         4.12 o
  -3  14  12        128.14        125.09         4.77 o
  -2  14  12         44.40         48.27         2.74 o
  -1  14  12        197.25        220.85         6.22 o
   0  14  12         73.39         79.47         4.69 o
   1  14  12        197.71        216.10         5.99 o
   2  14  12         45.40         56.86         4.91 o
   3  14  12        127.41        135.76         6.64 o
  -1  15  12         77.81         92.82         4.26 o
   0  15  12        143.36        139.85         5.34 o
   1  15  12         78.44         82.52         5.97 o
   1   0  13        106.00        107.50         5.98 o
   2   0  13         52.29         50.70         3.90 o
   3   0  13         83.41         74.62         4.29 o
   4   0  13         19.92         13.68         3.67 o
   5   0  13         12.76          7.87         4.07 o
   6   0  13          0.37         -1.42         3.93 o
   7   0  13          1.07         -0.37         3.53 o
   8   0  13          2.60          2.34         3.23 o
   9   0  13         19.75         17.38         2.88 o
  -9   1  13         11.17         13.76         2.91 o
  -8   1  13        101.25        101.13         5.10 o
  -7   1  13        122.35        106.60         5.98 o
  -6   1  13        238.05        250.53         7.92 o
  -5   1  13         31.34         34.52         4.50 o
  -4   1  13          4.34          1.25         3.94 o
  -3   1  13         74.83         76.16         5.65 o
  -2   1  13         60.63         59.10         6.42 o
  -1   1  13        712.94        729.66        14.28 o
   0   1  13        298.91        284.53         8.39 o
   1   1  13        713.79        711.46        14.07 o
   2   1  13         63.20         72.02         4.76 o
   3   1  13         75.45         81.53         5.75 o
   4   1  13          4.42         -0.71         3.62 o
   5   1  13         32.20         36.32         4.33 o
   6   1  13        239.03        240.40         8.84 o
   7   1  13        121.48        105.60         5.59 o
   8   1  13         99.17        105.09         5.05 o
   9   1  13         11.22         12.73         2.63 o
  -9   2  13        128.55         90.19         7.72 o
  -8   2  13         13.08         16.05         3.19 o
  -7   2  13         92.90         90.22         5.60 o
  -6   2  13        263.52        228.04         7.70 o
  -5   2  13         84.96         87.11         9.01 o
  -4   2  13        111.48        101.87         5.35 o
  -3   2  13        143.77        118.37         8.00 o
  -2   2  13        577.87        549.31        28.10 o
  -1   2  13        145.43        154.07         6.41 o
   0   2  13        268.49        260.32         7.41 o
   1   2  13        144.04        160.78         6.66 o
   2   2  13        579.96        531.85        12.79 o
   3   2  13        144.44        125.23         6.39 o
   4   2  13        109.87        101.98         4.96 o
   5   2  13         86.29         98.58         9.42 o
   6   2  13        260.46        221.85         8.65 o
   7   2  13         92.56         87.29         5.10 o
   8   2  13         13.30         13.20         3.38 o
   9   2  13        128.08        110.96         7.92 o
  -9   3  13         71.14         35.24         8.92 o
  -8   3  13        250.84        247.78        14.10 o
  -7   3  13         75.10         89.44         4.93 o
  -6   3  13         11.36         12.14         3.76 o
  -5   3  13        188.39        166.79         7.14 o
  -4   3  13        284.77        318.92         9.16 o
  -3   3  13       1300.89       1194.64        18.26 o
  -2   3  13        342.99        336.25         8.72 o
  -1   3  13       1203.54       1071.02        40.57 o
   0   3  13         75.37         76.07         4.56 o
   1   3  13       1217.36       1156.63        21.17 o
   2   3  13        346.65        339.82         8.35 o
   3   3  13       1296.65       1206.30        21.81 o
   4   3  13        285.61        299.19         7.59 o
   5   3  13        187.96        173.21         6.87 o
   6   3  13         11.11         15.51         4.10 o
   7   3  13         76.26         80.12         5.14 o
   8   3  13        253.44        252.04         8.58 o
   9   3  13         70.40         73.65         5.32 o
  -8   4  13         90.39         94.21         6.05 o
  -7   4  13         50.30         43.11         4.79 o
  -6   4  13         21.25         16.30         3.72 o
  -5   4  13        714.17        685.09        13.90 o
  -4   4  13         42.77         39.65         4.31 o
  -3   4  13        510.21        451.62         8.50 o
  -2   4  13        207.29        189.05         7.37 o
  -1   4  13        365.85        349.80         9.03 o
   0   4  13         44.47         30.26         4.50 o
   1   4  13        361.93        355.07         7.55 o
   2   4  13        205.07        192.18        12.65 o
   3   4  13        505.50        457.76         9.18 o
   4   4  13         40.93         41.87         3.73 o
   5   4  13        711.04        663.35        13.34 o
   6   4  13         20.64         22.62         4.53 o
   7   4  13         49.19         35.60         4.66 o
   8   4  13         90.30         91.30         4.72 o
  -8   5  13         28.51         32.42         3.36 o
  -7   5  13          1.63         -0.04         3.33 o
  -6   5  13        235.85        216.02         6.43 o
  -5   5  13         52.08         57.39         4.43 o
  -4   5  13        154.88        163.07         6.59 o
  -3   5  13        251.81        257.38         7.85 o
  -2   5  13       1349.82       1342.74        20.63 o
  -1   5  13        334.37        278.33        13.27 o
   0   5  13       1570.95       1467.67        35.84 o
   1   5  13        330.59        295.76        11.05 o
   2   5  13       1346.97       1304.53        19.58 o
   3   5  13        250.45        256.64         7.65 o
   4   5  13        153.57        161.04         7.73 o
   5   5  13         52.12         54.33         3.81 o
   6   5  13        233.43        208.62         7.45 o
   7   5  13          1.67         -0.06         3.15 o
   8   5  13         28.87         41.30         3.15 o
  -8   6  13         21.59         21.20         3.28 o
  -7   6  13         15.84         18.52         3.78 o
  -6   6  13          0.91         -0.83         3.76 o
  -5   6  13        189.59        179.89         6.19 o
  -4   6  13         63.51         62.50         4.30 o
  -3   6  13         62.24         68.73         4.82 o
  -2   6  13         91.03         87.97         5.06 o
  -1   6  13        299.45        288.64         8.12 o
   0   6  13        389.62        358.96         9.33 o
   1   6  13        299.65        283.56         7.84 o
   2   6  13         88.01         91.09         5.07 o
   3   6  13         61.24         70.44         4.14 o
   4   6  13         65.78         67.96         3.81 o
   5   6  13        189.18        184.88         5.79 o
   6   6  13          0.93          7.62         3.10 o
   7   6  13         15.99          7.00         3.04 o
   8   6  13         21.96         21.43         2.84 o
  -8   7  13         29.03         33.14         3.56 o
  -7   7  13          6.58          8.51         2.94 o
  -6   7  13         15.86         11.25         3.86 o
  -5   7  13        221.90        221.58         6.99 o
  -4   7  13         98.03         92.50         4.68 o
  -3   7  13         54.47         45.93         4.77 o
  -2   7  13         33.08         22.07         4.17 o
  -1   7  13        551.50        516.76        11.57 o
   0   7  13        831.50        771.87        13.53 o
   1   7  13        544.50        496.60        10.41 o
   2   7  13         33.28         31.18         3.89 o
   3   7  13         54.33         51.11         3.82 o
   4   7  13         99.87         98.90         4.56 o
   5   7  13        223.06        224.11         5.96 o
   6   7  13         15.44         16.26         3.83 o
   7   7  13          6.61          3.68         3.16 o
   8   7  13         29.47         32.16         2.85 o
  -7   8  13         38.47         42.03         3.22 o
  -6   8  13        138.86        138.32         5.17 o
  -5   8  13        126.43        147.48         5.97 o
  -4   8  13        133.97        136.22         5.91 o
  -3   8  13         31.16         22.24         3.86 o
  -2   8  13        187.39        170.89         6.52 o
  -1   8  13        120.78        103.62         7.10 o
   0   8  13        495.68        446.46         8.95 o
   1   8  13        119.43         89.91         6.88 o
   2   8  13        186.46        173.35         6.94 o
   3   8  13         31.37         24.84         3.20 o
   4   8  13        132.48        129.03         5.13 o
   5   8  13        125.09        129.62         4.98 o
   6   8  13        139.47        141.79         6.37 o
   7   8  13         39.12         42.52         4.41 o
  -7   9  13        168.48        185.83         5.91 o
  -6   9  13         30.62         35.08         2.84 o
  -5   9  13         84.48         92.00         6.95 o
  -4   9  13         47.54         49.33         3.74 o
  -3   9  13        176.35        175.44         6.24 o
  -2   9  13         43.25         43.60         3.83 o
  -1   9  13         98.30        110.53         5.05 o
   0   9  13          0.03          5.55         3.22 o
   1   9  13         98.52        113.19         5.79 o
   2   9  13         42.58         36.03         3.46 o
   3   9  13        173.33        167.37         5.81 o
   4   9  13         48.42         50.08         3.19 o
   5   9  13         87.76         87.89         5.64 o
   6   9  13         30.39         33.16         3.33 o
   7   9  13        169.18        143.06         8.10 o
  -6  10  13         15.68         18.21         2.67 o
  -5  10  13         59.98         52.89         3.27 o
  -4  10  13         31.49         39.26         4.97 o
  -3  10  13          6.58          3.50         3.26 o
  -2  10  13        266.57        230.14         6.69 o
  -1  10  13        449.03        433.48         8.69 o
   0  10  13          1.86          1.01         3.03 o
   1  10  13        448.69        407.86         8.98 o
   2  10  13        265.57        237.83         6.61 o
   3  10  13          6.35          6.18         2.65 o
   4  10  13         31.68         34.37         3.36 o
   5  10  13         60.42         61.07         3.22 o
   6  10  13         15.09         10.85         2.78 o
  -6  11  13         21.00         15.22         3.05 o
  -5  11  13         42.62         43.66         2.98 o
  -4  11  13         23.71         24.53         2.83 o
  -3  11  13          7.49         11.68         3.94 o
  -2  11  13         74.31         60.97         4.45 o
  -1  11  13        140.61        135.02         5.48 o
   0  11  13        454.12        454.93         8.66 o
   1  11  13        141.70        130.99         5.06 o
   2  11  13         74.29         68.05         4.47 o
   3  11  13          7.19          8.84         2.51 o
   4  11  13         23.14         21.59         2.41 o
   5  11  13         43.71         34.43         3.66 o
   6  11  13         21.05         16.12         3.80 o
  -5  12  13         57.44         53.99         3.37 o
  -4  12  13          9.45          7.41         2.25 o
  -3  12  13        159.98        171.68         6.43 o
  -2  12  13         82.13         78.67         3.88 o
  -1  12  13         67.38         63.55         3.50 o
   0  12  13         51.95         51.92         3.95 o
   1  12  13         66.84         67.85         3.72 o
   2  12  13         82.80         78.05         4.30 o
   3  12  13        161.03        168.94         6.55 o
   4  12  13          9.22          9.25         2.21 o
   5  12  13         56.94         55.47         4.18 o
  -4  13  13         39.13         35.81         2.41 o
  -3  13  13        297.25        307.53         9.19 o
  -2  13  13         26.97         23.76         2.71 o
  -1  13  13         51.51         52.94         3.15 o
   0  13  13         27.12         34.91         2.89 o
   1  13  13         51.43         53.93         3.45 o
   2  13  13         26.41         22.14         3.00 o
   3  13  13        296.90        302.27         7.99 o
   4  13  13         39.29         35.92         5.76 o
  -2  14  13        146.98        163.87         6.82 o
  -1  14  13         27.88         28.10         2.72 o
   0  14  13         70.61         92.08         8.61 o
   1  14  13         28.55         28.27         3.56 o
   2  14  13        149.04        145.96        10.49 o
   0   0  14          0.94         -1.53         4.76 o
   1   0  14       1055.12        986.02        23.01 o
   2   0  14         71.21         75.20         4.24 o
   3   0  14        206.78        207.15         6.69 o
   4   0  14         83.50         64.94         4.48 o
   5   0  14          1.04         -1.51         3.73 o
   6   0  14          0.68          3.00         3.48 o
   7   0  14        152.80        164.74         8.78 o
   8   0  14        168.53        181.40         8.55 o
  -8   1  14          7.47         13.13         3.71 o
  -7   1  14         22.20         19.73         4.54 o
  -6   1  14         40.70         44.00         3.99 o
  -5   1  14        479.02        475.16        10.54 o
  -4   1  14        343.40        343.82         9.27 o
  -3   1  14        523.25        487.23         9.74 o
  -2   1  14        381.86        341.74         8.56 o
  -1   1  14        738.30        680.28        18.22 o
   0   1  14         91.63         79.37         4.33 o
   1   1  14        737.24        681.89        12.11 o
   2   1  14        376.13        345.80         8.47 o
   3   1  14        525.17        496.07         9.72 o
   4   1  14        344.38        341.13         8.35 o
   5   1  14        479.73        478.34        10.14 o
   6   1  14         40.76         53.00         4.18 o
   7   1  14         21.47         15.62         5.06 o
   8   1  14          7.57          6.52         3.48 o
  -8   2  14        140.05        152.76         6.60 o
  -7   2  14         40.46         35.04         3.94 o
  -6   2  14         73.46         72.13         4.20 o
  -5   2  14         34.10         32.10         3.95 o
  -4   2  14        319.63        289.12         8.63 o
  -3   2  14        126.38        108.63         5.84 o
  -2   2  14        324.56        294.81         8.19 o
  -1   2  14        222.97        222.41         8.49 o
   0   2  14       1485.74       1325.89        19.04 o
   1   2  14        224.32        202.56        10.46 o
   2   2  14        321.69        281.50         7.32 o
   3   2  14        124.12        106.99         4.80 o
   4   2  14        318.17        285.30         7.86 o
   5   2  14         32.49         30.47         4.33 o
   6   2  14         73.35         72.73         4.89 o
   7   2  14         39.70         28.86         4.72 o
   8   2  14        137.52        144.97         5.56 o
  -8   3  14         38.69         34.09         3.12 o
  -7   3  14         54.48         54.42         4.26 o
  -6   3  14         38.40         45.94         3.83 o
  -5   3  14         34.47         33.73         4.10 o
  -4   3  14        304.94        259.96        17.02 o
  -3   3  14        150.23        136.49         6.42 o
  -2   3  14        179.98        178.69         6.14 o
  -1   3  14        255.35        242.43         6.83 o
   0   3  14        294.71        296.30        13.44 o
   1   3  14        255.68        252.23         6.88 o
   2   3  14        178.87        177.18         6.36 o
   3   3  14        149.12        145.60         5.55 o
   4   3  14        305.68        269.52        13.01 o
   5   3  14         33.09         32.02         4.04 o
   6   3  14         37.71         36.34         4.79 o
   7   3  14         54.32         43.98         3.89 o
   8   3  14         38.59         31.60         3.12 o
  -8   4  14         23.71         28.73         4.47 o
  -7   4  14         45.69         46.91         4.28 o
  -6   4  14          4.46         -2.61         3.58 o
  -5   4  14         98.12        112.25         5.80 o
  -4   4  14        261.45        227.01         7.27 o
  -3   4  14        191.13        156.49         6.20 o
  -2   4  14        308.25        300.80         7.67 o
  -1   4  14       1296.89       1175.94        17.46 o
   0   4  14          3.17          4.94         3.54 o
   1   4  14       1302.42       1170.10        17.25 o
   2   4  14        302.92        280.57         7.15 o
   3   4  14        187.06        160.41         5.96 o
   4   4  14        259.82        233.54         6.80 o
   5   4  14         97.81        101.66         4.94 o
   6   4  14          4.64          1.75         3.85 o
   7   4  14         46.02         36.40         3.60 o
   8   4  14         23.81         17.47         2.94 o
  -8   5  14          2.74          2.55         2.95 o
  -7   5  14         59.21         54.93         4.13 o
  -6   5  14         16.42         17.92         3.75 o
  -5   5  14        393.09        388.54         9.38 o
  -4   5  14        238.13        251.95         7.67 o
  -3   5  14        313.46        282.12        12.70 o
  -2   5  14        112.17        112.39         5.06 o
  -1   5  14        428.42        404.21         9.30 o
   0   5  14         88.28         96.79         4.73 o
   1   5  14        427.83        421.84         9.93 o
   2   5  14        114.50         99.42         5.34 o
   3   5  14        310.87        282.17         9.18 o
   4   5  14        237.56        249.43         6.43 o
   5   5  14        391.26        380.26         9.04 o
   6   5  14         16.29         13.71         5.26 o
   7   5  14         59.21         58.84         3.66 o
   8   5  14          2.86          1.13         2.64 o
  -7   6  14          2.25          0.45         3.42 o
  -6   6  14         97.50        104.01         5.82 o
  -5   6  14         17.65         21.20         3.65 o
  -4   6  14        197.87        203.66         6.46 o
  -3   6  14        145.65        136.94         5.92 o
  -2   6  14        253.66        251.82         7.49 o
  -1   6  14         43.06         51.37         4.29 o
   0   6  14        296.50        280.33         8.03 o
   1   6  14         42.10         41.69         4.27 o
   2   6  14        253.10        244.65         7.50 o
   3   6  14        145.86        154.21         6.15 o
   4   6  14        196.90        198.42         7.15 o
   5   6  14         17.39         15.99         2.98 o
   6   6  14         98.20        101.50         5.13 o
   7   6  14          2.31         -0.16         3.10 o
  -7   7  14         45.11         43.53         3.35 o
  -6   7  14         32.05         35.24         3.20 o
  -5   7  14         47.07         42.16         3.73 o
  -4   7  14         55.18         44.24         3.70 o
  -3   7  14        254.89        225.23         8.74 o
  -2   7  14        139.89        152.78         6.63 o
  -1   7  14         90.79         86.29        10.61 o
   0   7  14        137.99        145.08        14.95 o
   1   7  14         89.53         83.79         8.77 o
   2   7  14        138.64        149.04         6.18 o
   3   7  14        256.00        233.90         6.83 o
   4   7  14         53.99         47.82         3.32 o
   5   7  14         46.51         44.79         3.29 o
   6   7  14         32.19         38.10         3.32 o
   7   7  14         43.65         43.00         4.34 o
  -7   8  14         64.13         83.67         7.17 o
  -6   8  14         77.60         80.14         4.40 o
  -5   8  14         27.02         23.66         3.38 o
  -4   8  14         64.06         70.43         4.14 o
  -3   8  14         74.75         60.34         4.04 o
  -2   8  14         40.46         39.45         3.85 o
  -1   8  14         33.19         39.08         3.84 o
   0   8  14          0.32          1.04         3.65 o
   1   8  14         33.62         46.92         4.20 o
   2   8  14         40.55         47.80         3.93 o
   3   8  14         75.49         56.35         3.58 o
   4   8  14         63.52         76.18         4.09 o
   5   8  14         27.69         26.23         2.83 o
   6   8  14         75.70         77.04         6.23 o
   7   8  14         64.50         68.18         4.70 o
  -6   9  14         38.63         50.35         4.02 o
  -5   9  14        307.33        320.87         9.94 o
  -4   9  14        186.69        193.52        10.45 o
  -3   9  14         27.79         33.48         3.46 o
  -2   9  14        341.75        321.55         7.46 o
  -1   9  14         46.78         41.52         4.19 o
   0   9  14        136.86        132.54         5.95 o
   1   9  14         47.72         46.43         3.94 o
   2   9  14        345.79        344.40         8.52 o
   3   9  14         28.27         32.48         3.07 o
   4   9  14        186.91        180.32         7.19 o
   5   9  14        308.58        315.57         7.37 o
   6   9  14         38.79         38.70         3.60 o
  -6  10  14        164.64        188.62         8.50 o
  -5  10  14         53.18         58.20         3.53 o
  -4  10  14         80.84         80.45         4.57 o
  -3  10  14          4.22          3.90         5.25 o
  -2  10  14        354.59        329.73         9.30 o
  -1  10  14         65.41         61.59         4.02 o
   0  10  14          7.29          4.85         3.27 o
   1  10  14         65.00         68.51         4.16 o
   2  10  14        356.82        343.57         8.28 o
   3  10  14          4.49          4.88         2.79 o
   4  10  14         79.09         79.54         3.93 o
   5  10  14         51.55         47.91         4.58 o
   6  10  14        167.47        164.13         6.77 o
  -5  11  14         13.89         18.88         3.71 o
  -4  11  14        106.86        106.79         4.65 o
  -3  11  14        209.20        208.88         9.81 o
  -2  11  14         89.57         86.41         4.21 o
  -1  11  14        114.49        119.55         8.24 o
   0  11  14         11.16          7.62         4.31 o
   1  11  14        114.86        122.00         6.63 o
   2  11  14         89.99         88.82         4.06 o
   3  11  14        207.74        213.70         5.58 o
   4  11  14        107.59        105.45         4.60 o
   5  11  14         13.92         17.16         2.66 o
  -4  12  14         50.95         50.08         3.66 o
  -3  12  14          9.80         11.88         2.34 o
  -2  12  14        182.73        185.70         7.10 o
  -1  12  14          2.88          1.05         2.71 o
   0  12  14         19.59         22.53         2.79 o
   1  12  14          2.82          2.73         2.49 o
   2  12  14        181.61        184.54         5.12 o
   3  12  14          9.85         12.71         2.21 o
   4  12  14         52.01         62.89         4.02 o
  -3  13  14         63.80         71.54         3.45 o
  -2  13  14         19.40         21.66         2.38 o
  -1  13  14        116.02        105.38         6.91 o
   0  13  14         22.03         21.49         2.59 o
   1  13  14        116.14        106.11         5.57 o
   2  13  14         19.52         22.11         2.53 o
   3  13  14         62.94         62.40         3.65 o
   0  14  14         36.51         44.06         4.02 o
   1   0  15          8.89          6.87         3.24 o
   2   0  15         97.84         95.22         4.41 o
   3   0  15        206.76        213.59         6.96 o
   4   0  15        106.05        110.33         5.47 o
   5   0  15        414.51        376.66         9.04 o
   6   0  15         78.73         72.96         5.71 o
   7   0  15         26.89         29.55         3.63 o
   8   0  15        112.70        148.93         9.15 o
  -8   1  15          6.53          7.34         4.41 o
  -7   1  15         18.95         23.17         3.65 o
  -6   1  15         12.03         12.25         3.55 o
  -5   1  15         28.65         20.45         3.64 o
  -4   1  15        356.34        337.34         8.73 o
  -3   1  15        109.04        105.45         5.14 o
  -2   1  15        234.10        234.91         7.43 o
  -1   1  15        629.41        599.26         9.98 o
   0   1  15        296.30        281.25         6.80 o
   1   1  15        625.70        598.73        10.43 o
   2   1  15        232.39        234.19         6.62 o
   3   1  15        110.28         94.94         5.48 o
   4   1  15        354.26        334.56         8.18 o
   5   1  15         28.36         19.55         3.83 o
   6   1  15         13.01          9.80         3.48 o
   7   1  15         19.44         20.62         3.75 o
   8   1  15          6.33          2.78         2.82 o
  -8   2  15         23.41         23.19         3.93 o
  -7   2  15         24.45         27.85         3.68 o
  -6   2  15         39.47         35.53         3.60 o
  -5   2  15          4.14         -1.10         3.46 o
  -4   2  15        204.09        198.16         7.25 o
  -3   2  15        131.70        112.69         6.49 o
  -2   2  15         95.04        101.72         4.92 o
  -1   2  15        470.50        456.15         8.86 o
   0   2  15       1187.41       1083.53        14.77 o
   1   2  15        469.96        442.71         8.21 o
   2   2  15         95.15        106.16         4.86 o
   3   2  15        130.30        123.31         5.36 o
   4   2  15        204.56        193.58         6.98 o
   5   2  15          3.92          3.65         3.65 o
   6   2  15         37.62         45.69         4.21 o
   7   2  15         24.80         24.67         3.57 o
   8   2  15         22.92         17.87         2.82 o
  -8   3  15         78.19         84.67         5.74 o
  -7   3  15          0.37          0.15         3.20 o
  -6   3  15          0.97         -3.39         3.39 o
  -5   3  15        100.36         90.31         5.49 o
  -4   3  15        225.97        217.76         7.40 o
  -3   3  15        263.22        227.81        10.50 o
  -2   3  15        565.45        540.11        10.67 o
  -1   3  15        459.18        415.11         8.64 o
   0   3  15       1175.03       1077.31        15.39 o
   1   3  15        462.84        416.28         8.53 o
   2   3  15        567.91        543.50        10.18 o
   3   3  15        261.52        228.07         7.56 o
   4   3  15        224.89        233.19         8.40 o
   5   3  15        103.98         90.24         4.41 o
   6   3  15          1.10          2.41         4.16 o
   7   3  15          0.34          1.33         3.26 o
   8   3  15         78.33         72.91         4.73 o
  -7   4  15         28.12         32.04         4.06 o
  -6   4  15         19.96         22.31         3.36 o
  -5   4  15         45.61         37.99         4.24 o
  -4   4  15        128.83        134.54         6.53 o
  -3   4  15         42.69         34.26         3.73 o
  -2   4  15        898.13        887.72        15.57 o
  -1   4  15         30.77         36.97         3.93 o
   0   4  15          6.85          8.05         3.55 o
   1   4  15         30.34         37.28         3.53 o
   2   4  15        894.93        891.17        14.64 o
   3   4  15         43.54         37.74         3.32 o
   4   4  15        130.53        138.09         5.64 o
   5   4  15         46.45         45.21         3.57 o
   6   4  15         20.42         19.32         4.32 o
   7   4  15         28.74         29.43         3.37 o
  -7   5  15         27.91         27.98         3.09 o
  -6   5  15         17.07         13.85         3.16 o
  -5   5  15         69.85         71.25         4.30 o
  -4   5  15        166.04        162.20         6.71 o
  -3   5  15        107.75        102.20         4.94 o
  -2   5  15         63.52         60.57         4.14 o
  -1   5  15         25.81         24.54         4.91 o
   0   5  15         69.23         67.41         4.34 o
   1   5  15         26.15         21.25         4.32 o
   2   5  15         61.83         55.40         4.20 o
   3   5  15        106.28        106.23         4.83 o
   4   5  15        164.50        174.17         5.66 o
   5   5  15         68.81         71.48         4.20 o
   6   5  15         16.87          7.08         3.50 o
   7   5  15         27.83         31.07         3.09 o
  -7   6  15         19.11         16.21         2.87 o
  -6   6  15        102.21        114.56         5.13 o
  -5   6  15         71.00         64.77         4.75 o
  -4   6  15         75.50         71.50         3.97 o
  -3   6  15        475.00        446.66         9.64 o
  -2   6  15         79.71         81.86         4.28 o
  -1   6  15        379.00        369.88         8.94 o
   0   6  15        232.50        218.63         6.82 o
   1   6  15        383.33        375.46         8.63 o
   2   6  15         77.99         73.75         4.26 o
   3   6  15        475.48        453.06        10.01 o
   4   6  15         75.42         81.51         4.06 o
   5   6  15         72.24         79.45         6.12 o
   6   6  15        100.75        109.30         5.55 o
   7   6  15         19.51         19.09         2.61 o
  -7   7  15         66.54         76.14         5.38 o
  -6   7  15         31.33         31.23         3.04 o
  -5   7  15         39.89         47.60         3.36 o
  -4   7  15          2.06          8.30         3.41 o
  -3   7  15         14.28         11.32         3.34 o
  -2   7  15        134.44        129.80         5.44 o
  -1   7  15         33.88         35.90         3.86 o
   0   7  15        402.00        375.97         8.83 o
   1   7  15         34.53         38.38         3.85 o
   2   7  15        133.88        133.15         6.31 o
   3   7  15         14.11         10.69         2.93 o
   4   7  15          2.39          2.78         2.66 o
   5   7  15         40.08         49.35         3.93 o
   6   7  15         30.93         30.34         3.52 o
   7   7  15         67.12         73.95         5.09 o
  -6   8  15        152.96        161.76         5.78 o
  -5   8  15         69.75         72.21         3.70 o
  -4   8  15         42.40         44.16         4.14 o
  -3   8  15         91.96         96.58         4.58 o
  -2   8  15        269.10        264.39         6.62 o
  -1   8  15        140.21        134.56         5.73 o
   0   8  15        150.03        155.04         5.92 o
   1   8  15        141.65        149.50         6.34 o
   2   8  15        269.43        276.25         7.29 o
   3   8  15         90.82         89.72         4.80 o
   4   8  15         41.74         34.98         3.25 o
   5   8  15         69.06         72.38         3.75 o
   6   8  15        154.73        151.45         5.56 o
  -6   9  15         87.48         86.58         5.17 o
  -5   9  15         23.65         25.82         2.99 o
  -4   9  15        308.62        338.39         7.75 o
  -3   9  15         40.02         51.03         5.62 o
  -2   9  15        319.08        324.73         7.46 o
  -1   9  15        144.88        135.13         5.59 o
   0   9  15          1.95         -3.08         3.08 o
   1   9  15        144.17        129.09         7.39 o
   2   9  15        317.50        338.85         8.60 o
   3   9  15         39.57         38.98         3.65 o
   4   9  15        308.22        333.28         8.64 o
   5   9  15         24.50         26.69         2.64 o
   6   9  15         88.70         56.52         5.02 o
  -5  10  15         74.41         64.10         6.37 o
  -4  10  15         84.37         88.33         4.46 o
  -3  10  15         60.59         54.52         4.52 o
  -2  10  15         49.56         52.57         3.19 o
  -1  10  15         43.09         45.27         4.80 o
   0  10  15         29.04         32.75         3.91 o
   1  10  15         43.17         40.31         4.00 o
   2  10  15         50.68         53.11         3.27 o
   3  10  15         59.87         71.39         3.34 o
   4  10  15         84.24         91.44         5.72 o
   5  10  15         75.14         71.17         7.18 o
  -4  11  15          5.50          5.71         2.51 o
  -3  11  15        131.25        151.99         5.23 o
  -2  11  15         20.49         23.20         2.85 o
  -1  11  15         28.38         30.71         2.93 o
   0  11  15         18.66         20.60         2.81 o
   1  11  15         29.66         28.03         3.08 o
   2  11  15         20.21         21.79         2.43 o
   3  11  15        130.80        143.28         5.77 o
   4  11  15          5.71          8.63         2.65 o
  -3  12  15         36.56         36.49         2.55 o
  -2  12  15          4.05          5.44         2.31 o
  -1  12  15          1.27         -1.62         2.58 o
   0  12  15         40.84         46.17         2.86 o
   1  12  15          1.20          0.47         2.21 o
   2  12  15          4.13          4.27         2.34 o
   3  12  15         36.13         29.68         2.92 o
  -1  13  15         14.55         16.40         2.47 o
   0  13  15         54.95         47.05         3.49 o
   1  13  15         14.52          9.15         2.98 o
   0   0  16       1017.43       1039.29        23.33 o
   1   0  16          9.63          7.10         3.22 o
   2   0  16        198.98        184.14         8.83 o
   3   0  16        319.76        299.15         7.41 o
   4   0  16         18.65         14.06         3.81 o
   5   0  16         15.59         13.65         3.42 o
   6   0  16         65.39         62.11         3.66 o
   7   0  16          4.03          4.07         3.03 o
  -7   1  16         36.23         45.04         4.93 o
  -6   1  16         15.72         23.26         3.20 o
  -5   1  16          0.55         -3.03         3.26 o
  -4   1  16         57.69         56.57         4.31 o
  -3   1  16         45.48         39.91         4.24 o
  -2   1  16        211.97        210.05         7.22 o
  -1   1  16        150.39        149.20         6.42 o
   0   1  16        623.75        611.81        10.01 o
   1   1  16        149.47        147.34         4.89 o
   2   1  16        212.65        204.80         6.70 o
   3   1  16         44.54         44.89         3.67 o
   4   1  16         58.87         59.95         3.93 o
   5   1  16          0.66         -1.52         3.32 o
   6   1  16         14.81         14.72         3.22 o
   7   1  16         37.15         38.86         3.51 o
  -7   2  16          2.05          5.70         3.06 o
  -6   2  16        321.46        358.22         8.23 o
  -5   2  16        147.04        157.64         6.05 o
  -4   2  16         45.32         34.87         3.86 o
  -3   2  16        244.93        252.69         7.77 o
  -2   2  16        410.18        397.57         9.60 o
  -1   2  16         10.99         11.45         5.78 o
   0   2  16        113.46        126.51         4.74 o
   1   2  16         11.42         17.47         4.25 o
   2   2  16        411.16        398.02         7.87 o
   3   2  16        244.93        251.30         6.40 o
   4   2  16         45.30         39.25         3.47 o
   5   2  16        147.75        150.85         6.44 o
   6   2  16        321.68        365.83        11.73 o
   7   2  16          2.21          7.08         3.00 o
  -7   3  16         34.25         43.71         4.68 o
  -6   3  16         32.53         37.29         3.54 o
  -5   3  16        206.97        221.82         6.88 o
  -4   3  16          1.83          2.25         3.38 o
  -3   3  16        259.83        235.18         7.75 o
  -2   3  16         15.82         14.53         3.90 o
  -1   3  16        317.43        308.59         8.58 o
   0   3  16         66.62         79.06         7.16 o
   1   3  16        317.16        309.00         7.22 o
   2   3  16         16.23         13.49         3.12 o
   3   3  16        257.08        235.42         6.74 o
   4   3  16          1.83         -1.63         3.24 o
   5   3  16        207.02        219.54         8.63 o
   6   3  16         33.09         42.96         3.34 o
   7   3  16         33.79         33.99         3.09 o
  -7   4  16         63.24         54.84         7.62 o
  -6   4  16          5.61          6.99         3.23 o
  -5   4  16         39.01         29.51         4.99 o
  -4   4  16         19.15         20.64         3.55 o
  -3   4  16         26.13         16.16         3.78 o
  -2   4  16          1.45          5.64         3.55 o
  -1   4  16        485.81        474.53         9.45 o
   0   4  16          0.10          4.79         3.17 o
   1   4  16        484.91        471.98         8.52 o
   2   4  16          1.35          0.78         2.93 o
   3   4  16         26.59         23.98         3.11 o
   4   4  16         19.12         15.76         3.11 o
   5   4  16         39.06         37.68         4.04 o
   6   4  16          5.54          5.70         3.12 o
   7   4  16         63.48         61.07         4.24 o
  -7   5  16         45.41         48.42         6.44 o
  -6   5  16         47.73         46.46         3.55 o
  -5   5  16         14.50         15.59         3.18 o
  -4   5  16         18.94         16.01         3.57 o
  -3   5  16         46.90         41.10         4.11 o
  -2   5  16        116.02        107.29         5.13 o
  -1   5  16        536.10        534.66        10.03 o
   0   5  16        568.88        547.98        10.09 o
   1   5  16        535.85        518.55         9.83 o
   2   5  16        114.74        110.41         6.81 o
   3   5  16         45.68         50.20         3.49 o
   4   5  16         19.18         16.25         2.95 o
   5   5  16         13.66         18.14         2.92 o
   6   5  16         47.99         44.68         3.54 o
   7   5  16         46.04         49.57         4.63 o
  -6   6  16         33.64         37.40         2.97 o
  -5   6  16         17.10         19.11         3.09 o
  -4   6  16          4.38         -0.68         4.55 o
  -3   6  16        360.03        354.70         8.15 o
  -2   6  16        171.15        167.10         6.22 o
  -1   6  16        136.06        130.86         5.69 o
   0   6  16          7.84         10.02         3.64 o
   1   6  16        133.17        133.87         6.18 o
   2   6  16        170.23        163.71         6.18 o
   3   6  16        357.36        361.96         7.80 o
   4   6  16          4.69          4.32         2.91 o
   5   6  16         17.40         17.93         3.04 o
   6   6  16         34.25         31.42         3.31 o
  -6   7  16         20.08         18.88         3.18 o
  -5   7  16         60.89         57.05         3.58 o
  -4   7  16          7.45         11.48         2.92 o
  -3   7  16         52.38         43.61         3.89 o
  -2   7  16        170.09        171.64         5.96 o
  -1   7  16        189.40        191.96         6.35 o
   0   7  16          9.80          5.93         3.09 o
   1   7  16        191.85        192.53         6.56 o
   2   7  16        168.82        167.11         5.87 o
   3   7  16         53.47         47.27         4.32 o
   4   7  16          7.59         15.65         2.55 o
   5   7  16         60.12         64.77         3.57 o
   6   7  16         19.78         16.52         2.94 o
  -6   8  16         65.10         31.00         6.24 o
  -5   8  16        194.21        198.66         9.39 o
  -4   8  16        161.08        177.14         5.55 o
  -3   8  16         22.83         17.86         2.93 o
  -2   8  16        162.59        176.34         6.15 o
  -1   8  16         64.08         51.89         4.51 o
   0   8  16        552.85        594.01        12.43 o
   1   8  16         64.02         61.70         4.15 o
   2   8  16        161.25        176.10         8.24 o
   3   8  16         22.55         24.23         2.68 o
   4   8  16        163.19        172.18         7.04 o
   5   8  16        194.90        186.00         7.21 o
   6   8  16         64.63         68.96         6.10 o
  -5   9  16         18.35         20.09         2.61 o
  -4   9  16         30.93         30.71         2.81 o
  -3   9  16        106.75        115.56         5.39 o
  -2   9  16         56.31         62.59         3.59 o
  -1   9  16         78.24         91.78         9.31 o
   0   9  16          7.44         10.01         4.66 o
   1   9  16         78.69         92.64         5.50 o
   2   9  16         57.65         59.76         4.01 o
   3   9  16        107.63        118.55         4.36 o
   4   9  16         30.63         35.35         2.53 o
   5   9  16         18.68         20.80         3.03 o
  -4  10  16         19.54         25.40         3.22 o
  -3  10  16         96.42        102.48         6.22 o
  -2  10  16         58.39         59.45         3.43 o
  -1  10  16         50.22         55.74         3.79 o
   0  10  16          0.00         -2.05         3.03 o
   1  10  16         49.41         49.35         3.04 o
   2  10  16         59.24         60.45         3.39 o
   3  10  16         96.95        104.79         4.56 o
   4  10  16         20.14         24.14         3.18 o
  -3  11  16         68.09         77.81         4.31 o
  -2  11  16         46.37         49.67         3.71 o
  -1  11  16         95.85        105.87         4.39 o
   0  11  16          2.28          2.87         2.37 o
   1  11  16         96.22        119.02         6.52 o
   2  11  16         46.72         49.25         2.84 o
   3  11  16         67.44         71.30         4.83 o
  -2  12  16         56.91         60.73         6.40 o
  -1  12  16         14.60         18.19         2.67 o
   0  12  16         28.10         27.73         3.22 o
   1  12  16         14.35         14.28         2.28 o
   2  12  16         56.93         71.75         5.24 o
   1   0  17          1.46          3.75         2.67 o
   2   0  17        544.20        537.45        10.57 o
   3   0  17          8.73          6.48         3.48 o
   4   0  17        110.89         94.85         4.60 o
   5   0  17          4.82          7.49         2.97 o
   6   0  17         38.96         36.22         3.12 o
   7   0  17          0.64          1.27         2.40 o
  -7   1  17          2.94         -1.26         3.61 o
  -6   1  17         10.97         12.89         2.86 o
  -5   1  17         80.02         78.58         3.87 o
  -4   1  17        142.02        143.33         5.84 o
  -3   1  17         17.41          9.92         3.68 o
  -2   1  17         80.30         78.56         4.37 o
  -1   1  17         59.27         62.34         3.80 o
   0   1  17         21.61         23.71         2.87 o
   1   1  17         59.66         58.74         3.23 o
   2   1  17         78.67         70.22         3.75 o
   3   1  17         17.22         13.45         3.15 o
   4   1  17        139.76        134.68         5.55 o
   5   1  17         80.26         74.53         3.81 o
   6   1  17         10.89          9.29         3.56 o
   7   1  17          2.99          2.74         2.73 o
  -7   2  17        137.51        152.04         5.85 o
  -6   2  17         36.78         40.59         3.35 o
  -5   2  17        195.10        215.57         6.45 o
  -4   2  17         57.59         55.53         4.74 o
  -3   2  17        595.31        592.31        12.15 o
  -2   2  17        214.99        222.08         8.54 o
  -1   2  17        889.00        914.56        13.70 o
   0   2  17        495.89        525.91         8.94 o
   1   2  17        895.19        910.43        13.62 o
   2   2  17        217.27        233.98         6.50 o
   3   2  17        591.96        606.54        11.62 o
   4   2  17         59.14         60.40         3.82 o
   5   2  17        193.80        206.82         5.90 o
   6   2  17         37.41         41.08         3.55 o
   7   2  17        139.00        140.63         6.95 o
  -6   3  17         13.11         12.80         3.61 o
  -5   3  17        101.42        112.93         5.14 o
  -4   3  17         13.48         14.12         3.65 o
  -3   3  17         28.24         24.59         3.58 o
  -2   3  17         18.88         15.12         3.64 o
  -1   3  17          5.16          8.72         3.07 o
   0   3  17          8.66          9.77         2.97 o
   1   3  17          5.30          7.05         2.78 o
   2   3  17         18.94         16.67         2.94 o
   3   3  17         28.55         20.41         2.79 o
   4   3  17         13.17         11.96         3.82 o
   5   3  17        101.90        120.54         5.33 o
   6   3  17         12.48         11.73         3.23 o
  -6   4  17         52.70         56.11         3.07 o
  -5   4  17         66.31         67.77         4.13 o
  -4   4  17         97.85         95.51         4.92 o
  -3   4  17        503.12        516.32        10.78 o
  -2   4  17        361.27        324.27         8.09 o
  -1   4  17         17.76         18.53         3.12 o
   0   4  17        290.87        278.74         7.36 o
   1   4  17         18.64         17.54         3.06 o
   2   4  17        360.99        334.70         7.70 o
   3   4  17        507.23        514.31         9.68 o
   4   4  17         98.64        111.05         6.36 o
   5   4  17         65.20         63.79         3.65 o
   6   4  17         52.46         53.14         3.63 o
  -6   5  17         44.61         39.91         2.74 o
  -5   5  17         36.36         36.66         3.13 o
  -4   5  17         29.53         28.54         3.24 o
  -3   5  17         41.47         47.25         3.66 o
  -2   5  17        157.31        154.36         5.68 o
  -1   5  17         35.70         38.89         3.38 o
   0   5  17         63.09         57.00         3.33 o
   1   5  17         36.43         40.71         3.36 o
   2   5  17        156.67        154.63         5.58 o
   3   5  17         41.81         48.67         3.13 o
   4   5  17         30.76         30.03         3.16 o
   5   5  17         35.97         33.01         3.53 o
   6   5  17         44.18         40.31         5.29 o
  -6   6  17         25.44         24.95         3.49 o
  -5   6  17         61.13         64.97         3.77 o
  -4   6  17         16.43         11.62         3.03 o
  -3   6  17        207.35        204.45         7.54 o
  -2   6  17         90.21         78.71         3.89 o
  -1   6  17         38.32         40.31         3.26 o
   0   6  17         67.59         69.92         3.50 o
   1   6  17         38.72         45.35         3.39 o
   2   6  17         89.49         82.42         6.19 o
   3   6  17        207.88        209.58         8.76 o
   4   6  17         15.98         17.87         2.93 o
   5   6  17         60.74         63.22         3.78 o
   6   6  17         24.49         20.66         2.67 o
  -5   7  17         25.74         17.38         2.93 o
  -4   7  17        110.85        110.26         5.10 o
  -3   7  17          9.16          8.42         2.77 o
  -2   7  17         56.74         62.38         4.28 o
  -1   7  17          8.51          5.57         3.16 o
   0   7  17          6.91          5.01         2.90 o
   1   7  17          9.12         12.27         3.09 o
   2   7  17         57.19         61.70         6.39 o
   3   7  17          9.00          7.88         2.57 o
   4   7  17        110.14        119.38         6.73 o
   5   7  17         24.95         18.24         3.02 o
  -5   8  17        360.71        220.44        19.85 o
  -4   8  17         16.64         14.50         2.49 o
  -3   8  17        207.05        210.63         6.69 o
  -2   8  17        117.54        128.66         4.95 o
  -1   8  17         94.85        106.93         4.19 o
   0   8  17          1.92          0.80         2.63 o
   1   8  17         95.83        106.04         4.49 o
   2   8  17        117.76        126.67         4.98 o
   3   8  17        208.43        221.66         6.19 o
   4   8  17         16.66         14.13         2.38 o
   5   8  17        360.59        402.80        18.86 o
  -4   9  17         82.49         93.13         5.50 o
  -3   9  17         78.50         76.66         3.86 o
  -2   9  17         85.59         82.54         4.47 o
  -1   9  17        175.39        184.08         5.11 o
   0   9  17         97.56        104.80         5.30 o
   1   9  17        175.60        178.29         5.92 o
   2   9  17         85.11         93.74         4.25 o
   3   9  17         79.74         92.97         3.68 o
   4   9  17         81.16         99.40         5.29 o
  -3  10  17         31.54         29.08         2.53 o
  -2  10  17         19.70         19.78         2.46 o
  -1  10  17         11.36          7.23         2.14 o
   0  10  17          1.32          1.89         2.23 o
   1  10  17         11.23          9.91         2.18 o
   2  10  17         19.85         22.24         2.12 o
   3  10  17         30.77         34.82         2.96 o
  -2  11  17          4.84          0.58         2.51 o
  -1  11  17         35.98         36.33         2.81 o
   0  11  17         41.93         37.01         4.75 o
   1  11  17         35.62         38.44         4.54 o
   2  11  17          5.05          6.58         2.48 o
   0   0  18         23.15         29.58         3.93 o
   1   0  18          7.55         12.98         2.81 o
   2   0  18          0.07          0.12         2.76 o
   3   0  18         79.65         68.90         3.79 o
   4   0  18         45.91         52.32         3.25 o
   5   0  18         47.04         54.35         3.22 o
   6   0  18         21.46         26.38         3.92 o
  -6   1  18         31.46         36.90         3.37 o
  -5   1  18          0.96         -2.57         2.67 o
  -4   1  18        296.98        328.48         7.80 o
  -3   1  18         46.54         49.57         3.69 o
  -2   1  18        362.47        380.63         8.34 o
  -1   1  18         63.94         69.33         4.10 o
   0   1  18        104.23        108.61         4.02 o
   1   1  18         64.47         71.12         3.58 o
   2   1  18        365.13        391.37         7.95 o
   3   1  18         46.99         43.05         4.08 o
   4   1  18        298.49        326.29         7.79 o
   5   1  18          0.98          0.94         2.57 o
   6   1  18         30.89         33.27         3.91 o
  -6   2  18        163.70        167.76         8.34 o
  -5   2  18          9.55          7.43         2.79 o
  -4   2  18         94.62         99.57         4.80 o
  -3   2  18         57.29         59.12         5.88 o
  -2   2  18        208.02        210.22         6.87 o
  -1   2  18        381.40        359.79         7.83 o
   0   2  18         49.05         57.73         3.09 o
   1   2  18        378.11        371.37         6.97 o
   2   2  18        208.07        225.91         6.44 o
   3   2  18         58.50         59.69         4.19 o
   4   2  18         95.23        100.15         4.86 o
   5   2  18          9.68          9.03         3.04 o
   6   2  18        162.28        143.67         6.99 o
  -6   3  18         75.35         85.01         3.71 o
  -5   3  18         90.89        112.19         5.63 o
  -4   3  18         11.90          9.00         3.00 o
  -3   3  18        157.14        154.40         7.61 o
  -2   3  18        187.25        193.10         6.48 o
  -1   3  18         66.51         65.18         4.23 o
   0   3  18         38.51         40.85         3.06 o
   1   3  18         66.11         58.98         3.17 o
   2   3  18        189.24        200.98         5.77 o
   3   3  18        155.08        162.00         7.47 o
   4   3  18         11.42         14.47         3.43 o
   5   3  18         90.55        105.60         5.56 o
   6   3  18         76.62         67.77         9.35 o
  -6   4  18         62.55         69.98         5.67 o
  -5   4  18         45.79         56.10         4.01 o
  -4   4  18         46.07         43.25         3.22 o
  -3   4  18        245.60        247.14         7.75 o
  -2   4  18        288.44        310.23         8.49 o
  -1   4  18        385.11        403.19         8.32 o
   0   4  18         16.47         17.19         2.64 o
   1   4  18        388.49        393.71         8.09 o
   2   4  18        290.52        296.58         7.10 o
   3   4  18        243.85        249.52        11.40 o
   4   4  18         46.62         48.34         3.97 o
   5   4  18         45.39         50.14         3.45 o
   6   4  18         62.92         79.43         8.52 o
  -5   5  18         26.15         29.25         3.20 o
  -4   5  18         21.30         28.08         3.26 o
  -3   5  18         49.03         53.13         3.30 o
  -2   5  18        263.53        275.01         8.28 o
  -1   5  18         47.73         45.91         4.16 o
   0   5  18          0.30          3.64         2.98 o
   1   5  18         48.76         49.34         3.26 o
   2   5  18        264.10        268.94        10.98 o
   3   5  18         49.61         54.76         3.45 o
   4   5  18         20.96         29.60         2.91 o
   5   5  18         25.89         26.89         3.11 o
  -5   6  18         43.85         45.19         3.67 o
  -4   6  18        235.58        249.78         8.41 o
  -3   6  18         37.22         39.77         3.30 o
  -2   6  18        153.93        163.44         5.28 o
  -1   6  18         63.85         68.29         3.31 o
   0   6  18         47.59         64.86         3.42 o
   1   6  18         64.16         60.88         3.36 o
   2   6  18        155.23        157.91         5.19 o
   3   6  18         36.33         38.22         2.77 o
   4   6  18        234.84        231.11         9.25 o
   5   6  18         45.00         37.73         4.53 o
  -4   7  18         33.11         36.55         3.46 o
  -3   7  18         27.57         29.73         2.85 o
  -2   7  18         95.64        105.11         4.44 o
  -1   7  18         82.88        106.05         4.22 o
   0   7  18         21.49         23.15         2.66 o
   1   7  18         81.28         95.27         7.03 o
   2   7  18         96.22        111.41         4.66 o
   3   7  18         27.70         31.96         2.98 o
   4   7  18         34.12         39.23         2.68 o
  -4   8  18          3.97          2.32         2.41 o
  -3   8  18         84.64         74.89         3.37 o
  -2   8  18        249.88        292.06         7.12 o
  -1   8  18         18.06         18.86         2.53 o
   0   8  18          0.16         -1.95         2.29 o
   1   8  18         18.34         17.41         2.63 o
   2   8  18        247.48        290.81        10.16 o
   3   8  18         83.84         85.02         4.69 o
   4   8  18          4.30          7.53         2.47 o
  -3   9  18         35.27         32.79         6.63 o
  -2   9  18          5.11          7.59         2.32 o
  -1   9  18         56.49         63.53         3.70 o
   0   9  18        285.73        304.90         8.66 o
   1   9  18         56.56         60.56         4.26 o
   2   9  18          5.33          5.24         2.08 o
   3   9  18         35.52         40.19         3.37 o
  -1  10  18          1.45          3.92         2.30 o
   0  10  18         54.78         55.60         4.75 o
   1  10  18          1.40          3.60         2.05 o
   1   0  19        172.98        198.30         7.03 o
   2   0  19        237.77        228.20        14.58 o
   3   0  19         93.00        108.75         5.08 o
   4   0  19         34.83         31.89         3.44 o
   5   0  19         49.17         46.71         3.00 o
  -5   1  19          7.40         11.72         2.35 o
  -4   1  19         12.23         12.29         2.63 o
  -3   1  19         55.76         74.50         5.20 o
  -2   1  19         73.10         78.14         6.95 o
  -1   1  19         68.44         85.28         5.41 o
   0   1  19        116.06        116.18         5.59 o
   1   1  19         68.82         71.47         4.13 o
   2   1  19         74.60         76.50         6.45 o
   3   1  19         55.35         66.09         3.82 o
   4   1  19         12.85         12.75         2.87 o
   5   1  19          7.16          7.81         2.58 o
  -5   2  19         49.11         58.63         3.06 o
  -4   2  19        173.31        171.76         6.82 o
  -3   2  19          7.91          6.27         3.74 o
  -2   2  19        113.95        118.06         5.29 o
  -1   2  19         74.34         86.37         5.26 o
   0   2  19        139.57        144.83         6.16 o
   1   2  19         73.53         75.16         4.79 o
   2   2  19        113.56        119.19         5.19 o
   3   2  19          7.55         11.03         2.91 o
   4   2  19        172.87        173.21         6.46 o
   5   2  19         48.81         57.26         3.29 o
  -5   3  19         59.91         60.36         3.57 o
  -4   3  19         11.66         13.81         2.55 o
  -3   3  19         10.11          7.30         3.00 o
  -2   3  19        219.54        227.33         6.34 o
  -1   3  19        155.38        167.89         5.58 o
   0   3  19        511.13        523.07        11.39 o
   1   3  19        154.97        165.76         5.27 o
   2   3  19        216.27        243.52         6.37 o
   3   3  19          9.97         14.21         2.89 o
   4   3  19         10.87          9.91         2.84 o
   5   3  19         62.17         71.72         4.06 o
  -5   4  19         17.45         20.89         4.07 o
  -4   4  19         69.94         81.77         4.26 o
  -3   4  19         17.76         19.35         2.93 o
  -2   4  19        104.96        113.26         4.73 o
  -1   4  19         35.84         37.01         2.72 o
   0   4  19         15.60         10.96         2.47 o
   1   4  19         35.66         36.11         2.70 o
   2   4  19        103.64        112.84         4.75 o
   3   4  19         17.96         20.38         2.73 o
   4   4  19         70.45         77.41         4.49 o
   5   4  19         16.66         13.85         2.84 o
  -4   5  19         16.44         20.01         2.51 o
  -3   5  19         14.60         16.42         2.74 o
  -2   5  19        248.06        262.12         8.86 o
  -1   5  19         50.63         53.27         2.85 o
   0   5  19        166.32        172.51         4.88 o
   1   5  19         50.23         49.36         2.93 o
   2   5  19        245.95        247.47         5.86 o
   3   5  19         14.35         17.88         3.18 o
   4   5  19         16.58         18.38         2.92 o
  -4   6  19         26.19         29.86         2.69 o
  -3   6  19         63.53         57.27         4.27 o
  -2   6  19          1.80          2.01         2.42 o
  -1   6  19         66.51         75.22         3.30 o
   0   6  19          5.41          6.99         2.33 o
   1   6  19         68.54         65.58         3.34 o
   2   6  19          1.68          0.80         2.39 o
   3   6  19         61.98         57.36         6.13 o
   4   6  19         25.82         25.22         2.75 o
  -3   7  19         49.88         48.88         2.98 o
  -2   7  19        177.67        187.14         4.80 o
  -1   7  19          1.66          4.02         2.13 o
   0   7  19         69.36         71.07         3.33 o
   1   7  19          1.65         -1.22         2.11 o
   2   7  19        180.23        186.87         5.47 o
   3   7  19         50.85         47.87         3.19 o
  -2   8  19          7.93          9.77         2.22 o
  -1   8  19         43.83         48.54         2.72 o
   0   8  19         10.45         13.65         2.13 o
   1   8  19         44.71         51.30         4.21 o
   2   8  19          7.81          6.48         2.11 o
   0   9  19        136.03        161.54         4.99 o
   0   0  20        162.12        198.40         7.70 o
   1   0  20          3.83          0.67         2.80 o
   2   0  20          0.60         -2.77         2.77 o
   3   0  20          9.30          3.74         2.50 o
   4   0  20        133.38        129.65         5.41 o
  -4   1  20        282.98        304.97         7.38 o
  -3   1  20          6.11          4.99         2.45 o
  -2   1  20        112.08        121.63         5.55 o
  -1   1  20          4.27          8.99         2.83 o
   0   1  20          0.59         -0.57         2.78 o
   1   1  20          4.18          6.98         3.01 o
   2   1  20        112.08        123.18         5.64 o
   3   1  20          5.71          6.18         2.81 o
   4   1  20        280.24        305.81         9.86 o
  -4   2  20         48.96         47.43         3.51 o
  -3   2  20        277.73        300.73         7.91 o
  -2   2  20         70.69         79.29         4.27 o
  -1   2  20         94.31         95.26         4.57 o
   0   2  20         76.08         80.57         4.35 o
   1   2  20         94.03         94.75         3.89 o
   2   2  20         69.32         75.36         3.96 o
   3   2  20        277.82        319.89         8.78 o
   4   2  20         49.14         57.82         4.02 o
  -4   3  20         44.14         51.16         3.25 o
  -3   3  20          5.12          6.11         2.29 o
  -2   3  20         31.48         34.50         2.86 o
  -1   3  20        177.58        196.77         5.53 o
   0   3  20         55.86         58.31         2.74 o
   1   3  20        176.94        184.41         5.35 o
   2   3  20         30.99         29.62         3.02 o
   3   3  20          5.43          6.45         2.65 o
   4   3  20         45.01         31.35         3.31 o
  -3   4  20         29.26         29.25         3.01 o
  -2   4  20         35.45         44.61         2.92 o
  -1   4  20        146.57        162.28         5.43 o
   0   4  20          1.26          2.20         2.27 o
   1   4  20        145.12        151.36         8.12 o
   2   4  20         35.04         40.16         2.95 o
   3   4  20         28.44         27.54         4.08 o
  -3   5  20         63.50         68.72         3.67 o
  -2   5  20         82.16         96.96         3.83 o
  -1   5  20          8.97         12.30         2.19 o
   0   5  20          0.12          0.43         2.08 o
   1   5  20          8.73          7.07         2.44 o
   2   5  20         85.52         89.20         4.61 o
   3   5  20         62.62         65.78         3.70 o
  -2   6  20         14.69         16.43         2.45 o
  -1   6  20         63.85         71.13         3.08 o
   0   6  20          5.93         10.07         2.02 o
   1   6  20         63.97         82.26         4.19 o
   2   6  20         15.43         22.55         2.43 o
  -1   7  20        206.33        221.17         6.05 o
   0   7  20         69.44         63.16         7.01 o
   1   7  20        207.86        248.15         5.92 o
   1   0  21          2.44          2.35         2.96 o
   2   0  21         69.05         78.17         5.53 o
   3   0  21         46.27         43.99         3.48 o
  -3   1  21        154.28        159.51         6.31 o
  -2   1  21         55.53         65.77         5.70 o
  -1   1  21         62.09         73.76         4.34 o
   0   1  21         25.77         27.11         3.01 o
   1   1  21         61.11         78.28         6.25 o
   2   1  21         55.14         57.40         4.75 o
   3   1  21        155.53        146.30         8.40 o
  -2   2  21          2.00          2.54         3.15 o
  -1   2  21         66.75         74.13         4.03 o
   0   2  21         51.87         52.90         5.20 o
   1   2  21         67.73         69.87         9.59 o
   2   2  21          2.08          4.44         3.07 o
  -2   3  21         16.67         23.32         2.47 o
  -1   3  21         63.04         73.96         3.98 o
   0   3  21         41.73         49.62         4.69 o
   1   3  21         62.97         84.12         5.87 o
   2   3  21         15.71         20.87         2.80 o
  -2   4  21         12.52         12.46         3.32 o
  -1   4  21         11.02         10.35         2.28 o
   0   4  21          4.56          8.45         2.44 o
   1   4  21         11.28         15.75         2.99 o
   2   4  21         12.06          8.92         4.91 o
   0   5  21          2.06          3.96         3.00 o
                                                
